# Supplementary material for: KAT6A Condensates Impair PARP1 Trapping of PARP Inhibitors in Ovarian Cancer
Source: Adv Sci (Weinh). 2024 Jul 8;11(34):2400140. doi: 10.1002/advs.202400140 (PMC11425913; doi:10.1002/advs.202400140)
Supplement: Supplementary file 4 — Supplemental Table S1 [file ADVS-11-2400140-s001.xlsx]

## Sheet: Summary
Header line description of table 1			Table 1. Spectrum database search analysis summary
Identified peptides	Number of peptides which spectrum hit
Unique peptides	Number of unique peptides which spectrums hit		Identified peptides	Unique peptides	Identified proteins	Comparable proteins
Identified proteins	Number of proteins detected by spectrum search analysis		30367	29839	4291	4250
Comparable proteins	Number of proteins comparable
Header line description of worksheet "Protein_quant"			Table 2. Differentially expressed protein summary
Protein accession	Protein accession number of database used for search
Protein description	Protein functional description		Compare group	Regulated type	fold change >1.2	fold change >1.3	fold change >1.5	fold change >2
Gene name	Name of the gene associated to the protein sequence		K/K_0	Up-regulated	1022	803	482	150
Coverage [%]	Percent of identified peptide sequence covering in protein sequence			Down-regulated	1463	1149	711	254
Peptides	Number of peptides which spectrum hit		K/gfp	Up-regulated	722	466	234	86
Razor + unique peptides	Number of razor and unique peptides which spectrums hit			Down-regulated	1447	1110	641	186
Unique peptides	Number of unique peptides which spectrums hit		K/gfp_0	Up-regulated	1056	819	507	205
				Down-regulated	1514	1222	795	315
Header line description of worksheet "Peptide_quant"			K_0/gfp	Up-regulated	862	601	301	84
Sequence	Identified peptide amino acid sequence			Down-regulated	1123	800	418	125
Length	Identified peptide amino acid length		K_0/gfp_0	Up-regulated	898	587	294	93
Protein accession	Protein accession number of database used for search			Down-regulated	947	668	362	116
Protein description	Protein functional description		gfp/gfp_0	Up-regulated	1106	780	430	138
Gene name	Name of the gene associated to the protein sequence			Down-regulated	890	643	372	141
Charge	The charge-state of the peptide
Unique [yes/no]	The peptide is or no unique to a single protein group
Coverage [%]	Percent of identified peptide sequence covering in protein sequence

## Sheet: Protein_quant
Protein accession	Protein description	Gene name	Coverage [%]	Peptides	Razor + unique peptides	Unique peptides	Intensity KAT6A-1	Intensity KAT6A-2	Intensity KAT6A-ΔIDR-1	Intensity KAT6A-ΔIDR-2	KAT6A-1	KAT6A-2	KAT6A-ΔIDR-1	KAT6A-ΔIDR-2
P0DOX8	Immunoglobulin lambda-1 light chain OS=Homo sapiens OX=9606 PE=1 SV=1	--	9.72	3	3	3	100695	82292.4	101820	118933	0.997621	0.8153	1.00877	1.17831
P0DOX6	Immunoglobulin mu heavy chain OS=Homo sapiens OX=9606 PE=1 SV=2	--	1.56	1	1	1	8423.45	7663.5	8255.49	8403.36	1.02895	0.93612	1.00843	1.0265
Q9NRG9	Aladin OS=Homo sapiens OX=9606 GN=AAAS PE=1 SV=1	AAAS	5.49	3	3	3	2776.34	2882.12	2100.81	1417.52	1.21016	1.25626	0.915706	0.617872
Q6PD74	Alpha- and gamma-adaptin-binding protein p34 OS=Homo sapiens OX=9606 GN=AAGAB PE=1 SV=1	AAGAB	5.4	2	2	2	1553.12	2558.64	1133.81	2118.09	0.843667	1.38987	0.615895	1.15056
Q2M2I8	AP2-associated protein kinase 1 OS=Homo sapiens OX=9606 GN=AAK1 PE=1 SV=3	AAK1	5.72	4	4	4	1433.31	1914.04	1841.13	1649.86	0.838396	1.11959	1.07695	0.965065
Q13685	Angio-associated migratory cell protein OS=Homo sapiens OX=9606 GN=AAMP PE=1 SV=2	AAMP	12.67	5	5	5	7907.04	8283.72	7865.96	5066.47	1.08601	1.13775	1.08037	0.695867
P49588	Alanine--tRNA ligase, cytoplasmic OS=Homo sapiens OX=9606 GN=AARS1 PE=1 SV=2	AARS1	3.93	3	3	3	24788.2	32608.1	17867	18191.8	1.06097	1.39567	0.764731	0.778633
Q9NY61	Protein AATF OS=Homo sapiens OX=9606 GN=AATF PE=1 SV=1	AATF	12.14	7	7	7	15841	17846	17945.4	13466.5	0.97335	1.09655	1.10265	0.827449
Q9NRK6	ATP-binding cassette sub-family B member 10, mitochondrial OS=Homo sapiens OX=9606 GN=ABCB10 PE=1 SV=2	ABCB10	3.93	3	3	2	2114.12	2234.75	2033.09	2586.04	0.942962	0.996766	0.90682	1.15345
O75027	Iron-sulfur clusters transporter ABCB7, mitochondrial OS=Homo sapiens OX=9606 GN=ABCB7 PE=1 SV=2	ABCB7	2.39	2	2	2	874.297	1771.63	2346.13	2107.94	0.492562	0.998102	1.32176	1.18757
O15440	ATP-binding cassette sub-family C member 5 OS=Homo sapiens OX=9606 GN=ABCC5 PE=1 SV=2	ABCC5	0.77	1	1	1				326.613				1
P28288	ATP-binding cassette sub-family D member 3 OS=Homo sapiens OX=9606 GN=ABCD3 PE=1 SV=1	ABCD3	15.17	10	10	10	1714.72	2961.28	4722.4	3665.86	0.525011	0.906681	1.4459	1.12241
P61221	ATP-binding cassette sub-family E member 1 OS=Homo sapiens OX=9606 GN=ABCE1 PE=1 SV=1	ABCE1	11.85	7	7	7	17035.8	17628.6	21607	21086.8	0.880879	0.911531	1.11724	1.09035
Q8NE71	ATP-binding cassette sub-family F member 1 OS=Homo sapiens OX=9606 GN=ABCF1 PE=1 SV=2	ABCF1	25.21	19	19	18	32611.3	36598.4	43674.3	36225	0.874831	0.981789	1.17161	0.971772
Q9UG63	ATP-binding cassette sub-family F member 2 OS=Homo sapiens OX=9606 GN=ABCF2 PE=1 SV=2	ABCF2	22.63	16	16	16	16133.8	25202.6	25956.5	19353.5	0.744811	1.16347	1.19827	0.893447
Q9NUQ8	ATP-binding cassette sub-family F member 3 OS=Homo sapiens OX=9606 GN=ABCF3 PE=1 SV=2	ABCF3	17.35	12	12	12	3029.3	4049.35	3200.79	3843.37	0.857988	1.1469	0.906559	1.08856
Q8N2K0	Lysophosphatidylserine lipase ABHD12 OS=Homo sapiens OX=9606 GN=ABHD12 PE=1 SV=2	ABHD12	9.8	4	4	4	2501.39	3103.34	3130.07	4543.36	0.753535	0.93487	0.942923	1.36867
Q96IU4	Putative protein-lysine deacylase ABHD14B OS=Homo sapiens OX=9606 GN=ABHD14B PE=1 SV=1	ABHD14B	4.76	1	1	1	1062.36	700.969	1071.7	708.173	1.19932	0.79134	1.20987	0.799472
Q6UXT9	Protein ABHD15 OS=Homo sapiens OX=9606 GN=ABHD15 PE=1 SV=2	ABHD15	7.69	3	3	3	1656.25	1660.55	1803.17	1441.32	1.00971	1.01233	1.09928	0.878681
O95870	Phosphatidylserine lipase ABHD16A OS=Homo sapiens OX=9606 GN=ABHD16A PE=1 SV=3	ABHD16A	3.23	2	2	2	2154.23	3278.83	2895.83	2924.58	0.765712	1.16545	1.02931	1.03953
Q8IZP0	Abl interactor 1 OS=Homo sapiens OX=9606 GN=ABI1 PE=1 SV=4	ABI1	11.22	5	3	3	6877.37	7013.23	5995.32	7850.13	0.991831	1.01142	0.864625	1.13212
Q9NYB9	Abl interactor 2 OS=Homo sapiens OX=9606 GN=ABI2 PE=1 SV=1	ABI2	13.06	6	6	6	7514.45	7105.7	6228.14	9906.97	0.977322	0.924161	0.810026	1.28849
P00519	Tyrosine-protein kinase ABL1 OS=Homo sapiens OX=9606 GN=ABL1 PE=1 SV=4	ABL1	5.22	4	4	4	468.182	925.196	518.416	273.624	0.85692	1.6934	0.948864	0.500818
P42684	Tyrosine-protein kinase ABL2 OS=Homo sapiens OX=9606 GN=ABL2 PE=1 SV=1	ABL2	5.25	5	5	5	989.929	1183.28	1188.94	722.631	0.969383	1.15872	1.16426	0.707633
O14639	Actin-binding LIM protein 1 OS=Homo sapiens OX=9606 GN=ABLIM1 PE=1 SV=3	ABLIM1	16.58	12	12	12	9203.14	8473.11	8335.07	11318.6	0.986141	0.907916	0.893125	1.21282
O94929	Actin-binding LIM protein 3 OS=Homo sapiens OX=9606 GN=ABLIM3 PE=1 SV=3	ABLIM3	4.54	3	3	3		1036.69	917.199	1881.97		0.810788	0.717335	1.47188
Q12979	Active breakpoint cluster region-related protein OS=Homo sapiens OX=9606 GN=ABR PE=1 SV=2	ABR	7.22	6	5	5	3116.23	3698.68	3073.37	2596.88	0.998379	1.18498	0.984647	0.831989
Q6UWZ7	BRCA1-A complex subunit Abraxas 1 OS=Homo sapiens OX=9606 GN=ABRAXAS1 PE=1 SV=2	ABRAXAS1	10.27	4	4	4	3315.68	4364.35	5866.06	4729.99	0.725687	0.955205	1.28388	1.03523
Q9ULW3	Activator of basal transcription 1 OS=Homo sapiens OX=9606 GN=ABT1 PE=1 SV=1	ABT1	27.21	7	7	7	4133.54	4389.25	3664.04	5254.96	0.947962	1.00661	0.84029	1.20514
Q13085	Acetyl-CoA carboxylase 1 OS=Homo sapiens OX=9606 GN=ACACA PE=1 SV=2	ACACA	7.93	17	17	17	7101.26	8646.61	7757.04	9522.51	0.860044	1.0472	0.939467	1.15329
Q709F0	Acyl-CoA dehydrogenase family member 11 OS=Homo sapiens OX=9606 GN=ACAD11 PE=1 SV=3	ACAD11	1.15	1	1	1			670.849	775.981			0.927336	1.07266
Q9H845	Complex I assembly factor ACAD9, mitochondrial OS=Homo sapiens OX=9606 GN=ACAD9 PE=1 SV=1	ACAD9	3.22	2	2	2	941.896	1069.43	1149.89	1561.78	0.797711	0.905722	0.973865	1.3227
P11310	Medium-chain specific acyl-CoA dehydrogenase, mitochondrial OS=Homo sapiens OX=9606 GN=ACADM PE=1 SV=1	ACADM	10.93	4	4	4	4096.08	6333.16	4619.02	5846.88	0.784121	1.21237	0.884229	1.11928
P49748	Very long-chain specific acyl-CoA dehydrogenase, mitochondrial OS=Homo sapiens OX=9606 GN=ACADVL PE=1 SV=1	ACADVL	3.21	2	2	2	776.332	1484.74	1468.79	858.894	0.676725	1.29424	1.28034	0.748694
Q15057	Arf-GAP with coiled-coil, ANK repeat and PH domain-containing protein 2 OS=Homo sapiens OX=9606 GN=ACAP2 PE=1 SV=3	ACAP2	1.54	1	1	1	737.672	1560.98	878.774	1302.66	0.658623	1.39371	0.784605	1.16307
P24752	Acetyl-CoA acetyltransferase, mitochondrial OS=Homo sapiens OX=9606 GN=ACAT1 PE=1 SV=1	ACAT1	2.81	1	1	1		1047.86	1301.13	520.745		1.09543	1.36019	0.544383
Q9H3P7	Golgi resident protein GCP60 OS=Homo sapiens OX=9606 GN=ACBD3 PE=1 SV=4	ACBD3	5.49	2	2	2	1032.51	944.719	724.725	990.424	1.11853	1.02343	0.785104	1.07294
Q5T8D3	Acyl-CoA-binding domain-containing protein 5 OS=Homo sapiens OX=9606 GN=ACBD5 PE=1 SV=1	ACBD5	10.67	5	5	5	2107.07	3261.12	3709.33	2695.12	0.715921	1.10803	1.26032	0.915723
Q9BR61	Acyl-CoA-binding domain-containing protein 6 OS=Homo sapiens OX=9606 GN=ACBD6 PE=1 SV=1	ACBD6	4.96	1	1	1				1018.31				1
Q9UKV3	Apoptotic chromatin condensation inducer in the nucleus OS=Homo sapiens OX=9606 GN=ACIN1 PE=1 SV=2	ACIN1	19.24	23	23	23	31331.9	26728	18292.1	18763.9	1.31763	1.12402	0.769255	0.789096
P53396	ATP-citrate synthase OS=Homo sapiens OX=9606 GN=ACLY PE=1 SV=3	ACLY	4.9	6	6	6	2215.43	2740.37	3063.44	3984.45	0.73825	0.913176	1.02083	1.32774
Q99798	Aconitate hydratase, mitochondrial OS=Homo sapiens OX=9606 GN=ACO2 PE=1 SV=2	ACO2	3.33	2	2	2	1375.45	2155.7	1865.17	2277.1	0.716995	1.12372	0.972276	1.18701
O00154	Cytosolic acyl coenzyme A thioester hydrolase OS=Homo sapiens OX=9606 GN=ACOT7 PE=1 SV=3	ACOT7	6.58	2	2	2	4735.22	5746.48	5673.72	2044.27	1.04073	1.26298	1.24699	0.449298
O14734	Acyl-coenzyme A thioesterase 8 OS=Homo sapiens OX=9606 GN=ACOT8 PE=1 SV=1	ACOT8	9.4	3	3	3	2012.58	3208.81	2983.02	2979.17	0.719834	1.14769	1.06693	1.06555
Q9Y305	Acyl-coenzyme A thioesterase 9, mitochondrial OS=Homo sapiens OX=9606 GN=ACOT9 PE=1 SV=2	ACOT9	28.02	12	12	12	11856.3	12767.2	15839.2	16655.4	0.830301	0.894091	1.10922	1.16638
P24666	Low molecular weight phosphotyrosine protein phosphatase OS=Homo sapiens OX=9606 GN=ACP1 PE=1 SV=3	ACP1	20.25	3	3	3	1969.84	3228.72	1945.69	5720.7	0.612467	1.00388	0.604958	1.77869
O95573	Fatty acid CoA ligase Acsl3 OS=Homo sapiens OX=9606 GN=ACSL3 PE=1 SV=3	ACSL3	14.44	9	9	8	4704.44	7307.35	5918.2	6874.01	0.758658	1.17841	0.954394	1.10853
O60488	Long-chain-fatty-acid--CoA ligase 4 OS=Homo sapiens OX=9606 GN=ACSL4 PE=1 SV=2	ACSL4	4.08	3	2	2		1252.02	918.551	1205.13		1.11268	0.81632	1.071
P62736	Actin, aortic smooth muscle OS=Homo sapiens OX=9606 GN=ACTA2 PE=1 SV=1	ACTA2	31.83	14	4	4	13401.4	20230.5	26948.9	48970.6	0.489319	0.738667	0.983973	1.78804
P60709	Actin, cytoplasmic 1 OS=Homo sapiens OX=9606 GN=ACTB PE=1 SV=1	ACTB	30.93	14	14	6	307282	432274	486804	872950	0.585491	0.82365	0.92755	1.66331
O96019	Actin-like protein 6A OS=Homo sapiens OX=9606 GN=ACTL6A PE=1 SV=1	ACTL6A	11.89	5	5	5	4764.81	6269.98	5717.42	6255.69	0.828378	1.09006	0.993992	1.08757
P12814	Alpha-actinin-1 OS=Homo sapiens OX=9606 GN=ACTN1 PE=1 SV=2	ACTN1	31.61	28	28	15	8747.72	13671.8	16759.2	23782.8	0.55575	0.868581	1.06473	1.51094
Q08043	Alpha-actinin-3 OS=Homo sapiens OX=9606 GN=ACTN3 PE=1 SV=2	ACTN3	9.66	8	1	1	272.705	648.935		780.252	0.480709	1.14391		1.37538
O43707	Alpha-actinin-4 OS=Homo sapiens OX=9606 GN=ACTN4 PE=1 SV=2	ACTN4	25.36	24	14	13	4626.48	6690.99	10342.7	14664.2	0.509463	0.736805	1.13893	1.61481
P61160	Actin-related protein 2 OS=Homo sapiens OX=9606 GN=ACTR2 PE=1 SV=1	ACTR2	18.27	6	6	6	3692.69	3543.26	4127.92	8287.14	0.751654	0.721237	0.840246	1.68686
P61158	Actin-related protein 3 OS=Homo sapiens OX=9606 GN=ACTR3 PE=1 SV=3	ACTR3	21.77	9	9	9	4403.6	5084.83	6287.23	14105.5	0.589482	0.680674	0.841631	1.88821
Q9H9F9	Actin-related protein 5 OS=Homo sapiens OX=9606 GN=ACTR5 PE=1 SV=2	ACTR5	1.81	1	1	1	1265.89	1141.83	650.71	1184.88	1.1933	1.07636	0.613399	1.11694
Q9H981	Actin-related protein 8 OS=Homo sapiens OX=9606 GN=ACTR8 PE=1 SV=2	ACTR8	3.04	2	2	2	1832.8	1754.38	1267.18		1.13267	1.08421	0.783119
Q9UHI8	A disintegrin and metalloproteinase with thrombospondin motifs 1 OS=Homo sapiens OX=9606 GN=ADAMTS1 PE=1 SV=4	ADAMTS1	1.03	1	1	1	1010.05	997.687	752.121	1363.49	0.979835	0.967842	0.729622	1.3227
Q86TH1	ADAMTS-like protein 2 OS=Homo sapiens OX=9606 GN=ADAMTSL2 PE=1 SV=1	ADAMTSL2	0.95	1	1	1	3331.07	2850.58	3515.52	2596.53	1.08383	0.927493	1.14384	0.844833
P55265	Double-stranded RNA-specific adenosine deaminase OS=Homo sapiens OX=9606 GN=ADAR PE=1 SV=4	ADAR	17.62	22	22	22	10047.6	8774.6	8408.66	8804.16	1.11532	0.974008	0.933388	0.977289
P78563	Double-stranded RNA-specific editase 1 OS=Homo sapiens OX=9606 GN=ADARB1 PE=1 SV=1	ADARB1	0.94	1	1	1	730.501	842.977	1103.12	713.416	0.861945	0.994659	1.30161	0.841785
Q86TW2	AarF domain-containing protein kinase 1 OS=Homo sapiens OX=9606 GN=ADCK1 PE=1 SV=2	ADCK1	1.51	1	1	1		1767.84	1206.9			1.18857	0.811432
O43306	Adenylate cyclase type 6 OS=Homo sapiens OX=9606 GN=ADCY6 PE=1 SV=2	ADCY6	0.68	1	1	1	1076.77	866.919	810.453	990.073	1.15033	0.926142	0.865819	1.05771
P35611	Alpha-adducin OS=Homo sapiens OX=9606 GN=ADD1 PE=1 SV=2	ADD1	4.34	3	3	3	1344.83	1789.52	2076.99	3604.17	0.610211	0.811987	0.942425	1.63538
P35612	Beta-adducin OS=Homo sapiens OX=9606 GN=ADD2 PE=1 SV=3	ADD2	3.31	2	2	2	608.508	335.552	771.684	1149.96	0.849366	0.468369	1.07713	1.60513
Q9BV57	Acireductone dioxygenase OS=Homo sapiens OX=9606 GN=ADI1 PE=1 SV=1	ADI1	29.05	5	5	5	3299.66	8752.14	2600.44	5184.83	0.665352	1.7648	0.52436	1.04548
Q9GZN8	Adipose-secreted signaling protein OS=Homo sapiens OX=9606 GN=ADISSP PE=1 SV=3	ADISSP	5.75	1	1	1	4443.81	3934.59	3044.58	3975	1.15439	1.02211	0.790904	1.0326
Q9H2P0	Activity-dependent neuroprotector homeobox protein OS=Homo sapiens OX=9606 GN=ADNP PE=1 SV=1	ADNP	25.77	27	27	27	14037.9	17098.8	14454.3	15080.5	0.925502	1.1273	0.952955	0.994239
Q8N556	Actin filament-associated protein 1 OS=Homo sapiens OX=9606 GN=AFAP1 PE=1 SV=2	AFAP1	9.45	7	7	7	4280.98	3970.25	4013.87	4305.82	1.03337	0.958366	0.968895	1.03937
P55196	Afadin OS=Homo sapiens OX=9606 GN=AFDN PE=1 SV=3	AFDN	19.19	32	32	32	11892.2	12744.2	13747.6	13379.1	0.918971	0.98481	1.06235	1.03387
Q9UHB7	AF4/FMR2 family member 4 OS=Homo sapiens OX=9606 GN=AFF4 PE=1 SV=1	AFF4	15.74	16	16	16	6171.97	6309.93	5915.89	5937.85	1.01447	1.03715	0.972383	0.975992
Q8NB90	ATPase family gene 2 protein homolog A OS=Homo sapiens OX=9606 GN=AFG2A PE=1 SV=3	AFG2A	12.77	11	11	10	8751.3	10350.1	10222.9	11297.3	0.861739	1.01917	1.00665	1.11244
Q9BVQ7	ATPase family gene 2 protein homolog B OS=Homo sapiens OX=9606 GN=AFG2B PE=1 SV=2	AFG2B	9.16	7	7	7	5605.48	7437.91	7099.9	6796.71	0.832291	1.10437	1.05418	1.00916
Q9Y4W6	AFG3-like protein 2 OS=Homo sapiens OX=9606 GN=AFG3L2 PE=1 SV=2	AFG3L2	4.77	4	4	4	2921.34	5519.03	3167.54	3851.22	0.755887	1.42803	0.819591	0.996491
Q6ULP2	Aftiphilin OS=Homo sapiens OX=9606 GN=AFTPH PE=1 SV=3	AFTPH	12.18	11	11	11	4258.14	3736.03	2938.78	3706.81	1.16345	1.02079	0.802959	1.01281
Q9UPQ3	Arf-GAP with GTPase, ANK repeat and PH domain-containing protein 1 OS=Homo sapiens OX=9606 GN=AGAP1 PE=1 SV=4	AGAP1	4.9	4	3	3	1373.62	1722.8	1831.3	2797.53	0.711237	0.892036	0.948215	1.44851
Q96P47	Arf-GAP with GTPase, ANK repeat and PH domain-containing protein 3 OS=Homo sapiens OX=9606 GN=AGAP3 PE=1 SV=2	AGAP3	9.49	7	7	7	5199.44	6826.08	6564.85	7456.96	0.79846	1.04826	1.00814	1.14514
Q8N302	Angiogenic factor with G patch and FHA domains 1 OS=Homo sapiens OX=9606 GN=AGGF1 PE=1 SV=2	AGGF1	20.31	14	14	14	7257.07	8584.94	8099.86	9352.81	0.871859	1.03139	0.973112	1.12364
Q53H12	Acylglycerol kinase, mitochondrial OS=Homo sapiens OX=9606 GN=AGK PE=1 SV=2	AGK	10.66	5	5	5	3719.39	6162.97	5828.97	5924.68	0.68763	1.13939	1.07764	1.09534
Q9UL18	Protein argonaute-1 OS=Homo sapiens OX=9606 GN=AGO1 PE=1 SV=3	AGO1	18.55	14	5	5	4517.97	4560.77	4100.1	5648.51	0.959874	0.968967	0.871094	1.20006
Q9UKV8	Protein argonaute-2 OS=Homo sapiens OX=9606 GN=AGO2 PE=1 SV=3	AGO2	28.29	23	23	23	23003.4	19817.8	18694.7	17250	1.16819	1.00642	0.94938	0.876014
Q9H9G7	Protein argonaute-3 OS=Homo sapiens OX=9606 GN=AGO3 PE=1 SV=2	AGO3	19.77	17	12	12	7561.93	7045.38	5280.83	5711.05	1.18159	1.10088	0.825156	0.89238
Q9HCK5	Protein argonaute-4 OS=Homo sapiens OX=9606 GN=AGO4 PE=1 SV=2	AGO4	11.15	9	1	1	1400.44	1815.49	1075.69	1127.21	1.03376	1.34013	0.794039	0.832069
O15120	1-acyl-sn-glycerol-3-phosphate acyltransferase beta OS=Homo sapiens OX=9606 GN=AGPAT2 PE=1 SV=1	AGPAT2	2.88	1	1	1	676.007	670.488	1663.83	754.233	0.718286	0.712421	1.76789	0.801404
Q9NUQ2	1-acyl-sn-glycerol-3-phosphate acyltransferase epsilon OS=Homo sapiens OX=9606 GN=AGPAT5 PE=1 SV=3	AGPAT5	9.62	4	4	4	5014.63	8964.35	8390.79	9437.5	0.630627	1.12733	1.0552	1.18684
O00116	Alkyldihydroxyacetonephosphate synthase, peroxisomal OS=Homo sapiens OX=9606 GN=AGPS PE=1 SV=1	AGPS	11.25	6	6	6	989.289	1407.37	1406.7	1486.46	0.74807	1.06421	1.0637	1.12402
O00468	Agrin OS=Homo sapiens OX=9606 GN=AGRN PE=1 SV=6	AGRN	1.26	2	2	2	520.523		599.008	980.62	0.743551		0.855664	1.40078
Q9UPW5	Cytosolic carboxypeptidase 1 OS=Homo sapiens OX=9606 GN=AGTPBP1 PE=1 SV=3	AGTPBP1	1.88	2	2	2	880.103	1877.21	983.97	1195.96	0.713032	1.52086	0.797182	0.968929
Q8WYP5	Protein ELYS OS=Homo sapiens OX=9606 GN=AHCTF1 PE=1 SV=3	AHCTF1	6.88	14	14	14	3398.59	2341.15	2537.64	2135.29	1.30556	0.899347	0.974828	0.820266
P23526	Adenosylhomocysteinase OS=Homo sapiens OX=9606 GN=AHCY PE=1 SV=4	AHCY	12.96	5	5	5	5322.2	4764.99	6577.95	5588.81	0.95663	0.856475	1.18234	1.00455
Q96HN2	Adenosylhomocysteinase 3 OS=Homo sapiens OX=9606 GN=AHCYL2 PE=1 SV=1	AHCYL2	3.27	2	2	0	3103.42	3074.71	2792.56	4020.31	0.95556	0.94672	0.859845	1.23788
Q09666	Neuroblast differentiation-associated protein AHNAK OS=Homo sapiens OX=9606 GN=AHNAK PE=1 SV=2	AHNAK	20.22	57	57	57	10290.2	10872.1	12021.1	12562.2	0.899776	0.950658	1.05113	1.09844
O95433	Activator of 90 kDa heat shock protein ATPase homolog 1 OS=Homo sapiens OX=9606 GN=AHSA1 PE=1 SV=1	AHSA1	11.24	4	4	4	3981.24	5405.26	4987.93	5828.5	0.78825	1.07019	0.987566	1.15399
P02765	Alpha-2-HS-glycoprotein OS=Homo sapiens OX=9606 GN=AHSG PE=1 SV=2	AHSG	5.45	3	3	3	3423.81	4851.89	6281.33	8993.71	0.581521	0.824074	1.06686	1.52755
O95831	Apoptosis-inducing factor 1, mitochondrial OS=Homo sapiens OX=9606 GN=AIFM1 PE=1 SV=1	AIFM1	19.09	11	11	11	7078.39	10888.4	14622.3	14848.6	0.596858	0.918122	1.23297	1.25205
Q12904	Aminoacyl tRNA synthase complex-interacting multifunctional protein 1 OS=Homo sapiens OX=9606 GN=AIMP1 PE=1 SV=2	AIMP1	8.01	2	2	2	2502.21	3657.21	4585.93	4193.98	0.669966	0.979217	1.22788	1.12294
Q13155	Aminoacyl tRNA synthase complex-interacting multifunctional protein 2 OS=Homo sapiens OX=9606 GN=AIMP2 PE=1 SV=2	AIMP2	13.12	4	4	4	4434.78	4189.89	7426	3870.36	0.890472	0.8413	1.49109	0.777141
O00170	AH receptor-interacting protein OS=Homo sapiens OX=9606 GN=AIP PE=1 SV=3	AIP	6.06	2	2	2	2593.8	2222.96	2777.82	2157.03	1.06395	0.911833	1.13943	0.884789
Q9NX04	AFG2-interacting ribosome maturation factor OS=Homo sapiens OX=9606 GN=AIRIM PE=1 SV=1	AIRIM	4.43	1	1	1	2356.24	3247.82	3360.37	2247.47	0.840621	1.1587	1.19886	0.801816
Q96IF1	LIM domain-containing protein ajuba OS=Homo sapiens OX=9606 GN=AJUBA PE=1 SV=1	AJUBA	10.22	5	4	4	6575.93	4618.07	3944.26	3922.97	1.37996	0.969102	0.827703	0.823235
P00568	Adenylate kinase isoenzyme 1 OS=Homo sapiens OX=9606 GN=AK1 PE=1 SV=3	AK1	6.7	1	1	1	346.341	430.531	502.083	690.017	0.703598	0.874631	1.01999	1.40178
Q9Y3D8	Adenylate kinase isoenzyme 6 OS=Homo sapiens OX=9606 GN=AK6 PE=1 SV=1	AK6	16.28	3	3	3	4684.22	5819.32	5267.23	4990.36	0.902498	1.1212	1.01483	0.961481
Q92667	A-kinase anchor protein 1, mitochondrial OS=Homo sapiens OX=9606 GN=AKAP1 PE=1 SV=1	AKAP1	5.87	5	5	5	1798.22	2465.12	1732.23	2058.09	0.893119	1.22435	0.860344	1.02219
Q12802	A-kinase anchor protein 13 OS=Homo sapiens OX=9606 GN=AKAP13 PE=1 SV=2	AKAP13	5.19	12	12	12	2755.08	2866.56	2016.07	2787.91	1.05704	1.09981	0.773506	1.06964
Q02040	A-kinase anchor protein 17A OS=Homo sapiens OX=9606 GN=AKAP17A PE=1 SV=2	AKAP17A	11.37	8	8	8	8222.05	8011.91	6281.12	6573.04	1.13064	1.10174	0.863737	0.90388
O43823	A-kinase anchor protein 8 OS=Homo sapiens OX=9606 GN=AKAP8 PE=1 SV=1	AKAP8	20.95	16	16	16	29645.9	22908.7	15755.4	19325.9	1.35314	1.04563	0.71913	0.8821
Q9ULX6	A-kinase anchor protein 8-like OS=Homo sapiens OX=9606 GN=AKAP8L PE=1 SV=4	AKAP8L	20.9	15	15	15	81101	60913.5	53866.7	54084.9	1.29779	0.974748	0.861984	0.865476
Q99996	A-kinase anchor protein 9 OS=Homo sapiens OX=9606 GN=AKAP9 PE=1 SV=4	AKAP9	8.8	32	32	32	5893.93	5184.67	4431.55	4551.85	1.17514	1.03373	0.883571	0.907557
Q7Z591	Microtubule organization protein AKNA OS=Homo sapiens OX=9606 GN=AKNA PE=1 SV=2	AKNA	22.45	30	30	30	11463	14368.1	12924.2	16879	0.824168	1.03304	0.929225	1.21357
P15121	Aldo-keto reductase family 1 member B1 OS=Homo sapiens OX=9606 GN=AKR1B1 PE=1 SV=3	AKR1B1	12.03	3	3	3	1693.95	1374.33	346.359	225.763	1.86128	1.51009	0.380572	0.248064
Q96B36	Proline-rich AKT1 substrate 1 OS=Homo sapiens OX=9606 GN=AKT1S1 PE=1 SV=1	AKT1S1	8.98	2	2	2	2682.47	4119.48	3577.33	2770.53	0.815972	1.25309	1.08818	0.842759
P02768	Albumin OS=Homo sapiens OX=9606 GN=ALB PE=1 SV=2	ALB	28.41	20	20	20	472166	465512	828109	348112	0.89345	0.880859	1.56698	0.658711
P54886	Delta-1-pyrroline-5-carboxylate synthase OS=Homo sapiens OX=9606 GN=ALDH18A1 PE=1 SV=2	ALDH18A1	4.03	3	3	3	1020.2	2396.54	1346.61	2093.91	0.595107	1.39796	0.785509	1.22143
P51648	Aldehyde dehydrogenase family 3 member A2 OS=Homo sapiens OX=9606 GN=ALDH3A2 PE=1 SV=1	ALDH3A2	9.48	4	4	4	3968.49	3591.93	3774.83	4313.55	1.01439	0.918136	0.964887	1.10259
P49189	4-trimethylaminobutyraldehyde dehydrogenase OS=Homo sapiens OX=9606 GN=ALDH9A1 PE=1 SV=3	ALDH9A1	6.68	3	3	3	2167.98	2134.61	1669.06	1570.69	1.14977	1.13207	0.885168	0.832999
P04075	Fructose-bisphosphate aldolase A OS=Homo sapiens OX=9606 GN=ALDOA PE=1 SV=2	ALDOA	22.8	7	7	7	2585.65	3625.01	5233.77	2290.34	0.753023	1.05572	1.52424	0.66702
Q9BT22	Chitobiosyldiphosphodolichol beta-mannosyltransferase OS=Homo sapiens OX=9606 GN=ALG1 PE=1 SV=2	ALG1	4.09	2	2	2	2016.55	2011.59	2310.07	2683.2	0.894117	0.891918	1.02426	1.1897
Q9NP73	Putative bifunctional UDP-N-acetylglucosamine transferase and deubiquitinase ALG13 OS=Homo sapiens OX=9606 GN=ALG13 PE=1 SV=2	ALG13	4.4	5	5	5	1887.77	2072.81	1416.42	933.012	1.19668	1.31398	0.897887	0.591449
Q92685	Dol-P-Man:Man(5)GlcNAc(2)-PP-Dol alpha-1,3-mannosyltransferase OS=Homo sapiens OX=9606 GN=ALG3 PE=1 SV=1	ALG3	4.57	2	2	2	928.824	1024.59	1827.99	1226.94	0.741821	0.818306	1.45996	0.979917
Q9NXW9	Alpha-ketoglutarate-dependent dioxygenase alkB homolog 4 OS=Homo sapiens OX=9606 GN=ALKBH4 PE=1 SV=1	ALKBH4	5.96	2	2	2	607.241	950.163	1003.15	1128.62	0.658403	1.03022	1.08767	1.22371
Q6P6C2	RNA demethylase ALKBH5 OS=Homo sapiens OX=9606 GN=ALKBH5 PE=1 SV=2	ALKBH5	26.65	11	11	11	19305.4	18172.9	21605.5	20807.6	0.966582	0.90988	1.08174	1.04179
Q8TCU4	Centrosome-associated protein ALMS1 OS=Homo sapiens OX=9606 GN=ALMS1 PE=1 SV=4	ALMS1	2.33	9	9	9	3227.38	2981.47	2504.15	2747.54	1.12643	1.0406	0.874008	0.958957
Q9H161	Homeobox protein aristaless-like 4 OS=Homo sapiens OX=9606 GN=ALX4 PE=1 SV=2	ALX4	4.87	2	2	2	3822.5	5249.94	3629	3785.77	0.927386	1.2737	0.88044	0.918474
Q86V81	THO complex subunit 4 OS=Homo sapiens OX=9606 GN=ALYREF PE=1 SV=3	ALYREF	17.9	4	4	4	50208.6	47722.1	40701.1	38077.2	1.13653	1.08024	0.921314	0.861919
Q5JTC6	APC membrane recruitment protein 1 OS=Homo sapiens OX=9606 GN=AMER1 PE=1 SV=2	AMER1	2.2	2	2	2	4874.98	2463.82		4561.97	1.22891	0.621091		1.15
Q6DCA0	AMMECR1-like protein OS=Homo sapiens OX=9606 GN=AMMECR1L PE=1 SV=1	AMMECR1L	2.58	1	1	1	721.743	389.743	634.552	911.389	1.08638	0.586647	0.955137	1.37184
Q9H1A4	Anaphase-promoting complex subunit 1 OS=Homo sapiens OX=9606 GN=ANAPC1 PE=1 SV=1	ANAPC1	12.81	25	25	25	18259.2	22834	22814.1	24405.1	0.827028	1.03424	1.03334	1.1054
Q9UM13	Anaphase-promoting complex subunit 10 OS=Homo sapiens OX=9606 GN=ANAPC10 PE=1 SV=1	ANAPC10	22.7	4	4	4	11769.4	15146	15687.3	14815.5	0.819907	1.05514	1.09285	1.03211
Q9NYG5	Anaphase-promoting complex subunit 11 OS=Homo sapiens OX=9606 GN=ANAPC11 PE=1 SV=1	ANAPC11	13.1	1	1	1		1754.79	933.195	639.321		1.58217	0.841397	0.576431
P60006	Anaphase-promoting complex subunit 15 OS=Homo sapiens OX=9606 GN=ANAPC15 PE=1 SV=1	ANAPC15	7.44	1	1	1	1525.5	1715.13	1915.35	2531.86	0.793721	0.892386	0.996561	1.31733
Q96DE5	Anaphase-promoting complex subunit 16 OS=Homo sapiens OX=9606 GN=ANAPC16 PE=1 SV=1	ANAPC16	10.91	1	1	1	8365.96	9773.39	9857.42	8908.68	0.906745	1.05929	1.0684	0.965568
Q9UJX6	Anaphase-promoting complex subunit 2 OS=Homo sapiens OX=9606 GN=ANAPC2 PE=1 SV=1	ANAPC2	7.3	6	6	6	5061.32	7355.61	7446.55	6563.15	0.766094	1.11336	1.12713	0.993415
Q9UJX5	Anaphase-promoting complex subunit 4 OS=Homo sapiens OX=9606 GN=ANAPC4 PE=1 SV=2	ANAPC4	12.75	9	9	9	12399.4	14897	16730.5	16294.6	0.822221	0.98784	1.10942	1.08052
Q9UJX4	Anaphase-promoting complex subunit 5 OS=Homo sapiens OX=9606 GN=ANAPC5 PE=1 SV=2	ANAPC5	22.91	15	15	15	12538.7	14836.8	15995.2	15452.3	0.852639	1.00891	1.08768	1.05077
Q9UJX3	Anaphase-promoting complex subunit 7 OS=Homo sapiens OX=9606 GN=ANAPC7 PE=1 SV=5	ANAPC7	20.53	11	11	11	22092.8	25789.2	25015.4	24301.4	0.90918	1.0613	1.02945	1.00007
P16157	Ankyrin-1 OS=Homo sapiens OX=9606 GN=ANK1 PE=1 SV=3	ANK1	0.43	1	1	1	664.295	1188.29	1569.07	1212.64	0.573373	1.02565	1.35431	1.04667
Q8IWZ3	Ankyrin repeat and KH domain-containing protein 1 OS=Homo sapiens OX=9606 GN=ANKHD1 PE=1 SV=1	ANKHD1	7.28	16	8	8	5623.41	6269.59	5995.27	5620.29	0.956828	1.06678	1.0201	0.956297
Q9P2G1	Ankyrin repeat and IBR domain-containing protein 1 OS=Homo sapiens OX=9606 GN=ANKIB1 PE=1 SV=3	ANKIB1	1.74	2	2	2	689.14	1080.27	756.67	613.363	0.878041	1.37638	0.964082	0.781493
Q86XL3	Ankyrin repeat and LEM domain-containing protein 2 OS=Homo sapiens OX=9606 GN=ANKLE2 PE=1 SV=4	ANKLE2	3.3	3	3	3	2795.89	2185.57	2479.08	2469.36	1.12625	0.8804	0.998632	0.994717
Q6UB99	Ankyrin repeat domain-containing protein 11 OS=Homo sapiens OX=9606 GN=ANKRD11 PE=1 SV=3	ANKRD11	2.63	7	7	7	1463.05	1411.45	1225.09	1520.8	1.04124	1.00452	0.87189	1.08234
Q6UB98	Ankyrin repeat domain-containing protein 12 OS=Homo sapiens OX=9606 GN=ANKRD12 PE=1 SV=3	ANKRD12	2.13	4	4	4	754.604	2086.13	1526.94	1068.66	0.55523	1.53495	1.12351	0.786309
O75179	Ankyrin repeat domain-containing protein 17 OS=Homo sapiens OX=9606 GN=ANKRD17 PE=1 SV=3	ANKRD17	8.91	22	22	22	12675.4	13523.7	11103.5	12950.9	1.00892	1.07644	0.883799	1.03085
Q9UPS8	Ankyrin repeat domain-containing protein 26 OS=Homo sapiens OX=9606 GN=ANKRD26 PE=1 SV=4	ANKRD26	2.34	4	4	4	1749.01	1176.71	1420.43	1217.54	1.25745	0.845992	1.02121	0.875347
Q96NW4	Ankyrin repeat domain-containing protein 27 OS=Homo sapiens OX=9606 GN=ANKRD27 PE=1 SV=2	ANKRD27	1.14	1	1	1	1085.69	951.424	1664.12	1419.59	0.848059	0.74318	1.29988	1.10888
O15084	Serine/threonine-protein phosphatase 6 regulatory ankyrin repeat subunit A OS=Homo sapiens OX=9606 GN=ANKRD28 PE=1 SV=5	ANKRD28	7.69	7	7	7	3093.54	2631.06	2420.63	2568.08	1.15503	0.982352	0.903784	0.958837
Q69YU3	Ankyrin repeat domain-containing protein 34A OS=Homo sapiens OX=9606 GN=ANKRD34A PE=1 SV=2	ANKRD34A	9.68	4	4	4	3072.04	3645.53	4412.86	3756.73	0.82542	0.97951	1.18568	1.00939
Q9ULJ7	Ankyrin repeat domain-containing protein 50 OS=Homo sapiens OX=9606 GN=ANKRD50 PE=1 SV=4	ANKRD50	10.01	13	13	13	3971.48	3103.19	2533.25	3119.88	1.24813	0.975248	0.796131	0.980493
Q8NB46	Serine/threonine-protein phosphatase 6 regulatory ankyrin repeat subunit C OS=Homo sapiens OX=9606 GN=ANKRD52 PE=1 SV=3	ANKRD52	4.74	5	4	4	4170.77	3977.56	2794.74	3332.19	1.16867	1.11453	0.7831	0.933696
Q6NXT1	Ankyrin repeat domain-containing protein 54 OS=Homo sapiens OX=9606 GN=ANKRD54 PE=1 SV=2	ANKRD54	10	3	3	3	11586.6	11473.5	7862.09	7600.34	1.2031	1.19135	0.816363	0.789184
Q6ZW76	Ankyrin repeat and SAM domain-containing protein 3 OS=Homo sapiens OX=9606 GN=ANKS3 PE=1 SV=1	ANKS3	6.1	4	4	4	3023.01	2034.46	1420.91	1563.94	1.50355	1.01188	0.706716	0.777855
Q68DC2	Ankyrin repeat and SAM domain-containing protein 6 OS=Homo sapiens OX=9606 GN=ANKS6 PE=1 SV=2	ANKS6	3.79	3	3	3	1642.36	1322.47	1678	1408.7	1.08558	0.874139	1.10914	0.931136
Q9H8Y5	tRNA endonuclease ANKZF1 OS=Homo sapiens OX=9606 GN=ANKZF1 PE=1 SV=1	ANKZF1	15.84	10	10	10	5756.07	6551.43	8628.65	7318.73	0.814878	0.927476	1.22154	1.0361
Q9NQW6	Anillin OS=Homo sapiens OX=9606 GN=ANLN PE=1 SV=2	ANLN	18.06	19	19	19	2749.24	3504.46	4080.89	3104.88	0.818258	1.04304	1.2146	0.924108
Q9BYT9	Anoctamin-3 OS=Homo sapiens OX=9606 GN=ANO3 PE=1 SV=2	ANO3	0.82	1	1	1	928.737	1085.52	1319.87	1637.39	0.747246	0.873391	1.06195	1.31742
P39687	Acidic leucine-rich nuclear phosphoprotein 32 family member A OS=Homo sapiens OX=9606 GN=ANP32A PE=1 SV=1	ANP32A	25.7	9	8	5	254177	300178	303242	308032	0.87224	1.0301	1.04061	1.05705
Q92688	Acidic leucine-rich nuclear phosphoprotein 32 family member B OS=Homo sapiens OX=9606 GN=ANP32B PE=1 SV=1	ANP32B	21.51	8	8	8	347977	361268	362397	357053	0.974251	1.01146	1.01462	0.999662
Q9BTT0	Acidic leucine-rich nuclear phosphoprotein 32 family member E OS=Homo sapiens OX=9606 GN=ANP32E PE=1 SV=1	ANP32E	15.67	4	4	4	74500.1	62256.9	56105.1	96348.4	1.03039	0.86106	0.775976	1.33257
P04083	Annexin A1 OS=Homo sapiens OX=9606 GN=ANXA1 PE=1 SV=2	ANXA1	10.98	4	4	4	4400.23	5162.4	5946.75	4737.55	0.869313	1.01989	1.17484	0.935954
P07355	Annexin A2 OS=Homo sapiens OX=9606 GN=ANXA2 PE=1 SV=2	ANXA2	34.51	13	13	3	25597.7	31218.2	36669	71269.7	0.621475	0.757932	0.89027	1.73032
P08758	Annexin A5 OS=Homo sapiens OX=9606 GN=ANXA5 PE=1 SV=2	ANXA5	6.25	2	2	2	1795.88	1226.45	2312.13	2572.76	0.908476	0.62042	1.16963	1.30147
P20073	Annexin A7 OS=Homo sapiens OX=9606 GN=ANXA7 PE=1 SV=3	ANXA7	3.07	1	1	1	371.695	531.616	371.985		0.874373	1.25057	0.875056
O75106	Retina-specific copper amine oxidase OS=Homo sapiens OX=9606 GN=AOC2 PE=1 SV=2	AOC2	1.19	1	1	0	1873.23	946.965	1171.26	294.108	1.74841	0.883865	1.09321	0.27451
Q9BXS5	AP-1 complex subunit mu-1 OS=Homo sapiens OX=9606 GN=AP1M1 PE=1 SV=3	AP1M1	10.4	4	4	4	4370.82	5560.42	6107.62	5998.45	0.793349	1.00927	1.1086	1.08878
O95782	AP-2 complex subunit alpha-1 OS=Homo sapiens OX=9606 GN=AP2A1 PE=1 SV=3	AP2A1	21.6	22	22	22	16542.6	21716.4	26865	27869.7	0.711558	0.934102	1.15556	1.19878
O94973	AP-2 complex subunit alpha-2 OS=Homo sapiens OX=9606 GN=AP2A2 PE=1 SV=2	AP2A2	15.44	17	14	14	10407.3	14304.2	17306.1	17147.9	0.703606	0.967064	1.17001	1.15932
P63010	AP-2 complex subunit beta OS=Homo sapiens OX=9606 GN=AP2B1 PE=1 SV=1	AP2B1	18.89	18	18	5	27673.1	32679.8	35879.5	46965.8	0.773001	0.912855	1.00223	1.31191
Q96CW1	AP-2 complex subunit mu OS=Homo sapiens OX=9606 GN=AP2M1 PE=1 SV=2	AP2M1	19.54	10	10	10	44762.5	46553.2	55976.6	59951.7	0.863957	0.89852	1.0804	1.15712
P53680	AP-2 complex subunit sigma OS=Homo sapiens OX=9606 GN=AP2S1 PE=1 SV=2	AP2S1	26.06	4	4	4	20382.2	24274.5	32666.4	32338	0.743461	0.885437	1.19154	1.17956
O00203	AP-3 complex subunit beta-1 OS=Homo sapiens OX=9606 GN=AP3B1 PE=1 SV=3	AP3B1	8.59	9	9	9	3702.36	6673.73	6846.23	5935.6	0.639498	1.15273	1.18253	1.02524
O14617	AP-3 complex subunit delta-1 OS=Homo sapiens OX=9606 GN=AP3D1 PE=1 SV=1	AP3D1	13.62	14	14	14	7331.19	11051.6	12088.9	12389.9	0.684173	1.03138	1.12818	1.15627
Q9Y2T2	AP-3 complex subunit mu-1 OS=Homo sapiens OX=9606 GN=AP3M1 PE=1 SV=1	AP3M1	6.94	3	3	3	1390.37	3026.02	2984.37	2480.26	0.562845	1.22498	1.20812	1.00405
Q92572	AP-3 complex subunit sigma-1 OS=Homo sapiens OX=9606 GN=AP3S1 PE=1 SV=1	AP3S1	19.69	4	4	4	3223.06	4433.05	6102.35	5573.37	0.666892	0.917254	1.26265	1.1532
P59780	AP-3 complex subunit sigma-2 OS=Homo sapiens OX=9606 GN=AP3S2 PE=2 SV=1	AP3S2	15.54	3	3	3	2819.39	3688.47	4315.45	5254.41	0.70144	0.91766	1.07365	1.30725
O00189	AP-4 complex subunit mu-1 OS=Homo sapiens OX=9606 GN=AP4M1 PE=1 SV=2	AP4M1	3.31	1	1	1		726.941	908.052	732.639		0.921099	1.15058	0.928319
Q99767	Amyloid-beta A4 precursor protein-binding family A member 2 OS=Homo sapiens OX=9606 GN=APBA2 PE=1 SV=3	APBA2	8.28	6	6	6	8075.65	5633.97	4626.69	3770.15	1.46123	1.01943	0.837165	0.682181
O96018	Amyloid-beta A4 precursor protein-binding family A member 3 OS=Homo sapiens OX=9606 GN=APBA3 PE=1 SV=1	APBA3	1.91	1	1	1	1337.84	1853.93	1258.26	879.063	1.00418	1.39155	0.944446	0.659822
O00213	Amyloid beta precursor protein binding family B member 1 OS=Homo sapiens OX=9606 GN=APBB1 PE=1 SV=2	APBB1	5.07	3	3	3	3072.68	4033.13	2512.65	3376.96	0.945773	1.2414	0.773396	1.03943
Q92870	Amyloid beta precursor protein binding family B member 2 OS=Homo sapiens OX=9606 GN=APBB2 PE=1 SV=3	APBB2	2.9	2	1	1	2063.57	2208.52	1590.78	3061.44	0.924921	0.989889	0.71301	1.37218
P25054	Adenomatous polyposis coli protein OS=Homo sapiens OX=9606 GN=APC PE=1 SV=2	APC	13.37	33	33	33	20140.1	16092.8	13170.6	16074.4	1.23034	0.983098	0.804583	0.981974
P27695	DNA-(apurinic or apyrimidinic site) endonuclease OS=Homo sapiens OX=9606 GN=APEX1 PE=1 SV=2	APEX1	12.89	4	4	4	2031	1858.32	3752.37	2951.05	0.76694	0.701733	1.41696	1.11437
Q8IW19	Aprataxin and PNK-like factor OS=Homo sapiens OX=9606 GN=APLF PE=1 SV=1	APLF	2.35	1	1	1				1276.27				1
Q06481	Amyloid beta precursor like protein 2 OS=Homo sapiens OX=9606 GN=APLP2 PE=1 SV=2	APLP2	11.4	9	9	8	2253.89	2361.84	2659.73	3285.58	0.853662	0.894548	1.00737	1.24442
Q9UH17	DNA dC->dU-editing enzyme APOBEC-3B OS=Homo sapiens OX=9606 GN=APOBEC3B PE=1 SV=1	APOBEC3B	5.24	2	2	2	3384.51	2985.13	1462.1	2226.22	1.346	1.18717	0.58147	0.885356
Q9NRW3	DNA dC->dU-editing enzyme APOBEC-3C OS=Homo sapiens OX=9606 GN=APOBEC3C PE=1 SV=2	APOBEC3C	17.37	3	3	3	15833.3	19895.6	16598.4	15251.4	0.937177	1.17763	0.982463	0.902734
Q96AK3	DNA dC->dU-editing enzyme APOBEC-3D OS=Homo sapiens OX=9606 GN=APOBEC3D PE=1 SV=1	APOBEC3D	5.7	2	1	1	2648.35	1635.31	2709.92	2821.22	1.07933	0.666467	1.10442	1.14978
Q8IUX4	DNA dC->dU-editing enzyme APOBEC-3F OS=Homo sapiens OX=9606 GN=APOBEC3F PE=1 SV=3	APOBEC3F	9.38	3	2	2	1148.54	909.202	1410.7	1435.86	0.936761	0.741555	1.15058	1.1711
P02749	Beta-2-glycoprotein 1 OS=Homo sapiens OX=9606 GN=APOH PE=1 SV=3	APOH	5.22	2	2	2	7408.68	7330.49	8599.62	7879.69	0.949269	0.93925	1.10186	1.00962
Q9BQE5	Apolipoprotein L2 OS=Homo sapiens OX=9606 GN=APOL2 PE=1 SV=2	APOL2	9.79	3	3	3	1269.64	1479.37	943.271	2043.37	0.885437	1.0317	0.65783	1.42503
Q6UXV4	MICOS complex subunit MIC27 OS=Homo sapiens OX=9606 GN=APOOL PE=1 SV=1	APOOL	9.7	2	2	2	1381.38	1914.09	2912.1	2094.66	0.665546	0.922205	1.40304	1.0092
P05067	Amyloid-beta precursor protein OS=Homo sapiens OX=9606 GN=APP PE=1 SV=3	APP	7.92	6	5	5	2091.07	3134.3	2697.91	1419.43	0.895273	1.34192	1.15509	0.607717
Q7Z2E3	Aprataxin OS=Homo sapiens OX=9606 GN=APTX PE=1 SV=2	APTX	10.67	4	4	4	2491.36	3721.96	4269.28	4393.12	0.669913	1.00081	1.14799	1.18129
O60306	RNA helicase aquarius OS=Homo sapiens OX=9606 GN=AQR PE=1 SV=4	AQR	4.31	6	6	6	8194.75	8959.44	5786.5	5914.93	1.13597	1.24197	0.802131	0.819935
P10398	Serine/threonine-protein kinase A-Raf OS=Homo sapiens OX=9606 GN=ARAF PE=1 SV=2	ARAF	17.49	10	10	7	2411.16	2946.67	1987.3	2742.59	0.956077	1.16842	0.788008	1.0875
P48444	Coatomer subunit delta OS=Homo sapiens OX=9606 GN=ARCN1 PE=1 SV=1	ARCN1	32.68	17	17	17	13740.8	19106.4	20352.4	20530.8	0.745462	1.03655	1.10415	1.11383
P61204	ADP-ribosylation factor 3 OS=Homo sapiens OX=9606 GN=ARF3 PE=1 SV=2	ARF3	12.71	2	2	2	1131.51	1556.87	1593.7	599.112	0.927241	1.27581	1.30599	0.490955
P18085	ADP-ribosylation factor 4 OS=Homo sapiens OX=9606 GN=ARF4 PE=1 SV=3	ARF4	5.56	1	1	1	2755.12	5610.28	4238.29	5651.79	0.603681	1.22928	0.928661	1.23838
Q8N6T3	ADP-ribosylation factor GTPase-activating protein 1 OS=Homo sapiens OX=9606 GN=ARFGAP1 PE=1 SV=2	ARFGAP1	27.34	9	9	9	17285.7	15230.1	13177.4	12605.5	1.18601	1.04497	0.90413	0.864891
Q8N6H7	ADP-ribosylation factor GTPase-activating protein 2 OS=Homo sapiens OX=9606 GN=ARFGAP2 PE=1 SV=1	ARFGAP2	6.14	3	3	3	1253.94	1836.8	1321.97	845.979	0.953804	1.39715	1.00555	0.64349
Q9NP61	ADP-ribosylation factor GTPase-activating protein 3 OS=Homo sapiens OX=9606 GN=ARFGAP3 PE=1 SV=1	ARFGAP3	8.91	5	5	5	2923.55	3828.35	1985.58	3437.03	0.960548	1.25782	0.652373	1.12925
P05089	Arginase-1 OS=Homo sapiens OX=9606 GN=ARG1 PE=1 SV=2	ARG1	3.42	1	1	1	2580.18	2041.17	1259.26	812.881	1.5419	1.21979	0.752528	0.485774
Q9NWB6	Arginine and glutamate-rich protein 1 OS=Homo sapiens OX=9606 GN=ARGLU1 PE=1 SV=1	ARGLU1	25.27	10	10	10	71617	81817.2	71096.8	77943.4	0.947082	1.08197	0.940203	1.03074
A1A4S6	Rho GTPase-activating protein 10 OS=Homo sapiens OX=9606 GN=ARHGAP10 PE=1 SV=1	ARHGAP10	6.11	5	5	5	3803.41	4052.42	3743.05	2772.68	1.05859	1.1279	1.04179	0.771713
Q8IWW6	Rho GTPase-activating protein 12 OS=Homo sapiens OX=9606 GN=ARHGAP12 PE=1 SV=1	ARHGAP12	13.83	12	12	12	5232.77	4067.45	4402.6	4829.4	1.12944	0.87792	0.950259	1.04238
Q53QZ3	Rho GTPase-activating protein 15 OS=Homo sapiens OX=9606 GN=ARHGAP15 PE=1 SV=2	ARHGAP15	1.89	1	1	1		1927.93	1645.35			1.07908	0.920919
Q14CB8	Rho GTPase-activating protein 19 OS=Homo sapiens OX=9606 GN=ARHGAP19 PE=1 SV=1	ARHGAP19	1.82	1	1	1	1302.28	980.98	1555.43		1.01775	0.766652	1.21559
Q5T5U3	Rho GTPase-activating protein 21 OS=Homo sapiens OX=9606 GN=ARHGAP21 PE=1 SV=2	ARHGAP21	7.56	13	13	13	2638.3	1756.23	2093.52	2212.1	1.21299	0.807448	0.962521	1.01704
Q6ZUM4	Rho GTPase-activating protein 27 OS=Homo sapiens OX=9606 GN=ARHGAP27 PE=1 SV=3	ARHGAP27	8.44	8	8	8	1503.31	2027.96	1867.28	2210.78	0.790246	1.06604	0.981574	1.16214
Q2M1Z3	Rho GTPase-activating protein 31 OS=Homo sapiens OX=9606 GN=ARHGAP31 PE=1 SV=2	ARHGAP31	3.39	4	4	4	1724.91	1849.83	724.574	721.511	1.3742	1.47373	0.577255	0.574815
A7KAX9	Rho GTPase-activating protein 32 OS=Homo sapiens OX=9606 GN=ARHGAP32 PE=1 SV=1	ARHGAP32	3.79	7	7	7	3578.78	3825.45	2355.97	3087.5	1.11422	1.19101	0.733507	0.961262
Q9C0H5	Rho GTPase-activating protein 39 OS=Homo sapiens OX=9606 GN=ARHGAP39 PE=1 SV=2	ARHGAP39	11.73	11	11	11	2749.39	2384.44	1483.78	1822.34	1.30304	1.13007	0.703217	0.863673
Q92619	Rho GTPase-activating protein 45 OS=Homo sapiens OX=9606 GN=ARHGAP45 PE=1 SV=2	ARHGAP45	0.62	1	1	1	131518	125652	126056	117319	1.051	1.00412	1.00735	0.93753
Q13017	Rho GTPase-activating protein 5 OS=Homo sapiens OX=9606 GN=ARHGAP5 PE=1 SV=2	ARHGAP5	5.79	8	8	8	2342.34	2469.71	2211.97	1212.19	1.13758	1.19944	1.07427	0.588713
P52565	Rho GDP-dissociation inhibitor 1 OS=Homo sapiens OX=9606 GN=ARHGDIA PE=1 SV=3	ARHGDIA	8.82	2	2	2	1679.49	858.711	1624.49	1584.01	1.16901	0.597707	1.13073	1.10255
Q92888	Rho guanine nucleotide exchange factor 1 OS=Homo sapiens OX=9606 GN=ARHGEF1 PE=1 SV=2	ARHGEF1	9.1	7	7	7	2176.68	2645.77	3349.76	3043.33	0.776309	0.943609	1.19469	1.0854
O15013	Rho guanine nucleotide exchange factor 10 OS=Homo sapiens OX=9606 GN=ARHGEF10 PE=1 SV=4	ARHGEF10	15.56	17	17	17	12106.5	15945.9	14905.1	13066.8	0.864375	1.1385	1.06419	0.932938
Q9HCE6	Rho guanine nucleotide exchange factor 10-like protein OS=Homo sapiens OX=9606 GN=ARHGEF10L PE=1 SV=4	ARHGEF10L	0.7	1	1	1	1401.02	729.376	1451.68	1144.84	1.18557	0.617211	1.22844	0.968784
O15085	Rho guanine nucleotide exchange factor 11 OS=Homo sapiens OX=9606 GN=ARHGEF11 PE=1 SV=1	ARHGEF11	3.35	4	4	4	1214.35	1859.22	1419.76	1687.77	0.785847	1.20316	0.918775	1.09221
Q9NZN5	Rho guanine nucleotide exchange factor 12 OS=Homo sapiens OX=9606 GN=ARHGEF12 PE=1 SV=1	ARHGEF12	2.98	4	4	4	3368.36	2470.93	2472.63	1821.29	1.32963	0.975379	0.97605	0.718939
Q96PE2	Rho guanine nucleotide exchange factor 17 OS=Homo sapiens OX=9606 GN=ARHGEF17 PE=1 SV=1	ARHGEF17	12.51	22	22	22	7225.25	8056.45	7950.49	8269.16	0.917453	1.023	1.00954	1.05001
Q92974	Rho guanine nucleotide exchange factor 2 OS=Homo sapiens OX=9606 GN=ARHGEF2 PE=1 SV=4	ARHGEF2	21.6	22	22	22	16652.1	18930.8	23609.2	27171.8	0.771253	0.876792	1.09348	1.25848
Q8N1W1	Rho guanine nucleotide exchange factor 28 OS=Homo sapiens OX=9606 GN=ARHGEF28 PE=1 SV=3	ARHGEF28	5.45	8	8	8	2634.55	2090.61	1955.21	2586.57	1.13718	0.902395	0.843951	1.11647
Q8TER5	Rho guanine nucleotide exchange factor 40 OS=Homo sapiens OX=9606 GN=ARHGEF40 PE=1 SV=3	ARHGEF40	12.9	17	17	17	4629.56	5099.44	5239.79	5300.96	0.91359	1.00632	1.03401	1.04608
Q14155	Rho guanine nucleotide exchange factor 7 OS=Homo sapiens OX=9606 GN=ARHGEF7 PE=1 SV=2	ARHGEF7	14.2	12	12	12	11773.5	17312.1	16208.1	14711.3	0.784835	1.15404	1.08045	0.980672
Q68CP9	AT-rich interactive domain-containing protein 2 OS=Homo sapiens OX=9606 GN=ARID2 PE=1 SV=2	ARID2	3.54	6	6	6	1836.64	2039.95	1937.58	2857.31	0.847209	0.940993	0.893771	1.31803
Q99856	AT-rich interactive domain-containing protein 3A OS=Homo sapiens OX=9606 GN=ARID3A PE=1 SV=2	ARID3A	24.62	16	16	16	49164.9	58429.9	51289	54139.6	0.923183	1.09715	0.963068	1.01659
Q8IVW6	AT-rich interactive domain-containing protein 3B OS=Homo sapiens OX=9606 GN=ARID3B PE=1 SV=2	ARID3B	29.95	15	15	15	19838.4	24046.2	19687.7	22548.4	0.921423	1.11686	0.914424	1.04729
Q9Y4X5	E3 ubiquitin-protein ligase ARIH1 OS=Homo sapiens OX=9606 GN=ARIH1 PE=1 SV=2	ARIH1	24.78	15	15	15	68248.9	67433	72611.1	67705.9	0.989118	0.977294	1.05234	0.981249
O95376	E3 ubiquitin-protein ligase ARIH2 OS=Homo sapiens OX=9606 GN=ARIH2 PE=1 SV=1	ARIH2	16.02	7	7	7	2432.59	4870.17	5208.79	3695.12	0.600392	1.20202	1.28559	0.912
Q96B23	Protein ARK2N OS=Homo sapiens OX=9606 GN=ARK2N PE=1 SV=3	ARK2N	5.69	2	2	2	1228.11	1846.11	2029.29	1125.88	0.788591	1.18542	1.30304	0.722947
Q8N8R7	ARL14 effector protein OS=Homo sapiens OX=9606 GN=ARL14EP PE=1 SV=1	ARL14EP	3.85	1	1	1		701.106	799.758			0.93427	1.06573
Q66PJ3	ADP-ribosylation factor-like protein 6-interacting protein 4 OS=Homo sapiens OX=9606 GN=ARL6IP4 PE=1 SV=3	ARL6IP4	16.46	5	5	5	33384.6	37924.3	29337.1	40229.8	0.947916	1.07682	0.832992	1.14228
Q96BM9	ADP-ribosylation factor-like protein 8A OS=Homo sapiens OX=9606 GN=ARL8A PE=1 SV=1	ARL8A	4.84	1	1	1	994.726	2661.87	4227.33	5058.6	0.307429	0.822674	1.30649	1.5634
Q6NXE6	Armadillo repeat-containing protein 6 OS=Homo sapiens OX=9606 GN=ARMC6 PE=1 SV=2	ARMC6	1.8	1	1	1	188.042	826.537		1455.27	0.228405	1.00395		1.76764
Q8IUR7	Armadillo repeat-containing protein 8 OS=Homo sapiens OX=9606 GN=ARMC8 PE=1 SV=2	ARMC8	5.05	3	3	3	1433.06	2152.48	2313.9	2134.67	0.713488	1.07167	1.15204	1.0628
P27540	Aryl hydrocarbon receptor nuclear translocator OS=Homo sapiens OX=9606 GN=ARNT PE=1 SV=1	ARNT	1.65	1	1	1	889.788	586.048	661.266		1.24906	0.822677	0.928265
Q92747	Actin-related protein 2/3 complex subunit 1A OS=Homo sapiens OX=9606 GN=ARPC1A PE=1 SV=2	ARPC1A	7.03	3	3	3	2390.33	4644.09	5202.5	11190.6	0.408123	0.792929	0.888272	1.91068
O15143	Actin-related protein 2/3 complex subunit 1B OS=Homo sapiens OX=9606 GN=ARPC1B PE=1 SV=3	ARPC1B	12.9	4	4	4	4959.86	5862.08	6557.16	13217	0.64843	0.766383	0.857254	1.72793
O15144	Actin-related protein 2/3 complex subunit 2 OS=Homo sapiens OX=9606 GN=ARPC2 PE=1 SV=1	ARPC2	32.33	10	10	10	4554.74	3904.23	6613.56	9250.51	0.749041	0.642063	1.08762	1.52128
O15145	Actin-related protein 2/3 complex subunit 3 OS=Homo sapiens OX=9606 GN=ARPC3 PE=1 SV=3	ARPC3	21.35	4	4	4	5942.77	6773.28	11087.3	22507.1	0.513298	0.585033	0.95765	1.94402
P59998	Actin-related protein 2/3 complex subunit 4 OS=Homo sapiens OX=9606 GN=ARPC4 PE=1 SV=3	ARPC4	16.67	3	3	3	1300.47	1096.6	1639.37	4085.9	0.640441	0.540041	0.807339	2.01218
O15511	Actin-related protein 2/3 complex subunit 5 OS=Homo sapiens OX=9606 GN=ARPC5 PE=1 SV=3	ARPC5	7.95	1	1	1	5033.19	4325.48	5608.22	12663.9	0.728635	0.626183	0.81188	1.8333
Q9BPX5	Actin-related protein 2/3 complex subunit 5-like protein OS=Homo sapiens OX=9606 GN=ARPC5L PE=1 SV=1	ARPC5L	6.54	1	1	1	638.688		535.584	1059.84	0.85764		0.71919	1.42317
P32121	Beta-arrestin-2 OS=Homo sapiens OX=9606 GN=ARRB2 PE=1 SV=2	ARRB2	11.49	5	5	5	3714.22	4874.55	3535.11	4135.77	0.913727	1.19918	0.869664	1.01743
Q8N5I2	Arrestin domain-containing protein 1 OS=Homo sapiens OX=9606 GN=ARRDC1 PE=1 SV=1	ARRDC1	11.55	4	4	4	3367.33	3331.03	3288.04	3763.41	0.9796	0.96904	0.956534	1.09483
Q9NR71	Neutral ceramidase OS=Homo sapiens OX=9606 GN=ASAH2 PE=1 SV=2	ASAH2	1.54	1	1	1	3656.34	3020.59		2891.19	1.14641	0.947079		0.906507
Q9ULH1	Arf-GAP with SH3 domain, ANK repeat and PH domain-containing protein 1 OS=Homo sapiens OX=9606 GN=ASAP1 PE=1 SV=4	ASAP1	2.13	2	2	2	186.809	533.072	709.82	390.441	0.410537	1.1715	1.55992	0.858045
Q8N9N2	Activating signal cointegrator 1 complex subunit 1 OS=Homo sapiens OX=9606 GN=ASCC1 PE=1 SV=1	ASCC1	11.5	5	5	5	9606.93	10186.3	11324	9526.39	0.94548	1.0025	1.11447	0.937553
Q9H1I8	Activating signal cointegrator 1 complex subunit 2 OS=Homo sapiens OX=9606 GN=ASCC2 PE=1 SV=3	ASCC2	6.34	4	4	4	3358.28	3546.89	4189.28	1321.12	1.08196	1.14272	1.34969	0.425633
Q8N3C0	Activating signal cointegrator 1 complex subunit 3 OS=Homo sapiens OX=9606 GN=ASCC3 PE=1 SV=3	ASCC3	16.71	37	37	37	14462.7	14628.8	17365.6	15767.4	0.929711	0.940388	1.11632	1.01358
L0R819	ASNSD1 upstream open reading frame protein OS=Homo sapiens OX=9606 GN=ASDURF PE=1 SV=1	ASDURF	39.58	3	3	3	6438.65	8556.78	11879.6	11292.5	0.674778	0.89676	1.245	1.18347
Q9Y294	Histone chaperone ASF1A OS=Homo sapiens OX=9606 GN=ASF1A PE=1 SV=1	ASF1A	10.78	2	2	2	5303.49	7066.21	8034.4	8971.12	0.722172	0.9622	1.09404	1.22159
Q9UBL3	Set1/Ash2 histone methyltransferase complex subunit ASH2 OS=Homo sapiens OX=9606 GN=ASH2L PE=1 SV=1	ASH2L	6.05	3	3	3	821.998	1259.92	1670.08	1053.51	0.684213	1.04873	1.39014	0.876919
P08243	Asparagine synthetase [glutamine-hydrolyzing] OS=Homo sapiens OX=9606 GN=ASNS PE=1 SV=4	ASNS	1.78	1	1	1	476.149		225.662		1.35692		0.643085
Q12797	Aspartyl/asparaginyl beta-hydroxylase OS=Homo sapiens OX=9606 GN=ASPH PE=1 SV=3	ASPH	15.7	15	15	15	20844.1	22481.6	23926.1	23834.6	0.915355	0.987265	1.0507	1.04668
Q8IZT6	Abnormal spindle-like microcephaly-associated protein OS=Homo sapiens OX=9606 GN=ASPM PE=1 SV=2	ASPM	1.58	5	5	5	2746.95	3999.94	2325.56	4138.96	0.83169	1.21106	0.704107	1.25315
Q9C0F0	Putative Polycomb group protein ASXL3 OS=Homo sapiens OX=9606 GN=ASXL3 PE=2 SV=3	ASXL3	0.62	1	1	1		505.945		1055.57		0.648018		1.35198
Q8NBU5	Outer mitochondrial transmembrane helix translocase OS=Homo sapiens OX=9606 GN=ATAD1 PE=1 SV=1	ATAD1	2.49	1	1	1		1656.63	3307.39	2478.76		0.667746	1.33313	0.999127
Q6PL18	ATPase family AAA domain-containing protein 2 OS=Homo sapiens OX=9606 GN=ATAD2 PE=1 SV=1	ATAD2	3.24	4	4	4	2799.98	2448.28	2376.24	2350.8	1.12277	0.981737	0.95285	0.942648
Q9NVI7	ATPase family AAA domain-containing protein 3A OS=Homo sapiens OX=9606 GN=ATAD3A PE=1 SV=2	ATAD3A	26.97	19	5	5	16575.7	15215.9	18197.4	18568.1	0.967118	0.88778	1.06174	1.08337
Q5T9A4	ATPase family AAA domain-containing protein 3B OS=Homo sapiens OX=9606 GN=ATAD3B PE=1 SV=1	ATAD3B	26.08	20	20	20	78408.2	76003.8	79119.2	82725	0.991705	0.961294	1.0007	1.0463
Q5T2N8	ATPase family AAA domain-containing protein 3C OS=Homo sapiens OX=9606 GN=ATAD3C PE=2 SV=2	ATAD3C	16.79	8	1	1	16814.1	19458.5	18074.6	20912.8	0.893654	1.0342	0.960648	1.1115
P18847	Cyclic AMP-dependent transcription factor ATF-3 OS=Homo sapiens OX=9606 GN=ATF3 PE=1 SV=2	ATF3	17.68	3	3	3	1358.4	2250.85	2993.42	1973.75	0.633551	1.04979	1.39612	0.920547
P18848	Cyclic AMP-dependent transcription factor ATF-4 OS=Homo sapiens OX=9606 GN=ATF4 PE=1 SV=3	ATF4	3.13	1	1	1	320.575	677.63	487.415	497.439	0.646627	1.36684	0.983158	1.00338
P18850	Cyclic AMP-dependent transcription factor ATF-6 alpha OS=Homo sapiens OX=9606 GN=ATF6 PE=1 SV=3	ATF6	12.09	8	8	8	2832.36	2609.22	2761.45	2160.77	1.09317	1.00705	1.06581	0.833968
Q99941	Cyclic AMP-dependent transcription factor ATF-6 beta OS=Homo sapiens OX=9606 GN=ATF6B PE=1 SV=2	ATF6B	1.42	1	1	1		478.479		636.193		0.858511		1.14149
Q2TAZ0	Autophagy-related protein 2 homolog A OS=Homo sapiens OX=9606 GN=ATG2A PE=1 SV=3	ATG2A	1.44	3	2	2	1621.67	2464.62	1624.17	1489.69	0.900909	1.3692	0.902298	0.827588
Q96BY7	Autophagy-related protein 2 homolog B OS=Homo sapiens OX=9606 GN=ATG2B PE=1 SV=5	ATG2B	3.99	8	8	8	7819.87	6924.68	7489.69	5706.64	1.11949	0.991333	1.07222	0.816959
Q9NT62	Ubiquitin-like-conjugating enzyme ATG3 OS=Homo sapiens OX=9606 GN=ATG3 PE=1 SV=1	ATG3	11.15	2	2	2	9137.56	11132.8	6256.94	8009.9	1.05829	1.28937	0.724661	0.927684
Q7Z3C6	Autophagy-related protein 9A OS=Homo sapiens OX=9606 GN=ATG9A PE=1 SV=3	ATG9A	3.93	3	3	3	2032.31	1611.68	1467.05	1378.94	1.25258	0.993334	0.904194	0.849889
P54259	Atrophin-1 OS=Homo sapiens OX=9606 GN=ATN1 PE=1 SV=3	ATN1	0.76	1	1	1				890.98				1
P05023	Sodium/potassium-transporting ATPase subunit alpha-1 OS=Homo sapiens OX=9606 GN=ATP1A1 PE=1 SV=1	ATP1A1	15.74	16	16	13	5034.71	9077.21	9588.3	10224.2	0.593638	1.07029	1.13055	1.20553
P16615	Sarcoplasmic/endoplasmic reticulum calcium ATPase 2 OS=Homo sapiens OX=9606 GN=ATP2A2 PE=1 SV=1	ATP2A2	7.01	6	6	6	1905.02	2301.57	2201.14	2755.45	0.831598	1.0047	0.960863	1.20284
P25705	ATP synthase subunit alpha, mitochondrial OS=Homo sapiens OX=9606 GN=ATP5F1A PE=1 SV=1	ATP5F1A	22.06	12	12	12	32101.6	40756.8	34637.1	34878	0.901898	1.14507	0.973133	0.979901
P06576	ATP synthase subunit beta, mitochondrial OS=Homo sapiens OX=9606 GN=ATP5F1B PE=1 SV=3	ATP5F1B	9.45	4	4	4	10842.8	12112.6	9890.71	12681.7	0.952631	1.06419	0.868982	1.11419
P36542	ATP synthase subunit gamma, mitochondrial OS=Homo sapiens OX=9606 GN=ATP5F1C PE=1 SV=1	ATP5F1C	29.87	9	9	9	23953	25582.4	25279	24279.4	0.966882	1.03265	1.02041	0.980057
P30049	ATP synthase subunit delta, mitochondrial OS=Homo sapiens OX=9606 GN=ATP5F1D PE=1 SV=2	ATP5F1D	13.69	2	2	2	2014.67	847.85	1255.69	1036.73	1.56329	0.657893	0.974359	0.804456
P56381	ATP synthase subunit epsilon, mitochondrial OS=Homo sapiens OX=9606 GN=ATP5F1E PE=1 SV=2	ATP5F1E	13.73	1	1	1	945.095	943.601	1830.69	1624.89	0.70737	0.706252	1.37021	1.21617
P56385	ATP synthase subunit e, mitochondrial OS=Homo sapiens OX=9606 GN=ATP5ME PE=1 SV=2	ATP5ME	14.49	1	1	1	4075.63	4818.16	3418.57	5310.56	0.925075	1.09361	0.775937	1.20538
O75964	ATP synthase subunit g, mitochondrial OS=Homo sapiens OX=9606 GN=ATP5MG PE=1 SV=3	ATP5MG	10.68	1	1	1	2597.23	4006.84	3803.31	3499.93	0.747011	1.15244	1.0939	1.00664
Q96IX5	ATP synthase membrane subunit K, mitochondrial OS=Homo sapiens OX=9606 GN=ATP5MK PE=1 SV=1	ATP5MK	25.86	1	1	1	2280.1	4305.63	2362.08	3052.16	0.760035	1.43521	0.787362	1.01739
P24539	ATP synthase F(0) complex subunit B1, mitochondrial OS=Homo sapiens OX=9606 GN=ATP5PB PE=1 SV=2	ATP5PB	7.81	2	2	2	1391.09	1006.12	1333.12	815.611	1.22403	0.885291	1.17302	0.717661
O75947	ATP synthase subunit d, mitochondrial OS=Homo sapiens OX=9606 GN=ATP5PD PE=1 SV=3	ATP5PD	17.39	3	3	3	2793.03	3162.64	3927.17	3365.63	0.843276	0.95487	1.1857	1.01616
P48047	ATP synthase subunit O, mitochondrial OS=Homo sapiens OX=9606 GN=ATP5PO PE=1 SV=1	ATP5PO	16.43	3	3	3	6334.72	6373.18	5278.89	5937	1.05915	1.06558	0.882618	0.992652
Q15904	V-type proton ATPase subunit S1 OS=Homo sapiens OX=9606 GN=ATP6AP1 PE=1 SV=2	ATP6AP1	1.7	1	1	1				684.756				1
Q93050	V-type proton ATPase 116 kDa subunit a 1 OS=Homo sapiens OX=9606 GN=ATP6V0A1 PE=1 SV=3	ATP6V0A1	1.55	1	1	1	1511.21	1729.64	1379.81	3974.32	0.703299	0.804954	0.642147	1.8496
P61421	V-type proton ATPase subunit d 1 OS=Homo sapiens OX=9606 GN=ATP6V0D1 PE=1 SV=1	ATP6V0D1	1.99	1	1	1		676.199	497.687	1511.79		0.755339	0.555935	1.68873
P38606	V-type proton ATPase catalytic subunit A OS=Homo sapiens OX=9606 GN=ATP6V1A PE=1 SV=2	ATP6V1A	5.83	3	3	3	1944.09	1760.08	2554.72	4796.37	0.703408	0.63683	0.924346	1.73542
P15313	V-type proton ATPase subunit B, kidney isoform OS=Homo sapiens OX=9606 GN=ATP6V1B1 PE=1 SV=3	ATP6V1B1	1.95	1	1	1	362.162	1119.11	966.485	1546.76	0.362659	1.12065	0.967812	1.54888
Q9Y5K8	V-type proton ATPase subunit D OS=Homo sapiens OX=9606 GN=ATP6V1D PE=1 SV=1	ATP6V1D	4.45	1	1	1	567.329		776.919	1122.81	0.689885		0.944752	1.36536
O75348	V-type proton ATPase subunit G 1 OS=Homo sapiens OX=9606 GN=ATP6V1G1 PE=1 SV=3	ATP6V1G1	9.32	1	1	1	510.053	842.013	686.706	1645.4	0.553778	0.914195	0.745574	1.78645
P46100	Transcriptional regulator ATRX OS=Homo sapiens OX=9606 GN=ATRX PE=1 SV=6	ATRX	2.49	6	6	6	1207.02	1527.01	1447.09	1251.3	0.888753	1.12437	1.06552	0.921357
Q8WWM7	Ataxin-2-like protein OS=Homo sapiens OX=9606 GN=ATXN2L PE=1 SV=2	ATXN2L	24.19	28	28	28	55332.2	42417.9	43668.8	32286	1.27417	0.976781	1.00559	0.743468
P54252	Ataxin-3 OS=Homo sapiens OX=9606 GN=ATXN3 PE=1 SV=5	ATXN3	3.32	1	1	1	105.153	424.784	472.708	705.563	0.24623	0.994689	1.10691	1.65217
Q14CW9	Ataxin-7-like protein 3 OS=Homo sapiens OX=9606 GN=ATXN7L3 PE=1 SV=1	ATXN7L3	4.32	1	1	1	538.39	456.276	594.37	443.205	1.0597	0.898075	1.16988	0.872347
Q9H7T9	Aurora kinase A- and ninein-interacting protein OS=Homo sapiens OX=9606 GN=AUNIP PE=1 SV=1	AUNIP	6.72	2	2	2	950.433	1309.94		392.847	1.07466	1.48115		0.444193
Q9Y679	Lipid droplet-regulating VLDL assembly factor AUP1 OS=Homo sapiens OX=9606 GN=AUP1 PE=1 SV=2	AUP1	10.98	4	4	4	2058.19	2025.7	2811.35	2817.51	0.847624	0.834244	1.1578	1.16033
O14965	Aurora kinase A OS=Homo sapiens OX=9606 GN=AURKA PE=1 SV=3	AURKA	7.44	3	2	2	1857.39	1933.73	2232.2	2115.79	0.912822	0.95034	1.09702	1.03981
Q9NWT8	Small ribosomal subunit protein mS38 OS=Homo sapiens OX=9606 GN=AURKAIP1 PE=1 SV=1	AURKAIP1	5.03	1	1	1	14296.4	15528.7	19691	12597.8	0.920657	1.00001	1.26806	0.811271
Q96GD4	Aurora kinase B OS=Homo sapiens OX=9606 GN=AURKB PE=1 SV=3	AURKB	20.64	7	7	7	2129.61	1784.31	2488.01	2217.44	0.98829	0.828047	1.15461	1.02905
Q9NQS1	Cell death regulator Aven OS=Homo sapiens OX=9606 GN=AVEN PE=1 SV=1	AVEN	16.3	5	5	5	5459.33	7845.63	8572.5	6320.13	0.774439	1.11295	1.21606	0.896549
O15169	Axin-1 OS=Homo sapiens OX=9606 GN=AXIN1 PE=1 SV=2	AXIN1	10.09	8	8	8	4824.32	4427.5	4059.43	3958.34	1.11741	1.0255	0.940249	0.916835
Q9H6S1	5-azacytidine-induced protein 2 OS=Homo sapiens OX=9606 GN=AZI2 PE=1 SV=1	AZI2	26.02	9	9	9	9412.15	7816.13	6025.08	8154.29	1.19871	0.995443	0.767339	1.03851
Q8NCR0	UDP-GalNAc:beta-1,3-N-acetylgalactosaminyltransferase 2 OS=Homo sapiens OX=9606 GN=B3GALNT2 PE=1 SV=1	B3GALNT2	2.2	1	1	1	591.549		318.753	952.022	0.952921		0.513476	1.5336
Q96L58	Beta-1,3-galactosyltransferase 6 OS=Homo sapiens OX=9606 GN=B3GALT6 PE=1 SV=2	B3GALT6	12.77	4	4	4	2820.45	2320.15	3331.42	3188.52	0.96752	0.795898	1.1428	1.09378
O94766	Galactosylgalactosylxylosylprotein 3-beta-glucuronosyltransferase 3 OS=Homo sapiens OX=9606 GN=B3GAT3 PE=1 SV=2	B3GAT3	5.67	2	2	2	1997.29	3319.68	6002.27	3722.27	0.531141	0.882805	1.59619	0.989866
Q9UBV7	Beta-1,4-galactosyltransferase 7 OS=Homo sapiens OX=9606 GN=B4GALT7 PE=1 SV=1	B4GALT7	2.75	1	1	1	858.499		871.761	444.101	1.18448		1.20278	0.612733
Q9NWV8	BRISC and BRCA1-A complex member 1 OS=Homo sapiens OX=9606 GN=BABAM1 PE=1 SV=1	BABAM1	13.07	4	4	4	5127.37	4344.01	4215.45	4172.3	1.1484	0.97295	0.944156	0.934491
Q9NXR7	BRISC and BRCA1-A complex member 2 OS=Homo sapiens OX=9606 GN=BABAM2 PE=1 SV=2	BABAM2	14.1	5	5	5	13685.7	15712.2	16310.1	16202.8	0.884221	1.01515	1.05378	1.04685
Q99933	BAG family molecular chaperone regulator 1 OS=Homo sapiens OX=9606 GN=BAG1 PE=1 SV=4	BAG1	5.8	2	2	2	3442.05	3900.64	4429.69	3130.81	0.923842	1.04693	1.18892	0.840306
O95816	BAG family molecular chaperone regulator 2 OS=Homo sapiens OX=9606 GN=BAG2 PE=1 SV=1	BAG2	28.91	7	7	7	20002.3	20789.7	25978.7	26129.9	0.861234	0.895137	1.11856	1.12507
O95817	BAG family molecular chaperone regulator 3 OS=Homo sapiens OX=9606 GN=BAG3 PE=1 SV=3	BAG3	11.13	6	6	6	2649.04	3555.82	3345.04	1848.4	0.929626	1.24784	1.17387	0.648658
O95429	BAG family molecular chaperone regulator 4 OS=Homo sapiens OX=9606 GN=BAG4 PE=1 SV=1	BAG4	10.5	5	5	5	21200.7	18100.2	15730.2	23166.4	1.08447	0.925871	0.80464	1.18502
Q8TBE0	Bromo adjacent homology domain-containing 1 protein OS=Homo sapiens OX=9606 GN=BAHD1 PE=1 SV=2	BAHD1	4.62	3	3	3	721.278	1358.7	2068.57	1931.97	0.474485	0.893805	1.36079	1.27092
Q9UQB8	Brain-specific angiogenesis inhibitor 1-associated protein 2 OS=Homo sapiens OX=9606 GN=BAIAP2 PE=1 SV=1	BAIAP2	22.1	11	11	11	2653.75	3225.14	3870.85	3884.27	0.778568	0.946204	1.13565	1.13958
Q9UHR4	Brain-specific angiogenesis inhibitor 1-associated protein 2-like protein 1 OS=Homo sapiens OX=9606 GN=BAIAP2L1 PE=1 SV=2	BAIAP2L1	10.76	5	5	5	3212.44	3516.82	3480.78	3028.58	0.970627	1.06259	1.0517	0.915074
O75531	Barrier-to-autointegration factor OS=Homo sapiens OX=9606 GN=BANF1 PE=1 SV=1	BANF1	40.45	4	4	4	102275	119901	42969.3	50700	1.29525	1.51848	0.544182	0.642086
Q99728	BRCA1-associated RING domain protein 1 OS=Homo sapiens OX=9606 GN=BARD1 PE=1 SV=2	BARD1	8.24	5	5	5	3714.15	4350.62	3685.42	3283.07	0.988249	1.1576	0.980604	0.873548
Q9NRL2	Bromodomain adjacent to zinc finger domain protein 1A OS=Homo sapiens OX=9606 GN=BAZ1A PE=1 SV=2	BAZ1A	9.19	13	13	13	3636.53	3564.12	4040.86	3180.32	1.00862	0.988535	1.12076	0.882085
Q9UIG0	Tyrosine-protein kinase BAZ1B OS=Homo sapiens OX=9606 GN=BAZ1B PE=1 SV=2	BAZ1B	16.52	23	23	23	20328.5	14399.2	9072.16	8111.12	1.56641	1.10953	0.699055	0.625002
Q9UIF9	Bromodomain adjacent to zinc finger domain protein 2A OS=Homo sapiens OX=9606 GN=BAZ2A PE=1 SV=4	BAZ2A	3.57	6	6	6	1652.98	1580.79	1250.83	1299.53	1.14311	1.09319	0.865008	0.898687
Q8WY36	HMG box transcription factor BBX OS=Homo sapiens OX=9606 GN=BBX PE=1 SV=1	BBX	5.42	5	5	5	5310.52	6015.13	4463.61	5598.65	0.993182	1.12496	0.834791	1.04707
O75934	Pre-mRNA-splicing factor SPF27 OS=Homo sapiens OX=9606 GN=BCAS2 PE=1 SV=1	BCAS2	21.33	4	4	4	16360	19824.8	22804.5	18280.1	0.846907	1.02627	1.18052	0.946305
Q9P287	BRCA2 and CDKN1A-interacting protein OS=Homo sapiens OX=9606 GN=BCCIP PE=1 SV=1	BCCIP	5.1	1	1	1	1787.3	2193.94	2596.35	2379.2	0.798188	0.979789	1.1595	1.06252
P12694	2-oxoisovalerate dehydrogenase subunit alpha, mitochondrial OS=Homo sapiens OX=9606 GN=BCKDHA PE=1 SV=2	BCKDHA	5.62	2	2	2			899.261	440.77			1.34215	0.65785
O14874	[3-methyl-2-oxobutanoate dehydrogenase [lipoamide]] kinase, mitochondrial OS=Homo sapiens OX=9606 GN=BCKDK PE=1 SV=2	BCKDK	16.02	5	5	5	7467.99	9214.58	7715.31	10896.3	0.846371	1.04432	0.8744	1.23491
P41182	B-cell lymphoma 6 protein OS=Homo sapiens OX=9606 GN=BCL6 PE=1 SV=1	BCL6	1.42	1	1	1	1615.5	1340.92	1053.66	1106.84	1.26287	1.04822	0.823667	0.865239
Q4VC05	B-cell CLL/lymphoma 7 protein family member A OS=Homo sapiens OX=9606 GN=BCL7A PE=1 SV=1	BCL7A	4.76	1	1	1	2743.7	3883.61		2622.68	0.88985	1.25955		0.8506
Q9NYF8	Bcl-2-associated transcription factor 1 OS=Homo sapiens OX=9606 GN=BCLAF1 PE=1 SV=2	BCLAF1	25.54	30	29	29	79249.9	64092.3	61816.3	53670.7	1.22474	0.990496	0.955322	0.829438
P11274	Breakpoint cluster region protein OS=Homo sapiens OX=9606 GN=BCR PE=1 SV=2	BCR	5.82	7	7	6	3381.09	2897.41	2872.55	3487.61	1.07008	0.916999	0.909131	1.10379
Q14457	Beclin-1 OS=Homo sapiens OX=9606 GN=BECN1 PE=1 SV=2	BECN1	4.44	2	2	2	2127.51	2431.01	2545.65	1005.47	1.04937	1.19907	1.25562	0.495938
Q5T5X7	BEN domain-containing protein 3 OS=Homo sapiens OX=9606 GN=BEND3 PE=1 SV=1	BEND3	5.68	4	4	4	829.088	307.704	622.621	724.458	1.33515	0.495523	1.00266	1.16666
Q9NZM4	BRD4-interacting chromatin-remodeling complex-associated protein OS=Homo sapiens OX=9606 GN=BICRA PE=1 SV=2	BICRA	2.44	3	3	3	1142.83	1119.91	1614.83	1649.87	0.827023	0.810437	1.16859	1.19395
Q6AI39	BRD4-interacting chromatin-remodeling complex-associated protein-like OS=Homo sapiens OX=9606 GN=BICRAL PE=1 SV=2	BICRAL	1.67	1	1	1	578.576	429.136	321.113	849.817	1.06227	0.787896	0.589565	1.56027
Q13490	Baculoviral IAP repeat-containing protein 2 OS=Homo sapiens OX=9606 GN=BIRC2 PE=1 SV=2	BIRC2	3.24	2	2	2	981.977	980.875	972.806	1083.14	0.977384	0.976287	0.968256	1.07807
P54132	RecQ-like DNA helicase BLM OS=Homo sapiens OX=9606 GN=BLM PE=1 SV=1	BLM	17.85	24	24	24	9369	7940.21	6529.71	6175.89	1.24858	1.05817	0.870198	0.823046
Q6QNY0	Biogenesis of lysosome-related organelles complex 1 subunit 3 OS=Homo sapiens OX=9606 GN=BLOC1S3 PE=1 SV=1	BLOC1S3	10.89	2	2	2	769.969	800.682	531.31	706.786	1.09653	1.14027	0.756651	1.00655
Q8TDH9	Biogenesis of lysosome-related organelles complex 1 subunit 5 OS=Homo sapiens OX=9606 GN=BLOC1S5 PE=1 SV=1	BLOC1S5	5.35	1	1	1		729.541	745.105			0.989446	1.01055
Q9UL45	Biogenesis of lysosome-related organelles complex 1 subunit 6 OS=Homo sapiens OX=9606 GN=BLOC1S6 PE=1 SV=1	BLOC1S6	4.07	1	1	1	16976.4	13366	16701.1	13473.7	1.12209	0.883451	1.10389	0.89057
A0JNW5	Bridge-like lipid transfer protein family member 3B OS=Homo sapiens OX=9606 GN=BLTP3B PE=1 SV=2	BLTP3B	1.64	2	2	2	356.967	784.301	619.603	466.662	0.641009	1.40838	1.11263	0.837989
P30043	Flavin reductase (NADPH) OS=Homo sapiens OX=9606 GN=BLVRB PE=1 SV=3	BLVRB	11.65	2	2	2	1374.11	1798.67	2201.26	4511.98	0.555981	0.727763	0.890656	1.8256
P35226	Polycomb complex protein BMI-1 OS=Homo sapiens OX=9606 GN=BMI1 PE=1 SV=2	BMI1	11.35	3	3	3	4319.65	4358.34	4434.11	3742.86	1.02513	1.03432	1.0523	0.888251
Q9NSY1	BMP-2-inducible protein kinase OS=Homo sapiens OX=9606 GN=BMP2K PE=1 SV=2	BMP2K	7.32	8	8	8	6896.8	6853.53	6161.24	6197.4	1.05662	1.04999	0.943927	0.949467
Q14692	Ribosome biogenesis protein BMS1 homolog OS=Homo sapiens OX=9606 GN=BMS1 PE=1 SV=1	BMS1	11.08	15	15	15	9880.8	8211.79	6156.76	6579.29	1.28203	1.06548	0.798836	0.853659
Q9H3K6	BolA-like protein 2 OS=Homo sapiens OX=9606 GN=BOLA2 PE=1 SV=1	BOLA2	32.56	2	2	2	3711.11	2938.54		3106.48	1.14116	0.903598		0.955239
Q14137	Ribosome biogenesis protein BOP1 OS=Homo sapiens OX=9606 GN=BOP1 PE=1 SV=2	BOP1	13.81	11	11	11	16984.4	12749.7	8873.8	6758.52	1.49753	1.12415	0.782411	0.595905
Q12830	Nucleosome-remodeling factor subunit BPTF OS=Homo sapiens OX=9606 GN=BPTF PE=1 SV=3	BPTF	5.48	15	15	15	2746.68	3113.34	3040.3	2505.21	0.96328	1.09187	1.06625	0.878595
Q7Z569	BRCA1-associated protein OS=Homo sapiens OX=9606 GN=BRAP PE=1 SV=2	BRAP	3.55	2	2	2	1080.47	1126.33	750.676	820.348	1.14401	1.19257	0.794824	0.868593
P38398	Breast cancer type 1 susceptibility protein OS=Homo sapiens OX=9606 GN=BRCA1 PE=1 SV=2	BRCA1	8.86	16	16	16	6449.95	6116.48	4696.96	5637.91	1.12656	1.06832	0.820383	0.984732
P46736	Lys-63-specific deubiquitinase BRCC36 OS=Homo sapiens OX=9606 GN=BRCC3 PE=1 SV=2	BRCC3	13.61	4	4	4	4820.46	5610.2	6818.2	5862.55	0.8343	0.970984	1.18006	1.01466
O95696	Bromodomain-containing protein 1 OS=Homo sapiens OX=9606 GN=BRD1 PE=1 SV=1	BRD1	7.37	8	8	7	1702.72	1744.47	1750.97	1538.1	1.01108	1.03587	1.03973	0.913326
P25440	Bromodomain-containing protein 2 OS=Homo sapiens OX=9606 GN=BRD2 PE=1 SV=2	BRD2	1.62	1	1	1	103.15	374.947	209.416		0.450101	1.6361	0.913798
Q15059	Bromodomain-containing protein 3 OS=Homo sapiens OX=9606 GN=BRD3 PE=1 SV=1	BRD3	6.47	5	5	4	3057.05	3466.54	2827.16	2956.83	0.99355	1.12664	0.918835	0.960979
Q9NPI1	Bromodomain-containing protein 7 OS=Homo sapiens OX=9606 GN=BRD7 PE=1 SV=1	BRD7	22.89	15	15	15	4968.42	5237.29	4820.01	4507.48	1.01743	1.07249	0.98704	0.92304
Q9H0E9	Bromodomain-containing protein 8 OS=Homo sapiens OX=9606 GN=BRD8 PE=1 SV=2	BRD8	1.46	2	2	2	2382.27	2150.57	1881.75	1582.83	1.19152	1.07563	0.941179	0.79167
Q9H8M2	Bromodomain-containing protein 9 OS=Homo sapiens OX=9606 GN=BRD9 PE=1 SV=2	BRD9	9.21	5	5	5	2415.2	1804.61	2006.62	2450.74	1.11336	0.831889	0.925011	1.12974
Q92994	Transcription factor IIIB 90 kDa subunit OS=Homo sapiens OX=9606 GN=BRF1 PE=1 SV=1	BRF1	6.94	4	4	4	5439.41	5878.17	5318.37	5113.54	1.00037	1.08107	0.978114	0.940443
Q9BX63	Fanconi anemia group J protein OS=Homo sapiens OX=9606 GN=BRIP1 PE=1 SV=2	BRIP1	1.04	1	1	1	2178.22	2389.64	1390.81	1763.45	1.1283	1.23782	0.720429	0.913454
Q8TDN6	Ribosome biogenesis protein BRX1 homolog OS=Homo sapiens OX=9606 GN=BRIX1 PE=1 SV=2	BRIX1	11.05	5	5	5	17394.1	15255.3	10478.2	10032	1.30882	1.14789	0.788433	0.754859
Q8WUW1	Protein BRICK1 OS=Homo sapiens OX=9606 GN=BRK1 PE=1 SV=1	BRK1	22.67	2	2	2	3443.22	2998.94	2543.98	3072.35	1.14217	0.994798	0.84388	1.01915
P55201	Peregrin OS=Homo sapiens OX=9606 GN=BRPF1 PE=1 SV=2	BRPF1	7.91	10	10	10	3329.6	1595.6	2553.2	1375.32	1.50427	0.720872	1.1535	0.621352
Q9ULD4	Bromodomain and PHD finger-containing protein 3 OS=Homo sapiens OX=9606 GN=BRPF3 PE=1 SV=2	BRPF3	1.83	2	1	1	1467.65	1067.19	2235.2	1828.97	0.889618	0.646879	1.35487	1.10863
Q8TDC3	Serine/threonine-protein kinase BRSK1 OS=Homo sapiens OX=9606 GN=BRSK1 PE=1 SV=2	BRSK1	4.88	3	3	3	1480.37	2437.39	1685.18	1677.99	0.813286	1.33905	0.925805	0.921855
Q9NW68	BSD domain-containing protein 1 OS=Homo sapiens OX=9606 GN=BSDC1 PE=1 SV=1	BSDC1	10.23	4	4	4	2006.66	3803.3	3117.46	3824.15	0.629463	1.19305	0.977906	1.19959
P35613	Basigin OS=Homo sapiens OX=9606 GN=BSG PE=1 SV=2	BSG	2.6	1	1	1	1394.89	1564.7		872.895	1.09189	1.22482		0.683286
Q10589	Bone marrow stromal antigen 2 OS=Homo sapiens OX=9606 GN=BST2 PE=1 SV=1	BST2	18.89	4	4	4	2159.35	1930.56	3764.04	6036.1	0.621841	0.555955	1.08395	1.73825
O14981	TATA-binding protein-associated factor 172 OS=Homo sapiens OX=9606 GN=BTAF1 PE=1 SV=2	BTAF1	1.51	2	2	2	564.982	878.37	415.774	669.855	0.893612	1.38929	0.657615	1.05949
P20290	Transcription factor BTF3 OS=Homo sapiens OX=9606 GN=BTF3 PE=1 SV=1	BTF3	16.5	3	3	3	10688.8	12126.8	14672.1	10681.4	0.887606	1.00702	1.21838	0.886992
Q6UXG8	Butyrophilin-like protein 9 OS=Homo sapiens OX=9606 GN=BTNL9 PE=1 SV=1	BTNL9	1.31	1	1	1	5461.5	6053.82	5283.97	4651.54	1.01842	1.12887	0.985318	0.867386
O60566	Mitotic checkpoint serine/threonine-protein kinase BUB1 beta OS=Homo sapiens OX=9606 GN=BUB1B PE=1 SV=3	BUB1B	4.29	4	4	4	5260.92	8568.65	5442.9	3892.88	0.908412	1.47956	0.939835	0.67219
O43684	Mitotic checkpoint protein BUB3 OS=Homo sapiens OX=9606 GN=BUB3 PE=1 SV=1	BUB3	41.77	10	10	10	49887.9	54352	56417.3	52490.2	0.936214	1.01999	1.05875	0.98505
Q9BRD0	BUD13 homolog OS=Homo sapiens OX=9606 GN=BUD13 PE=1 SV=1	BUD13	28.43	17	17	17	10543	10316.9	9145.92	9610.48	1.06451	1.04168	0.92345	0.970356
O43709	Probable 18S rRNA (guanine-N(7))-methyltransferase OS=Homo sapiens OX=9606 GN=BUD23 PE=1 SV=2	BUD23	12.46	3	3	3	1936.52	3580.97	4120.36	3258.92	0.600622	1.11066	1.27795	1.01077
P41223	Protein BUD31 homolog OS=Homo sapiens OX=9606 GN=BUD31 PE=1 SV=2	BUD31	28.47	4	4	4	2285.93	3118.27	1317.63	1732.33	1.08156	1.47538	0.623423	0.819634
Q13895	Bystin OS=Homo sapiens OX=9606 GN=BYSL PE=1 SV=3	BYSL	17.62	6	6	6	17245.5	15755.5	11901.6	13168.1	1.1879	1.08526	0.819801	0.907039
E9PRG8	Uncharacterized protein C11orf98 OS=Homo sapiens OX=9606 GN=C11orf98 PE=4 SV=2	C11orf98	27.64	4	4	4	3436.39	3782.91	4073.78	2212.23	1.01779	1.12042	1.20657	0.655218
Q6PH81	UPF0547 protein C16orf87 OS=Homo sapiens OX=9606 GN=C16orf87 PE=1 SV=1	C16orf87	9.09	1	1	1	3410.61	7434.68	8963.78	6689.28	0.514841	1.12229	1.35311	1.00977
Q9HAS0	Protein Njmu-R1 OS=Homo sapiens OX=9606 GN=C17orf75 PE=1 SV=2	C17orf75	15.91	6	6	6	3833.04	4322.19	5439.54	6004.49	0.782283	0.882113	1.11015	1.22545
Q32NC0	UPF0711 protein C18orf21 OS=Homo sapiens OX=9606 GN=C18orf21 PE=1 SV=1	C18orf21	21.36	4	4	4	2690.78	2861.13	4085.85	2149.27	0.913132	0.970942	1.38656	0.729368
Q8N9M1	Uncharacterized protein C19orf47 OS=Homo sapiens OX=9606 GN=C19orf47 PE=1 SV=1	C19orf47	2.61	1	1	1	342.471	962.215	1183.86	1157.33	0.375735	1.05567	1.29885	1.26974
Q9UNZ5	Leydig cell tumor 10 kDa protein homolog OS=Homo sapiens OX=9606 GN=C19orf53 PE=1 SV=1	C19orf53	9.09	2	2	2	4937.99	6158.21	6025.42	6266.09	0.844544	1.05324	1.03053	1.07169
Q6ZSJ8	Uncharacterized protein C1orf122 OS=Homo sapiens OX=9606 GN=C1orf122 PE=4 SV=2	C1orf122	20.91	2	2	2	862.482	1764.87	1731.07	1993.13	0.543163	1.11146	1.09017	1.25521
Q8NDD1	Uncharacterized protein C1orf131 OS=Homo sapiens OX=9606 GN=C1orf131 PE=1 SV=4	C1orf131	6.83	2	2	2	851.092	945.935	498.206	618.79	1.16827	1.29846	0.683874	0.849396
Q8IYL3	UPF0688 protein C1orf174 OS=Homo sapiens OX=9606 GN=C1orf174 PE=1 SV=2	C1orf174	5.76	1	1	1	3056.31	4011.3	4319.28	3427.85	0.825208	1.08306	1.16621	0.925524
Q9H425	Uncharacterized protein C1orf198 OS=Homo sapiens OX=9606 GN=C1orf198 PE=1 SV=1	C1orf198	7.03	2	2	2	2345.98	2042.66	1745.74	1776.74	1.18617	1.0328	0.882677	0.898351
Q8N6N3	UPF0690 protein C1orf52 OS=Homo sapiens OX=9606 GN=C1orf52 PE=1 SV=1	C1orf52	19.23	3	3	3	3381.07	3170.47	4725.83	3694.94	0.903286	0.847022	1.26255	0.98714
Q07021	Complement component 1 Q subcomponent-binding protein, mitochondrial OS=Homo sapiens OX=9606 GN=C1QBP PE=1 SV=1	C1QBP	4.61	1	1	1	16001.6	10167.5	7778.01	9198.04	1.48351	0.942632	0.721102	0.852753
Q9Y426	C2 domain-containing protein 2 OS=Homo sapiens OX=9606 GN=C2CD2 PE=1 SV=2	C2CD2	5.17	3	3	3	2664.49	3415.91	4590.88	3198.14	0.76845	0.985163	1.32403	0.922357
Q4AC94	C2 domain-containing protein 3 OS=Homo sapiens OX=9606 GN=C2CD3 PE=1 SV=4	C2CD3	1.95	4	4	4	1366.11	1368.53	755.491	424.304	1.39597	1.39844	0.772005	0.433579
Q8TF44	C2 calcium-dependent domain-containing protein 4C OS=Homo sapiens OX=9606 GN=C2CD4C PE=1 SV=2	C2CD4C	5.23	2	2	2	1115.86	1410.04	2200.13	3959.46	0.513896	0.649377	1.01324	1.82348
Q86YS7	C2 domain-containing protein 5 OS=Homo sapiens OX=9606 GN=C2CD5 PE=1 SV=1	C2CD5	1.3	1	1	1	946.64	518.055	1191.27	435.939	1.22467	0.670208	1.54115	0.563975
Q2NKX9	UPF0561 protein C2orf68 OS=Homo sapiens OX=9606 GN=C2orf68 PE=1 SV=1	C2orf68	13.25	2	2	2	3430.14	3166.78	3546.16	2690.23	1.06914	0.98705	1.1053	0.838515
P01024	Complement C3 OS=Homo sapiens OX=9606 GN=C3 PE=1 SV=2	C3	1.2	3	3	3	36144.1	37662.3	39294.1	31624.8	0.998971	1.04093	1.08603	0.874064
P0C0L4	Complement C4-A OS=Homo sapiens OX=9606 GN=C4A PE=1 SV=2	C4A	1.03	2	2	2	361.17	785.419	664.135	701.78	0.574996	1.25042	1.05733	1.11726
Q7Z6I8	UPF0461 protein C5orf24 OS=Homo sapiens OX=9606 GN=C5orf24 PE=1 SV=1	C5orf24	7.45	1	1	1	534.321	773.867	315.611	810.647	0.877934	1.27153	0.518575	1.33196
Q9BRJ6	Uncharacterized protein C7orf50 OS=Homo sapiens OX=9606 GN=C7orf50 PE=1 SV=1	C7orf50	25.26	4	4	4	27635.8	28256.3	32504.1	31231.3	0.924062	0.94481	1.08684	1.04428
Q9H7E9	UPF0488 protein C8orf33 OS=Homo sapiens OX=9606 GN=C8orf33 PE=1 SV=1	C8orf33	28.38	6	6	6	9964.24	10762.7	13272.9	13690.7	0.835741	0.902712	1.11325	1.14829
Q8IXQ3	Uncharacterized protein C9orf40 OS=Homo sapiens OX=9606 GN=C9orf40 PE=1 SV=1	C9orf40	7.73	1	1	1	1171.71	788.256	715.753	1163.31	1.22084	0.821308	0.745765	1.21209
Q96MD7	Uncharacterized protein C9orf85 OS=Homo sapiens OX=9606 GN=C9orf85 PE=1 SV=1	C9orf85	4.47	1	1	1	4986.92	3907.98	3695.63	3571.09	1.23426	0.967225	0.914668	0.883845
Q9H8G2	Caspase activity and apoptosis inhibitor 1 OS=Homo sapiens OX=9606 GN=CAAP1 PE=1 SV=2	CAAP1	6.93	2	2	2	1210.82	996.993	765.019	1337.34	1.12369	0.925247	0.709966	1.2411
Q9BTV7	CDK5 and ABL1 enzyme substrate 2 OS=Homo sapiens OX=9606 GN=CABLES2 PE=1 SV=3	CABLES2	1.88	1	1	1	12007.6	9718.64	9012.16	8046.25	1.23839	1.00232	0.929456	0.829839
P54284	Voltage-dependent L-type calcium channel subunit beta-3 OS=Homo sapiens OX=9606 GN=CACNB3 PE=1 SV=1	CACNB3	2.48	1	1	1	926.555	1808.42	914.494	1280.59	0.75176	1.46726	0.741974	1.03901
Q8WUQ7	Splicing factor Cactin OS=Homo sapiens OX=9606 GN=CACTIN PE=1 SV=3	CACTIN	20.98	16	16	16	25681.9	24141	26773.7	20887.8	1.05379	0.990558	1.09858	0.857073
Q9HB71	Calcyclin-binding protein OS=Homo sapiens OX=9606 GN=CACYBP PE=1 SV=2	CACYBP	21.49	6	6	6	4603.66	5092	4146.52	5164.17	0.968868	1.07164	0.87266	1.08683
P27708	CAD protein OS=Homo sapiens OX=9606 GN=CAD PE=1 SV=3	CAD	11.42	25	25	23	3928.84	4522.06	4401.16	6677.13	0.804711	0.926216	0.901453	1.36762
Q9P1Z2	Calcium-binding and coiled-coil domain-containing protein 1 OS=Homo sapiens OX=9606 GN=CALCOCO1 PE=1 SV=2	CALCOCO1	10.42	7	7	7	3865.41	4556.18	3647.64	3323.84	1.00445	1.18396	0.947866	0.863724
Q13137	Calcium-binding and coiled-coil domain-containing protein 2 OS=Homo sapiens OX=9606 GN=CALCOCO2 PE=1 SV=1	CALCOCO2	8.52	3	3	3	948.085	1408.28	336.933	1895.52	0.826431	1.22758	0.293699	1.65229
Q05682	Caldesmon OS=Homo sapiens OX=9606 GN=CALD1 PE=1 SV=3	CALD1	17.65	13	13	12	3985.27	4549.87	6458.86	7561.03	0.706764	0.806892	1.14544	1.3409
P0DP23	Calmodulin-1 OS=Homo sapiens OX=9606 GN=CALM1 PE=1 SV=1	CALM1	15.44	3	3	0	23464.8	17787.1	17517.2	18867	1.20896	0.916434	0.902529	0.972074
P27797	Calreticulin OS=Homo sapiens OX=9606 GN=CALR PE=1 SV=1	CALR	8.87	4	4	4	3539.34	2534.94	2541.64	2446.71	1.27975	0.916578	0.919	0.884676
O43852	Calumenin OS=Homo sapiens OX=9606 GN=CALU PE=1 SV=2	CALU	33.97	13	13	13	341710	463913	455384	89063.7	1.01242	1.37449	1.34922	0.263879
Q14012	Calcium/calmodulin-dependent protein kinase type 1 OS=Homo sapiens OX=9606 GN=CAMK1 PE=1 SV=1	CAMK1	3.51	1	1	1	427.721	302.321		352.792	1.185	0.837583		0.977413
Q13555	Calcium/calmodulin-dependent protein kinase type II subunit gamma OS=Homo sapiens OX=9606 GN=CAMK2G PE=1 SV=4	CAMK2G	11.29	7	7	7	3539.7	3652.85	4678.86	5202.35	0.829273	0.855781	1.09615	1.21879
Q5T5Y3	Calmodulin-regulated spectrin-associated protein 1 OS=Homo sapiens OX=9606 GN=CAMSAP1 PE=1 SV=2	CAMSAP1	16.54	22	22	22	11349.1	14107.4	13251.6	12162.7	0.892386	1.10927	1.04198	0.95636
Q08AD1	Calmodulin-regulated spectrin-associated protein 2 OS=Homo sapiens OX=9606 GN=CAMSAP2 PE=1 SV=3	CAMSAP2	22.3	30	30	30	13690.4	13984.8	15373.9	12826.5	0.980063	1.00114	1.10058	0.918218
Q9P1Y5	Calmodulin-regulated spectrin-associated protein 3 OS=Homo sapiens OX=9606 GN=CAMSAP3 PE=1 SV=2	CAMSAP3	10.49	11	11	11	2457.39	3694.12	4120.87	3098.56	0.735144	1.10512	1.23278	0.926954
P27824	Calnexin OS=Homo sapiens OX=9606 GN=CANX PE=1 SV=2	CANX	5.57	3	3	3	2093.62	1457.19	1559.99	1366.06	1.29298	0.899936	0.963424	0.843656
Q01518	Adenylyl cyclase-associated protein 1 OS=Homo sapiens OX=9606 GN=CAP1 PE=1 SV=5	CAP1	2.32	1	1	1	1009.19				1
P07384	Calpain-1 catalytic subunit OS=Homo sapiens OX=9606 GN=CAPN1 PE=1 SV=1	CAPN1	14.71	11	11	11	5600.43	6615.7	7072.38	8213.61	0.814545	0.962209	1.02863	1.19461
O75808	Calpain-15 OS=Homo sapiens OX=9606 GN=CAPN15 PE=1 SV=1	CAPN15	3.04	2	2	2		699.218	1283.2	769.415		0.762275	1.39892	0.838803
P04632	Calpain small subunit 1 OS=Homo sapiens OX=9606 GN=CAPNS1 PE=1 SV=1	CAPNS1	8.58	2	2	2	5418.59	7501.75	5947.43	8564.66	0.7901	1.09385	0.867212	1.24884
Q14444	Caprin-1 OS=Homo sapiens OX=9606 GN=CAPRIN1 PE=1 SV=2	CAPRIN1	14.81	13	13	13	99495.2	72555.4	81001.5	39436.7	1.36067	0.992249	1.10776	0.539326
P52907	F-actin-capping protein subunit alpha-1 OS=Homo sapiens OX=9606 GN=CAPZA1 PE=1 SV=3	CAPZA1	21.68	6	6	6	33898.5	26499.4	24593.5	36387	1.11712	0.873282	0.810474	1.19913
P47755	F-actin-capping protein subunit alpha-2 OS=Homo sapiens OX=9606 GN=CAPZA2 PE=1 SV=3	CAPZA2	12.94	3	2	2	1594.65	1409.52	662.451	1801.15	1.16658	1.03115	0.484622	1.31765
P47756	F-actin-capping protein subunit beta OS=Homo sapiens OX=9606 GN=CAPZB PE=1 SV=5	CAPZB	39.71	11	11	11	73896.2	70685.4	74247	94799.5	0.942469	0.901519	0.946943	1.20907
Q86X55	Histone-arginine methyltransferase CARM1 OS=Homo sapiens OX=9606 GN=CARM1 PE=1 SV=3	CARM1	3.62	2	2	2	566.038	829.155	904.238	933.209	0.700403	1.02598	1.11888	1.15473
Q8N4J0	Carnosine N-methyltransferase OS=Homo sapiens OX=9606 GN=CARNMT1 PE=1 SV=1	CARNMT1	2.2	1	1	1	788.819	642.643	618.503	1022.18	1.02706	0.836735	0.805304	1.3309
P49589	Cysteine--tRNA ligase, cytoplasmic OS=Homo sapiens OX=9606 GN=CARS1 PE=1 SV=3	CARS1	16.31	11	11	11	4639.03	4867.3	6390.79	5813.49	0.854703	0.89676	1.17745	1.07109
O15234	Protein CASC3 OS=Homo sapiens OX=9606 GN=CASC3 PE=1 SV=2	CASC3	16.5	12	12	12	10811.5	9756.04	11383.4	8515.49	1.06869	0.964359	1.12522	0.841734
O14936	Peripheral plasma membrane protein CASK OS=Homo sapiens OX=9606 GN=CASK PE=1 SV=3	CASK	1.19	1	1	1	837.262	1303.94	702.59	425.909	1.02427	1.59518	0.859516	0.521037
Q8WXE0	Caskin-2 OS=Homo sapiens OX=9606 GN=CASKIN2 PE=1 SV=2	CASKIN2	7.15	7	7	7	1248.35	1874.11	1443.32	1778.19	0.78711	1.18166	0.910042	1.12118
P31944	Caspase-14 OS=Homo sapiens OX=9606 GN=CASP14 PE=1 SV=2	CASP14	8.68	2	2	2	1028.27	2257.55	1443.89	1265.43	0.686069	1.50625	0.963374	0.844304
Q14790	Caspase-8 OS=Homo sapiens OX=9606 GN=CASP8 PE=1 SV=1	CASP8	2.71	1	1	1	1972.39	2049.56	1092.14	1644.86	1.16728	1.21295	0.646337	0.973441
P04040	Catalase OS=Homo sapiens OX=9606 GN=CAT PE=1 SV=3	CAT	1.71	1	1	1	2357.29	2019.16		930.436	1.33258	1.14144		0.525979
P22681	E3 ubiquitin-protein ligase CBL OS=Homo sapiens OX=9606 GN=CBL PE=1 SV=2	CBL	10.38	9	9	9	6850.21	7230.83	6791.23	6184.3	1.01272	1.06899	1.004	0.914277
Q13191	E3 ubiquitin-protein ligase CBL-B OS=Homo sapiens OX=9606 GN=CBLB PE=1 SV=2	CBLB	7.03	7	6	6	2005.1	2839.24	3017.25	3170.85	0.726983	1.02942	1.09396	1.14965
Q75N03	E3 ubiquitin-protein ligase Hakai OS=Homo sapiens OX=9606 GN=CBLL1 PE=1 SV=1	CBLL1	10.59	5	5	5	4586.35	4657.4	3367.36	2717.77	1.19679	1.21533	0.878697	0.709189
P35520	Cystathionine beta-synthase OS=Homo sapiens OX=9606 GN=CBS PE=1 SV=2	CBS	1.81	1	1	1	675.583	1382.03	729.143	1944.32	0.571188	1.16847	0.616471	1.64387
P83916	Chromobox protein homolog 1 OS=Homo sapiens OX=9606 GN=CBX1 PE=1 SV=1	CBX1	15.14	2	2	2	8294.29	7184.17	5296.71	8062.28	1.15049	0.996506	0.734699	1.11831
Q14781	Chromobox protein homolog 2 OS=Homo sapiens OX=9606 GN=CBX2 PE=1 SV=2	CBX2	4.14	2	2	2	618.018	927.164	1296.58	1004.09	0.642789	0.964326	1.34855	1.04434
Q13185	Chromobox protein homolog 3 OS=Homo sapiens OX=9606 GN=CBX3 PE=1 SV=4	CBX3	27.32	6	6	6	15101.5	11698.2	10277.2	10035.2	1.28218	0.993223	0.872574	0.852027
O00257	E3 SUMO-protein ligase CBX4 OS=Homo sapiens OX=9606 GN=CBX4 PE=1 SV=3	CBX4	19.82	9	9	9	3809.21	3641.17	4854.51	4635.33	0.899448	0.859769	1.14627	1.09451
P45973	Chromobox protein homolog 5 OS=Homo sapiens OX=9606 GN=CBX5 PE=1 SV=1	CBX5	31.41	7	7	7	10316	9840.92	10963.7	10327.6	0.995555	0.949707	1.05806	0.996675
O95503	Chromobox protein homolog 6 OS=Homo sapiens OX=9606 GN=CBX6 PE=1 SV=1	CBX6	11.89	4	4	4	1457.07	1560.17	2133.78	2026.7	0.811996	0.869452	1.18911	1.12944
Q9HC52	Chromobox protein homolog 8 OS=Homo sapiens OX=9606 GN=CBX8 PE=1 SV=3	CBX8	14.4	6	6	6	6040.03	5719.35	6774.04	5296.01	1.01388	0.960048	1.13709	0.888986
Q6P1N0	Coiled-coil and C2 domain-containing protein 1A OS=Homo sapiens OX=9606 GN=CC2D1A PE=1 SV=1	CC2D1A	13.25	13	13	13	7754.36	12267	14019.9	15694.7	0.623642	0.98657	1.12755	1.26224
Q5T0F9	Coiled-coil and C2 domain-containing protein 1B OS=Homo sapiens OX=9606 GN=CC2D1B PE=1 SV=1	CC2D1B	6.29	6	5	5	5927.08	8845.37	8735.05	9675.28	0.714477	1.06626	1.05296	1.1663
Q8IX12	Cell division cycle and apoptosis regulator protein 1 OS=Homo sapiens OX=9606 GN=CCAR1 PE=1 SV=2	CCAR1	7.13	9	9	9	6655.63	6366.24	13725.3	7503.49	0.777285	0.743488	1.60292	0.876303
Q8N163	Cell cycle and apoptosis regulator protein 2 OS=Homo sapiens OX=9606 GN=CCAR2 PE=1 SV=2	CCAR2	21.67	18	18	18	17866.1	17025.5	11963.1	12758.4	1.1988	1.1424	0.802716	0.85608
Q9BWC9	Coiled-coil domain-containing protein 106 OS=Homo sapiens OX=9606 GN=CCDC106 PE=1 SV=1	CCDC106	6.79	2	2	2	3065.01	3090.52	1951.36	3766.71	1.03255	1.04114	0.657378	1.26894
Q8WUD4	Coiled-coil domain-containing protein 12 OS=Homo sapiens OX=9606 GN=CCDC12 PE=1 SV=1	CCDC12	6.02	1	1	1	986.141	939.865	643.019	565.634	1.25837	1.19932	0.820528	0.721781
Q96CT7	Coiled-coil domain-containing protein 124 OS=Homo sapiens OX=9606 GN=CCDC124 PE=1 SV=1	CCDC124	21.52	5	5	5	6968.55	6767.76	6843.96	4003.03	1.13387	1.1012	1.1136	0.651341
Q6PK04	Coiled-coil domain-containing protein 137 OS=Homo sapiens OX=9606 GN=CCDC137 PE=1 SV=1	CCDC137	17.3	6	6	6	5464.97	4664.02	4617.7	4109.99	1.15926	0.989362	0.979536	0.871837
Q96M89	Coiled-coil domain-containing protein 138 OS=Homo sapiens OX=9606 GN=CCDC138 PE=1 SV=1	CCDC138	6.02	3	3	3	1771.02	3208.37	852.906	1042.89	1.03038	1.86664	0.496223	0.606756
Q6PII3	Coiled-coil domain-containing protein 174 OS=Homo sapiens OX=9606 GN=CCDC174 PE=1 SV=3	CCDC174	13.7	7	7	7	4547.68	5819.84	6543.95	5278.06	0.819788	1.04911	1.17965	0.951451
Q96HJ3	Coiled-coil domain-containing protein 34 OS=Homo sapiens OX=9606 GN=CCDC34 PE=1 SV=2	CCDC34	2.41	1	1	1		514.566				1
Q96MW1	Coiled-coil domain-containing protein 43 OS=Homo sapiens OX=9606 GN=CCDC43 PE=1 SV=2	CCDC43	4.91	1	1	1	1315.19	1567.6	1430.99	996.192	0.990732	1.18087	1.07796	0.750431
Q96A33	PAT complex subunit CCDC47 OS=Homo sapiens OX=9606 GN=CCDC47 PE=1 SV=1	CCDC47	22.57	15	15	15	33977.2	54121.7	53168.7	48116.1	0.717637	1.14311	1.12298	1.01627
Q8IVM0	Coiled-coil domain-containing protein 50 OS=Homo sapiens OX=9606 GN=CCDC50 PE=1 SV=1	CCDC50	29.41	8	8	8	16709.4	20264.1	18069.1	18208.1	0.91245	1.10656	0.986699	0.994289
Q9P031	Thyroid transcription factor 1-associated protein 26 OS=Homo sapiens OX=9606 GN=CCDC59 PE=1 SV=2	CCDC59	17.01	4	4	4	5153.18	5207.39	4306.2	4574.89	1.07125	1.08252	0.895183	0.951039
Q16204	Coiled-coil domain-containing protein 6 OS=Homo sapiens OX=9606 GN=CCDC6 PE=1 SV=2	CCDC6	12.03	6	6	6	3991.66	3816.17	4928.91	3413.26	0.988646	0.945181	1.22078	0.845389
Q6ZRK6	Coiled-coil domain-containing protein 73 OS=Homo sapiens OX=9606 GN=CCDC73 PE=2 SV=2	CCDC73	0.74	1	1	1	9034.04	8021.12	8339.04	7840.82	1.08729	0.965382	1.00364	0.943682
Q9H0W5	Coiled-coil domain-containing protein 8 OS=Homo sapiens OX=9606 GN=CCDC8 PE=1 SV=2	CCDC8	20.82	9	9	9	1908.87	2454.46	1826.09	2048.6	0.926859	1.19177	0.886665	0.994705
Q76M96	Coiled-coil domain-containing protein 80 OS=Homo sapiens OX=9606 GN=CCDC80 PE=1 SV=1	CCDC80	2.32	2	2	2	460.486	619.333		2111.04	0.432942	0.582288		1.98477
Q8N4S0	Coiled-coil domain-containing protein 82 OS=Homo sapiens OX=9606 GN=CCDC82 PE=1 SV=2	CCDC82	17.28	7	7	7	3928.9	4827.22	4511.78	4771.31	0.871191	1.07038	1.00044	1.05799
Q9H6F5	Coiled-coil domain-containing protein 86 OS=Homo sapiens OX=9606 GN=CCDC86 PE=1 SV=1	CCDC86	23.06	8	8	8	6823.46	5374.93	5207.62	4462.85	1.24807	0.98312	0.952518	0.816293
Q9Y3X0	Coiled-coil domain-containing protein 9 OS=Homo sapiens OX=9606 GN=CCDC9 PE=1 SV=1	CCDC9	31.64	22	22	22	59693	58431.4	55091.4	47856	1.08007	1.05724	0.996806	0.865891
Q96F63	Coiled-coil domain-containing protein 97 OS=Homo sapiens OX=9606 GN=CCDC97 PE=1 SV=1	CCDC97	12.54	4	4	4	4644.25	4329.44	4858.71	4955.77	0.98876	0.921737	1.03442	1.05508
Q9BSQ5	Cerebral cavernous malformations 2 protein OS=Homo sapiens OX=9606 GN=CCM2 PE=1 SV=1	CCM2	8.11	3	3	3	15475.1	15869.5	17328.9	12625.5	1.00981	1.03555	1.13078	0.823863
O00622	CCN family member 1 OS=Homo sapiens OX=9606 GN=CCN1 PE=1 SV=1	CCN1	27.56	11	11	11	7128.85	8364.77	9600.4	12424.5	0.760035	0.891802	1.02354	1.32463
P29279	CCN family member 2 OS=Homo sapiens OX=9606 GN=CCN2 PE=1 SV=2	CCN2	27.79	12	12	12	37024.8	34981.4	33631.3	25432.1	1.12993	1.06757	1.02636	0.77614
P14635	G2/mitotic-specific cyclin-B1 OS=Homo sapiens OX=9606 GN=CCNB1 PE=1 SV=1	CCNB1	3	1	1	1	1058.87	686.436	275.579	481.273	1.69273	1.09735	0.440546	0.769373
P51946	Cyclin-H OS=Homo sapiens OX=9606 GN=CCNH PE=1 SV=1	CCNH	6.19	2	2	2	840.033	1975.63	2767.02	2496.05	0.415923	0.978188	1.37003	1.23586
O75909	Cyclin-K OS=Homo sapiens OX=9606 GN=CCNK PE=1 SV=2	CCNK	1.21	1	1	1	1473.19	2898.76	1698.38	2098.53	0.721369	1.41942	0.831636	1.02758
Q9UK58	Cyclin-L1 OS=Homo sapiens OX=9606 GN=CCNL1 PE=1 SV=1	CCNL1	6.65	4	3	3	5440.03	7226.45	7350.62	8230.38	0.770338	1.02331	1.04089	1.16547
Q96S94	Cyclin-L2 OS=Homo sapiens OX=9606 GN=CCNL2 PE=1 SV=1	CCNL2	10.19	6	6	5	14673.9	17906.4	17456	16433.4	0.883043	1.07757	1.05046	0.988926
O60563	Cyclin-T1 OS=Homo sapiens OX=9606 GN=CCNT1 PE=1 SV=1	CCNT1	11.85	9	9	9	20801.7	17802.3	14957.6	16932.9	1.18033	1.01014	0.848724	0.960807
O60583	Cyclin-T2 OS=Homo sapiens OX=9606 GN=CCNT2 PE=1 SV=2	CCNT2	6.16	4	4	4	1420.91	1252.92	1920.9	1935.35	0.870378	0.767476	1.17665	1.1855
O43303	Centriolar coiled-coil protein of 110 kDa OS=Homo sapiens OX=9606 GN=CCP110 PE=1 SV=3	CCP110	10.87	10	10	10	9917.48	8799.91	7837.11	10739.3	1.06371	0.943847	0.84058	1.15186
Q9ULG6	Cell cycle progression protein 1 OS=Homo sapiens OX=9606 GN=CCPG1 PE=1 SV=3	CCPG1	13.21	9	9	9	1949.33	2267.8	2149.51	3622.57	0.780574	0.9081	0.860733	1.45059
Q9H7U1	Serine-rich coiled-coil domain-containing protein 2 OS=Homo sapiens OX=9606 GN=CCSER2 PE=1 SV=2	CCSER2	8.27	6	6	6	2125.4	2553.93	1501.59	2573.33	0.97114	1.16694	0.686108	1.17581
P78371	T-complex protein 1 subunit beta OS=Homo sapiens OX=9606 GN=CCT2 PE=1 SV=4	CCT2	20.75	10	10	10	5591.27	5878.2	6652.23	6681.19	0.901713	0.947986	1.07282	1.07749
P49368	T-complex protein 1 subunit gamma OS=Homo sapiens OX=9606 GN=CCT3 PE=1 SV=4	CCT3	22.75	12	12	12	3635.49	4480.22	5857.41	6263.43	0.718599	0.88557	1.15779	1.23804
P50991	T-complex protein 1 subunit delta OS=Homo sapiens OX=9606 GN=CCT4 PE=1 SV=4	CCT4	24.86	13	13	13	6593.28	10304.2	9790.52	11114.8	0.69765	1.09031	1.03596	1.17608
P48643	T-complex protein 1 subunit epsilon OS=Homo sapiens OX=9606 GN=CCT5 PE=1 SV=1	CCT5	22.18	13	13	13	5688.63	6662.33	7505.04	7494.94	0.831947	0.974347	1.09759	1.09611
P40227	T-complex protein 1 subunit zeta OS=Homo sapiens OX=9606 GN=CCT6A PE=1 SV=3	CCT6A	11.49	6	6	6	5043.08	5467.85	7441.56	6877.79	0.812408	0.880836	1.19879	1.10797
Q99832	T-complex protein 1 subunit eta OS=Homo sapiens OX=9606 GN=CCT7 PE=1 SV=2	CCT7	19.89	10	10	10	6904.89	8604.3	8657.7	10245.8	0.802598	1.00013	1.00634	1.19093
P50990	T-complex protein 1 subunit theta OS=Homo sapiens OX=9606 GN=CCT8 PE=1 SV=4	CCT8	31.02	16	16	16	3881.1	5941.25	5900.75	6541.97	0.697254	1.06737	1.06009	1.17529
Q9Y5K6	CD2-associated protein OS=Homo sapiens OX=9606 GN=CD2AP PE=1 SV=1	CD2AP	1.56	1	1	1	485.351	861.39	978.508	1326.95	0.531571	0.943421	1.07169	1.45332
O95400	CD2 antigen cytoplasmic tail-binding protein 2 OS=Homo sapiens OX=9606 GN=CD2BP2 PE=1 SV=1	CD2BP2	17.3	6	6	6	63944.3	81771.7	80941	75071.8	0.847706	1.08404	1.07303	0.995222
P13987	CD59 glycoprotein OS=Homo sapiens OX=9606 GN=CD59 PE=1 SV=1	CD59	17.19	2	2	2	561.84	304.259	419.077	1331.79	0.858765	0.465056	0.640554	2.03562
O75794	Cell division cycle protein 123 homolog OS=Homo sapiens OX=9606 GN=CDC123 PE=1 SV=1	CDC123	3.87	1	1	1	1392.58	2010.48	1602.41	1627.79	0.839756	1.21236	0.966288	0.981593
Q13042	Cell division cycle protein 16 homolog OS=Homo sapiens OX=9606 GN=CDC16 PE=1 SV=2	CDC16	20.97	12	12	12	20609.2	24624.6	24960.3	23483.6	0.880005	1.05146	1.06579	1.00274
Q12834	Cell division cycle protein 20 homolog OS=Homo sapiens OX=9606 GN=CDC20 PE=1 SV=2	CDC20	10.42	5	5	5	5780.47	6682.79	3650.4	4646.18	1.11378	1.28764	0.703358	0.895225
Q9UJX2	Cell division cycle protein 23 homolog OS=Homo sapiens OX=9606 GN=CDC23 PE=1 SV=3	CDC23	19.1	12	12	12	11976.5	12443.8	14209.8	11729.1	0.951286	0.988403	1.12868	0.931635
P30307	M-phase inducer phosphatase 3 OS=Homo sapiens OX=9606 GN=CDC25C PE=1 SV=2	CDC25C	2.54	1	1	1	439.449	553.371		492.895	0.887349	1.11738		0.995268
Q8NHZ8	Anaphase-promoting complex subunit CDC26 OS=Homo sapiens OX=9606 GN=CDC26 PE=1 SV=1	CDC26	22.35	2	2	2	6070.8	7511.59	6517.78	8751.51	0.841656	1.04141	0.903626	1.21331
P30260	Cell division cycle protein 27 homolog OS=Homo sapiens OX=9606 GN=CDC27 PE=1 SV=2	CDC27	9.95	9	9	9	11077.2	12333.1	12029.3	12593.4	0.922466	1.02705	1.00175	1.04873
P49427	Ubiquitin-conjugating enzyme E2 R1 OS=Homo sapiens OX=9606 GN=CDC34 PE=1 SV=2	CDC34	16.1	4	4	4	1796.44	3637.61	2683.09	3887.54	0.59858	1.21206	0.894015	1.29534
Q16543	Hsp90 co-chaperone Cdc37 OS=Homo sapiens OX=9606 GN=CDC37 PE=1 SV=1	CDC37	21.69	10	10	10	17535.8	23559.5	20613	23745.4	0.820833	1.1028	0.964873	1.1115
O60508	Pre-mRNA-processing factor 17 OS=Homo sapiens OX=9606 GN=CDC40 PE=1 SV=1	CDC40	19	9	9	9	3817.71	4819.71	4589.86	4154.24	0.878568	1.10916	1.05626	0.956013
P60953	Cell division control protein 42 homolog OS=Homo sapiens OX=9606 GN=CDC42 PE=1 SV=2	CDC42	11.52	2	1	1	1267.76	2924.51	5935.81	5964.75	0.315112	0.72691	1.47539	1.48259
Q5VT25	Serine/threonine-protein kinase MRCK alpha OS=Homo sapiens OX=9606 GN=CDC42BPA PE=1 SV=1	CDC42BPA	2.48	5	1	1	28755.4		29525.1		0.986793		1.01321
Q9Y5S2	Serine/threonine-protein kinase MRCK beta OS=Homo sapiens OX=9606 GN=CDC42BPB PE=1 SV=2	CDC42BPB	18.59	32	32	31	7489.83	8913.07	9933.63	9003.25	0.847751	1.00884	1.12436	1.01905
Q9H3Q1	Cdc42 effector protein 4 OS=Homo sapiens OX=9606 GN=CDC42EP4 PE=1 SV=1	CDC42EP4	8.71	3	3	3	1203.94	1376.25	1150.54	1768.89	0.875653	1.00098	0.836814	1.28655
Q9NRR8	CDC42 small effector protein 1 OS=Homo sapiens OX=9606 GN=CDC42SE1 PE=1 SV=1	CDC42SE1	15.19	1	1	1	239.377	388.617			0.762354	1.23765
Q99459	Cell division cycle 5-like protein OS=Homo sapiens OX=9606 GN=CDC5L PE=1 SV=2	CDC5L	14.71	14	14	14	18785.4	17239	18734.7	17345.8	1.04212	0.956329	1.0393	0.962254
O00311	Cell division cycle 7-related protein kinase OS=Homo sapiens OX=9606 GN=CDC7 PE=1 SV=1	CDC7	6.62	4	4	4	3172.09	2997.85	2021.81	1762.91	1.27462	1.2046	0.812407	0.708376
Q6P1J9	Parafibromin OS=Homo sapiens OX=9606 GN=CDC73 PE=1 SV=1	CDC73	37.48	22	22	22	48346.1	46288.4	54830.3	56204.8	0.940267	0.900248	1.06638	1.09311
Q69YH5	Cell division cycle-associated protein 2 OS=Homo sapiens OX=9606 GN=CDCA2 PE=1 SV=2	CDCA2	1.17	1	1	1		879.001	940.288	1066.32		0.913846	0.977563	1.10859
Q96FF9	Sororin OS=Homo sapiens OX=9606 GN=CDCA5 PE=1 SV=1	CDCA5	11.51	2	2	2	8315.42	8459.24	9856.49	8708.62	0.941197	0.957475	1.11563	0.985702
Q53HL2	Borealin OS=Homo sapiens OX=9606 GN=CDCA8 PE=1 SV=2	CDCA8	18.21	4	4	4	2451.52	1755.77	2274.04	1175.48	1.2807	0.917233	1.18798	0.614083
O14735	CDP-diacylglycerol--inositol 3-phosphatidyltransferase OS=Homo sapiens OX=9606 GN=CDIPT PE=1 SV=1	CDIPT	4.69	1	1	1	1900.44	3206.03	2401.65	2452.69	0.763167	1.28746	0.96444	0.984936
P06493	Cyclin-dependent kinase 1 OS=Homo sapiens OX=9606 GN=CDK1 PE=1 SV=3	CDK1	18.18	5	4	4	5504.65	6659.36	8238.03	7912.53	0.777642	0.940768	1.16379	1.1178
Q15131	Cyclin-dependent kinase 10 OS=Homo sapiens OX=9606 GN=CDK10 PE=1 SV=1	CDK10	6.67	2	2	2	1120.42	1486.33	597.225	1428.92	0.967361	1.28328	0.515639	1.23372
Q9UQ88	Cyclin-dependent kinase 11A OS=Homo sapiens OX=9606 GN=CDK11A PE=1 SV=4	CDK11A	30.4	29	29	28	84075	99112.7	98985.8	91970.2	0.898852	1.05962	1.05827	0.983261
P21127	Cyclin-dependent kinase 11B OS=Homo sapiens OX=9606 GN=CDK11B PE=1 SV=4	CDK11B	27.04	27	1	1	14737.5	22486.7	23589.7	21296	0.71794	1.09544	1.14918	1.03744
Q9NYV4	Cyclin-dependent kinase 12 OS=Homo sapiens OX=9606 GN=CDK12 PE=1 SV=2	CDK12	9.8	13	11	11	2675.6	2701.32	2905.5	2525.23	0.990262	0.999781	1.07535	0.934608
Q14004	Cyclin-dependent kinase 13 OS=Homo sapiens OX=9606 GN=CDK13 PE=1 SV=2	CDK13	14.81	19	19	19	8107.11	8066.12	8173.15	10359.3	0.934384	0.92966	0.941996	1.19396
Q00537	Cyclin-dependent kinase 17 OS=Homo sapiens OX=9606 GN=CDK17 PE=1 SV=2	CDK17	10.71	6	5	5	2122	2224.84	2548.34	3060.06	0.852616	0.893937	1.02392	1.22953
P24941	Cyclin-dependent kinase 2 OS=Homo sapiens OX=9606 GN=CDK2 PE=1 SV=2	CDK2	14.43	4	2	2	1924.79	2202.3	2026.9	1753.17	0.973695	1.11408	1.02535	0.886877
O14519	Cyclin-dependent kinase 2-associated protein 1 OS=Homo sapiens OX=9606 GN=CDK2AP1 PE=1 SV=1	CDK2AP1	15.65	2	2	2	9224.36	12032.1	14514.4	14158.3	0.738996	0.963934	1.1628	1.13427
Q00535	Cyclin-dependent kinase 5 OS=Homo sapiens OX=9606 GN=CDK5 PE=1 SV=3	CDK5	25.34	7	6	6	7034.12	8652.61	10536.6	11438	0.747092	0.918991	1.11909	1.21483
Q96SZ6	Mitochondrial tRNA methylthiotransferase CDK5RAP1 OS=Homo sapiens OX=9606 GN=CDK5RAP1 PE=1 SV=2	CDK5RAP1	4.66	3	3	3	2943.13	3306.41	3558.28	4230.02	0.838628	0.942142	1.01391	1.20532
Q96SN8	CDK5 regulatory subunit-associated protein 2 OS=Homo sapiens OX=9606 GN=CDK5RAP2 PE=1 SV=5	CDK5RAP2	3.01	5	5	5	1539.31	1087.75	1100.46	1204.87	1.24833	0.882128	0.892436	0.977108
P50613	Cyclin-dependent kinase 7 OS=Homo sapiens OX=9606 GN=CDK7 PE=1 SV=1	CDK7	8.96	3	3	3	924.861	1372.58	1984.95	2366.77	0.556378	0.825716	1.19411	1.4238
P50750	Cyclin-dependent kinase 9 OS=Homo sapiens OX=9606 GN=CDK9 PE=1 SV=3	CDK9	14.25	5	4	4	3374.79	3882.8	2987.09	3949.34	0.951046	1.09421	0.841788	1.11296
Q9NXV6	CDKN2A-interacting protein OS=Homo sapiens OX=9606 GN=CDKN2AIP PE=1 SV=3	CDKN2AIP	35.17	17	17	17	16056.4	18579.5	16466.6	19616.3	0.908183	1.05089	0.931385	1.10954
Q96HQ2	CDKN2AIP N-terminal-like protein OS=Homo sapiens OX=9606 GN=CDKN2AIPNL PE=1 SV=1	CDKN2AIPNL	8.62	1	1	1	2211.93	2601.45	1601.92	2756.83	0.964631	1.1345	0.698603	1.20226
Q01850	Cerebellar degeneration-related protein 2 OS=Homo sapiens OX=9606 GN=CDR2 PE=1 SV=2	CDR2	2.2	1	1	1	783.638	547.065	800.378	1296.11	0.914613	0.6385	0.93415	1.51274
Q86X02	Cerebellar degeneration-related protein 2-like OS=Homo sapiens OX=9606 GN=CDR2L PE=1 SV=2	CDR2L	24.95	12	12	12	7139.09	7566.77	6512.74	9092.23	0.942117	0.998557	0.85946	1.19987
Q9Y232	Chromodomain Y-like protein OS=Homo sapiens OX=9606 GN=CDYL PE=1 SV=2	CDYL	20.23	11	11	11	7092.31	7586.79	6281.63	6620.06	1.02859	1.1003	0.911015	0.960097
P17676	CCAAT/enhancer-binding protein beta OS=Homo sapiens OX=9606 GN=CEBPB PE=1 SV=2	CEBPB	19.71	6	6	6	22000.7	23660.6	21570.7	23419	0.970787	1.04403	0.951813	1.03337
P49716	CCAAT/enhancer-binding protein delta OS=Homo sapiens OX=9606 GN=CEBPD PE=1 SV=2	CEBPD	7.43	2	2	2	3529.53	4084.64	3031.35	2568.46	1.06842	1.23646	0.917619	0.777498
Q03701	CCAAT/enhancer-binding protein zeta OS=Homo sapiens OX=9606 GN=CEBPZ PE=1 SV=3	CEBPZ	17.17	17	17	17	9751.92	7586.53	5332.08	5142.78	1.40248	1.09106	0.766839	0.739614
Q9BXF3	Chromatin remodeling regulator CECR2 OS=Homo sapiens OX=9606 GN=CECR2 PE=1 SV=2	CECR2	1.08	2	2	2	893.333	1137.71	1080.76	719.721	0.932614	1.18774	1.12828	0.751368
P08861	Chymotrypsin-like elastase family member 3B OS=Homo sapiens OX=9606 GN=CELA3B PE=1 SV=3	CELA3B	3.7	1	1	1			1441.59	2005.23			0.836475	1.16352
Q92879	CUGBP Elav-like family member 1 OS=Homo sapiens OX=9606 GN=CELF1 PE=1 SV=2	CELF1	5.76	3	3	3	17434.8	14215	16070.2	12695.9	1.15432	0.941143	1.06397	0.840567
P49450	Histone H3-like centromeric protein A OS=Homo sapiens OX=9606 GN=CENPA PE=1 SV=1	CENPA	5	1	1	1	4555.63	5836.68	3702.3	4147.03	0.998952	1.27986	0.811835	0.909355
P07199	Major centromere autoantigen B OS=Homo sapiens OX=9606 GN=CENPB PE=1 SV=2	CENPB	13.36	7	7	7	14808.5	10666.6	8825.66	9668.67	1.34716	0.970365	0.802891	0.879581
Q03188	Centromere protein C OS=Homo sapiens OX=9606 GN=CENPC PE=1 SV=2	CENPC	1.27	1	1	1	7428.98	4982.89	3434.33	4294.3	1.47543	0.989626	0.682074	0.852869
Q9HC77	Centromere protein J OS=Homo sapiens OX=9606 GN=CENPJ PE=1 SV=2	CENPJ	6.88	8	8	8	1544.73	1755.03	1226.48	1736.74	0.986578	1.12089	0.78332	1.10921
Q7Z7K6	Centromere protein V OS=Homo sapiens OX=9606 GN=CENPV PE=1 SV=1	CENPV	24.36	6	6	6	37029.9	27244.4	29809	17332.1	1.32944	0.97812	1.07019	0.622252
Q8N960	Centrosomal protein of 120 kDa OS=Homo sapiens OX=9606 GN=CEP120 PE=1 SV=2	CEP120	1.01	1	1	1	1330.97	2979.43			0.617562	1.38244
Q6ZU80	Centrosomal protein of 128 kDa OS=Homo sapiens OX=9606 GN=CEP128 PE=1 SV=2	CEP128	3.75	4	4	4	1677.46	1689.13	1591.79	1654.47	1.01467	1.02173	0.962847	1.00076
Q9UPN4	Centrosomal protein of 131 kDa OS=Homo sapiens OX=9606 GN=CEP131 PE=1 SV=3	CEP131	15.7	18	18	18	2440.55	2084	2736.97	3081.46	0.943848	0.805957	1.05848	1.19171
Q66GS9	Centrosomal protein of 135 kDa OS=Homo sapiens OX=9606 GN=CEP135 PE=1 SV=2	CEP135	3.07	3	3	3	999.043	2381.2	1610.84	837.609	0.685604	1.63412	1.10546	0.574818
O94986	Centrosomal protein of 152 kDa OS=Homo sapiens OX=9606 GN=CEP152 PE=1 SV=4	CEP152	11.46	18	18	18	3037.66	3291.71	2459.27	2406.84	1.08532	1.17609	0.878665	0.859933
Q5TB80	Centrosomal protein of 162 kDa OS=Homo sapiens OX=9606 GN=CEP162 PE=1 SV=2	CEP162	2.92	4	4	4	2361.43	1906.19	1874.67	2010.84	1.15854	0.935194	0.91973	0.986536
Q9UPV0	Centrosomal protein of 164 kDa OS=Homo sapiens OX=9606 GN=CEP164 PE=1 SV=3	CEP164	0.75	1	1	1				688.533				1
Q5SW79	Centrosomal protein of 170 kDa OS=Homo sapiens OX=9606 GN=CEP170 PE=1 SV=1	CEP170	28.03	41	41	34	43811.3	38610.1	39531.1	43165.2	1.06134	0.935335	0.957647	1.04568
Q9Y4F5	Centrosomal protein of 170 kDa protein B OS=Homo sapiens OX=9606 GN=CEP170B PE=1 SV=4	CEP170B	23.22	35	34	34	8586.09	8219.51	7680.68	7098.63	1.08737	1.04094	0.972702	0.89899
Q8TEP8	Centrosomal protein of 192 kDa OS=Homo sapiens OX=9606 GN=CEP192 PE=1 SV=3	CEP192	3.9	8	8	8	2097.07	1508.06	1542.82	1312.26	1.29845	0.933753	0.955275	0.812518
O15078	Centrosomal protein of 290 kDa OS=Homo sapiens OX=9606 GN=CEP290 PE=1 SV=2	CEP290	8.63	19	19	19	2717.26	2722.91	2559.28	2937.03	0.993833	0.9959	0.936053	1.07421
Q5VT06	Centrosome-associated protein 350 OS=Homo sapiens OX=9606 GN=CEP350 PE=1 SV=1	CEP350	4.65	13	13	13	3958.75	3497.73	2650.45	3189.4	1.19093	1.05224	0.797348	0.959483
O95684	Centrosomal protein 43 OS=Homo sapiens OX=9606 GN=CEP43 PE=1 SV=1	CEP43	10.28	4	4	4	5000.78	4666.33	4407.81	4167.17	1.09654	1.0232	0.966514	0.913748
Q53EZ4	Centrosomal protein of 55 kDa OS=Homo sapiens OX=9606 GN=CEP55 PE=1 SV=3	CEP55	14.87	6	6	6	2526.01	2768.98	1582.5	2662.01	1.05918	1.16106	0.663557	1.11621
Q96MT8	Centrosomal protein of 63 kDa OS=Homo sapiens OX=9606 GN=CEP63 PE=1 SV=1	CEP63	1.99	1	1	1	731.365	1005.25			0.842288	1.15771
Q5JTW2	Centrosomal protein of 78 kDa OS=Homo sapiens OX=9606 GN=CEP78 PE=1 SV=1	CEP78	9.87	5	5	5	2334.93	2558.78	4420.17	3759.74	0.714394	0.782883	1.35239	1.15033
Q6P2H3	Centrosomal protein of 85 kDa OS=Homo sapiens OX=9606 GN=CEP85 PE=1 SV=1	CEP85	22.44	18	18	18	9097.73	8491.47	6507.03	6245.7	1.19936	1.11944	0.857827	0.823375
Q5SZL2	Centrosomal protein of 85 kDa-like OS=Homo sapiens OX=9606 GN=CEP85L PE=1 SV=1	CEP85L	3.35	2	2	2	1744.59	1306.74	1091.32	1328.04	1.27559	0.955448	0.79794	0.971022
Q8IW35	Centrosomal protein of 97 kDa OS=Homo sapiens OX=9606 GN=CEP97 PE=1 SV=1	CEP97	11.33	9	9	9	8047.67	8892.71	7841.56	9158.7	0.948441	1.04803	0.92415	1.07938
P41208	Centrin-2 OS=Homo sapiens OX=9606 GN=CETN2 PE=1 SV=1	CETN2	12.21	2	2	1	2535.03	2166.84	1948.27	3101.33	1.03986	0.888826	0.79917	1.27215
O15182	Centrin-3 OS=Homo sapiens OX=9606 GN=CETN3 PE=1 SV=2	CETN3	11.98	2	2	2	795.691	824.999	704.467	584.608	1.09382	1.13411	0.968418	0.80365
Q9Y6A4	Cilia- and flagella-associated protein 20 OS=Homo sapiens OX=9606 GN=CFAP20 PE=1 SV=1	CFAP20	34.2	7	7	7	32842.1	30804.7	35260.6	30469.7	1.01539	0.9524	1.09017	0.942043
P57076	Cilia- and flagella-associated protein 298 OS=Homo sapiens OX=9606 GN=CFAP298 PE=1 SV=1	CFAP298	3.45	1	1	1				1056.97				1
Q96G28	Cilia- and flagella-associated protein 36 OS=Homo sapiens OX=9606 GN=CFAP36 PE=1 SV=2	CFAP36	3.8	1	1	1	8560.72	5357.88	5848.38	5798.74	1.33941	0.838291	0.915035	0.907268
O43822	Cilia- and flagella-associated protein 410 OS=Homo sapiens OX=9606 GN=CFAP410 PE=1 SV=1	CFAP410	14.06	3	3	3	445.093	797.477	1253.54	895.95	0.524865	0.940404	1.4782	1.05653
Q9P2B7	Cilia- and flagella-associated protein 97 OS=Homo sapiens OX=9606 GN=CFAP97 PE=1 SV=2	CFAP97	25.75	13	13	13	12620.6	11228.7	11807.9	12407.6	1.0503	0.934463	0.982665	1.03257
Q9UEE9	Craniofacial development protein 1 OS=Homo sapiens OX=9606 GN=CFDP1 PE=1 SV=1	CFDP1	27.76	7	7	7	4812.02	6561.55	7155.94	6962.66	0.755059	1.02958	1.12285	1.09252
P08603	Complement factor H OS=Homo sapiens OX=9606 GN=CFH PE=1 SV=4	CFH	22.5	28	28	28	18277.5	17453	15517.9	18649.5	1.04595	0.998771	0.888032	1.06724
P05156	Complement factor I OS=Homo sapiens OX=9606 GN=CFI PE=1 SV=2	CFI	3.43	2	2	2	13471.4	13401.3	16249.6	12295	0.972361	0.967301	1.17289	0.887449
P23528	Cofilin-1 OS=Homo sapiens OX=9606 GN=CFL1 PE=1 SV=3	CFL1	44.58	9	9	8	28696.6	32775.7	32178.2	32491.2	0.90998	1.03933	1.02038	1.03031
Q9Y281	Cofilin-2 OS=Homo sapiens OX=9606 GN=CFL2 PE=1 SV=1	CFL2	24.1	4	3	3	4262.24	6654.15	5314.25	18109.6	0.496472	0.775085	0.619011	2.10943
Q9UFW8	CGG triplet repeat-binding protein 1 OS=Homo sapiens OX=9606 GN=CGGBP1 PE=1 SV=2	CGGBP1	14.37	3	3	3	626.177	1458.65	1390.14	1496.79	0.503787	1.17355	1.11843	1.20423
Q9P2M7	Cingulin OS=Homo sapiens OX=9606 GN=CGN PE=1 SV=3	CGN	6.15	7	7	7	559.615	723.206	1058.37	1526.96	0.57869	0.747857	1.09445	1.57901
Q13111	Chromatin assembly factor 1 subunit A OS=Homo sapiens OX=9606 GN=CHAF1A PE=1 SV=3	CHAF1A	9.62	9	9	9	3018.96	2464.28	3174.05	2354.31	1.09665	0.895158	1.15298	0.855211
Q13112	Chromatin assembly factor 1 subunit B OS=Homo sapiens OX=9606 GN=CHAF1B PE=1 SV=1	CHAF1B	19.86	10	10	10	4341.48	4248.59	4786.79	4166.02	0.989913	0.968733	1.09145	0.949906
Q96JM3	Chromosome alignment-maintaining phosphoprotein 1 OS=Homo sapiens OX=9606 GN=CHAMP1 PE=1 SV=2	CHAMP1	24.14	20	20	20	2875.77	4060.95	4565.54	3985.17	0.742737	1.04884	1.17916	1.02927
Q9NX63	MICOS complex subunit MIC19 OS=Homo sapiens OX=9606 GN=CHCHD3 PE=1 SV=1	CHCHD3	34.36	8	8	8	5678.06	9746.02	8025.11	10225.1	0.674468	1.15768	0.953263	1.21459
O14646	Chromodomain-helicase-DNA-binding protein 1 OS=Homo sapiens OX=9606 GN=CHD1 PE=1 SV=2	CHD1	18.83	33	33	33	30329.6	28207.1	27139.7	29056.2	1.0574	0.983403	0.94619	1.01301
Q86WJ1	Chromodomain-helicase-DNA-binding protein 1-like OS=Homo sapiens OX=9606 GN=CHD1L PE=1 SV=3	CHD1L	17.73	15	15	15	5958.36	5155.2	5370.71	6942.56	1.01736	0.880222	0.917019	1.1854
O14647	Chromodomain-helicase-DNA-binding protein 2 OS=Homo sapiens OX=9606 GN=CHD2 PE=1 SV=2	CHD2	4.49	9	6	6	4259.9	5254.76	5209.79	4344.27	0.893589	1.10228	1.09285	0.911287
Q12873	Chromodomain-helicase-DNA-binding protein 3 OS=Homo sapiens OX=9606 GN=CHD3 PE=1 SV=3	CHD3	17.35	35	27	27	23124.7	29217	36085.7	32120.9	0.767317	0.96947	1.19739	1.06583
Q14839	Chromodomain-helicase-DNA-binding protein 4 OS=Homo sapiens OX=9606 GN=CHD4 PE=1 SV=2	CHD4	18.88	37	37	37	49418.1	56406.4	53968	48756.2	0.947848	1.08188	1.03512	0.935152
Q9P2D1	Chromodomain-helicase-DNA-binding protein 7 OS=Homo sapiens OX=9606 GN=CHD7 PE=1 SV=3	CHD7	7.84	24	18	18	3483.8	2754.27	2683.78	2801.54	1.18867	0.939752	0.915701	0.955881
Q9HCK8	Chromodomain-helicase-DNA-binding protein 8 OS=Homo sapiens OX=9606 GN=CHD8 PE=1 SV=5	CHD8	14.18	36	36	36	8083.71	7894.53	6305.54	7564.82	1.0833	1.05794	0.845003	1.01376
Q8IWX8	Calcium homeostasis endoplasmic reticulum protein OS=Homo sapiens OX=9606 GN=CHERP PE=1 SV=3	CHERP	19.32	20	20	20	91815.6	72032.5	75425.9	71443	1.18198	0.927307	0.970992	0.919718
Q9BWS9	Chitinase domain-containing protein 1 OS=Homo sapiens OX=9606 GN=CHID1 PE=1 SV=1	CHID1	2.29	1	1	1		756.161	1079.21	574.742		0.941235	1.34335	0.715413
Q7LBR1	Charged multivesicular body protein 1b OS=Homo sapiens OX=9606 GN=CHMP1B PE=1 SV=1	CHMP1B	8.04	2	2	2	7431.34	10708.6	9892.59	8616.49	0.811082	1.16877	1.07971	0.940433
Q9H444	Charged multivesicular body protein 4b OS=Homo sapiens OX=9606 GN=CHMP4B PE=1 SV=1	CHMP4B	18.75	4	4	3	1440.88	1325.87	2266.9	2070.4	0.811301	0.746543	1.2764	1.16576
Q9NZZ3	Charged multivesicular body protein 5 OS=Homo sapiens OX=9606 GN=CHMP5 PE=1 SV=1	CHMP5	7.31	1	1	1	2511.54	1752.08	2311.15	4011.77	0.948956	0.662003	0.873241	1.5158
Q99653	Calcineurin B homologous protein 1 OS=Homo sapiens OX=9606 GN=CHP1 PE=1 SV=3	CHP1	14.87	3	3	3	816.291	1203.69	1252.03	1042.52	0.756783	1.11594	1.16076	0.96652
Q8IZ52	Chondroitin sulfate synthase 2 OS=Homo sapiens OX=9606 GN=CHPF PE=1 SV=2	CHPF	4.13	3	3	3	2019.08	2638.33	2649.63	2774.48	0.801101	1.0468	1.05128	1.10082
Q9P2E5	Chondroitin sulfate glucuronyltransferase OS=Homo sapiens OX=9606 GN=CHPF2 PE=2 SV=2	CHPF2	2.33	2	2	2	829.895	881.395	873.768	1488.74	0.814861	0.865428	0.857939	1.46177
Q86X52	Chondroitin sulfate synthase 1 OS=Homo sapiens OX=9606 GN=CHSY1 PE=1 SV=3	CHSY1	1.25	1	1	1	886.31	1554.81	2817.19	1844.15	0.499157	0.875646	1.5866	1.0386
Q8WVB6	Chromosome transmission fidelity protein 18 homolog OS=Homo sapiens OX=9606 GN=CHTF18 PE=1 SV=1	CHTF18	16.1	13	13	13	10457.5	13036.4	13145.9	11990.1	0.86017	1.0723	1.0813	0.986233
P0CG13	Chromosome transmission fidelity protein 8 homolog OS=Homo sapiens OX=9606 GN=CHTF8 PE=1 SV=1	CHTF8	14.05	2	2	2	2735.99	2957.02	4397.8	3218.17	0.822299	0.888729	1.32175	0.967218
Q9Y3Y2	Chromatin target of PRMT1 protein OS=Homo sapiens OX=9606 GN=CHTOP PE=1 SV=2	CHTOP	20.97	6	6	6	11081.3	10002.7	6784.15	7116.71	1.26698	1.14366	0.775667	0.81369
O15111	Inhibitor of nuclear factor kappa-B kinase subunit alpha OS=Homo sapiens OX=9606 GN=CHUK PE=1 SV=2	CHUK	9.53	7	7	7	1635.36	2316.04	1360.67	1946.31	0.901226	1.27634	0.749848	1.07259
O76071	Probable cytosolic iron-sulfur protein assembly protein CIAO1 OS=Homo sapiens OX=9606 GN=CIAO1 PE=1 SV=1	CIAO1	22.12	6	6	6	6808.6	8517.56	6494.12	6190.05	0.972298	1.21635	0.927389	0.883967
Q6FI81	Anamorsin OS=Homo sapiens OX=9606 GN=CIAPIN1 PE=1 SV=2	CIAPIN1	3.53	1	1	1	1670.96	2413.31	1451.99	802.22	1.05449	1.52296	0.916302	0.506254
Q9BW66	Cyclin-dependent kinase 2-interacting protein OS=Homo sapiens OX=9606 GN=CINP PE=1 SV=1	CINP	10.38	2	2	2	2511.63	2450.53	3362.4	3804.8	0.828281	0.808132	1.10885	1.25474
Q86X95	Corepressor interacting with RBPJ 1 OS=Homo sapiens OX=9606 GN=CIR1 PE=1 SV=1	CIR1	20.22	10	10	10	14899.6	11296.4	10025.9	12604.2	1.22063	0.925439	0.821356	1.03258
Q14011	Cold-inducible RNA-binding protein OS=Homo sapiens OX=9606 GN=CIRBP PE=1 SV=1	CIRBP	18.02	3	3	3	3721	4459.24	8034.16	5417.69	0.688052	0.82456	1.4856	1.00179
Q9NZ45	CDGSH iron-sulfur domain-containing protein 1 OS=Homo sapiens OX=9606 GN=CISD1 PE=1 SV=1	CISD1	20.37	2	2	2	1211.73	1841.04	1273.13	3290.74	0.636359	0.966852	0.668605	1.72818
O14578	Citron Rho-interacting kinase OS=Homo sapiens OX=9606 GN=CIT PE=1 SV=2	CIT	18.2	35	35	35	6912.26	7123.03	7751.86	7743.03	0.936298	0.964847	1.05003	1.04883
Q8WWK9	Cytoskeleton-associated protein 2 OS=Homo sapiens OX=9606 GN=CKAP2 PE=1 SV=1	CKAP2	3.81	2	2	2	171.402	335.199	563.075	673.097	0.393401	0.769346	1.29237	1.54489
Q07065	Cytoskeleton-associated protein 4 OS=Homo sapiens OX=9606 GN=CKAP4 PE=1 SV=2	CKAP4	25.42	16	16	16	21786.7	25236.8	36755.1	31472.9	0.756145	0.875886	1.27565	1.09232
Q14008	Cytoskeleton-associated protein 5 OS=Homo sapiens OX=9606 GN=CKAP5 PE=1 SV=3	CKAP5	20.47	44	44	44	20336.2	26359.6	28788.9	24242	0.815677	1.05727	1.15471	0.972337
Q7Z460	CLIP-associating protein 1 OS=Homo sapiens OX=9606 GN=CLASP1 PE=1 SV=1	CLASP1	15.67	23	19	19	8499.64	9533.56	8579.66	8163.08	0.977646	1.09657	0.98685	0.938934
O75122	CLIP-associating protein 2 OS=Homo sapiens OX=9606 GN=CLASP2 PE=1 SV=3	CLASP2	26.97	33	33	33	16243.5	18036.8	14584.6	14033	1.03301	1.14705	0.92751	0.89243
Q8N2M8	CLK4-associating serine/arginine rich protein OS=Homo sapiens OX=9606 GN=CLASRP PE=1 SV=4	CLASRP	10.98	8	8	8	12024.7	13289.1	14081.2	11076	0.952999	1.05321	1.11598	0.877811
Q96S66	Chloride channel CLIC-like protein 1 OS=Homo sapiens OX=9606 GN=CLCC1 PE=1 SV=1	CLCC1	1.45	1	1	1	570.957	406.133	828.347	282.472	1.09384	0.778066	1.58694	0.541158
O00299	Chloride intracellular channel protein 1 OS=Homo sapiens OX=9606 GN=CLIC1 PE=1 SV=4	CLIC1	20.75	5	5	5	1641.92	2177.28	2134.38	2734.47	0.755944	1.00243	0.982674	1.25896
Q14677	Clathrin interactor 1 OS=Homo sapiens OX=9606 GN=CLINT1 PE=1 SV=1	CLINT1	11.04	6	6	6	3281.78	3531.88	2772.16	3772.11	0.982721	1.05761	0.830117	1.12955
P30622	CAP-Gly domain-containing linker protein 1 OS=Homo sapiens OX=9606 GN=CLIP1 PE=1 SV=2	CLIP1	10.85	14	14	14	2635.23	2810.11	3152.07	3231.71	0.891099	0.950235	1.06587	1.0928
Q9UDT6	CAP-Gly domain-containing linker protein 2 OS=Homo sapiens OX=9606 GN=CLIP2 PE=1 SV=1	CLIP2	3.06	3	2	2	661.75	411.494	594.725	617.749	1.15806	0.720113	1.04077	1.08106
P49759	Dual specificity protein kinase CLK1 OS=Homo sapiens OX=9606 GN=CLK1 PE=1 SV=2	CLK1	18.39	8	8	8	4223.8	3375.39	3288.96	2971.73	1.219	0.974147	0.949203	0.85765
P49760	Dual specificity protein kinase CLK2 OS=Homo sapiens OX=9606 GN=CLK2 PE=1 SV=1	CLK2	7.21	3	2	2	1286.29	1554.22	1360.42	1261.8	0.941866	1.13805	0.996147	0.923934
P49761	Dual specificity protein kinase CLK3 OS=Homo sapiens OX=9606 GN=CLK3 PE=1 SV=3	CLK3	20.06	11	11	11	7616.53	6565.75	5640.91	5956.63	1.18178	1.01874	0.875244	0.924231
Q9HAZ1	Dual specificity protein kinase CLK4 OS=Homo sapiens OX=9606 GN=CLK4 PE=1 SV=1	CLK4	13.72	5	3	3	730.134	708.208	907.268	677.831	0.965964	0.936956	1.20031	0.896768
Q9NWW5	Ceroid-lipofuscinosis neuronal protein 6 OS=Homo sapiens OX=9606 GN=CLN6 PE=1 SV=1	CLN6	3.54	1	1	1	394.724	1330.29	374.413	564.205	0.592761	1.99771	0.562259	0.847272
P54105	Methylosome subunit pICln OS=Homo sapiens OX=9606 GN=CLNS1A PE=1 SV=1	CLNS1A	10.55	2	2	2	14901.2	11975.4	10208.6	10184.1	1.26096	1.01338	0.863867	0.861794
Q92989	Polyribonucleotide 5'-hydroxyl-kinase Clp1 OS=Homo sapiens OX=9606 GN=CLP1 PE=1 SV=1	CLP1	3.53	2	2	2	4643.37	2716.98	3848.45	2304.19	1.37449	0.804257	1.13919	0.682067
Q9H078	Mitochondrial disaggregase OS=Homo sapiens OX=9606 GN=CLPB PE=1 SV=1	CLPB	6.08	4	4	4	2369.81	4769.2	4650.77	5816.87	0.53839	1.0835	1.05659	1.32152
O76031	ATP-dependent Clp protease ATP-binding subunit clpX-like, mitochondrial OS=Homo sapiens OX=9606 GN=CLPX PE=1 SV=2	CLPX	3.79	2	2	2	887.19	980.966	980.715	1854.24	0.754556	0.834312	0.834099	1.57703
Q9HAW4	Claspin OS=Homo sapiens OX=9606 GN=CLSPN PE=1 SV=3	CLSPN	9.71	12	12	12	3315.61	2896.48	3089.98	3082.77	1.07086	0.935492	0.997988	0.995659
P09496	Clathrin light chain A OS=Homo sapiens OX=9606 GN=CLTA PE=1 SV=1	CLTA	10.08	3	3	3	2744.83	3532.47	3636.62	3472.95	0.820156	1.0555	1.08662	1.03772
P09497	Clathrin light chain B OS=Homo sapiens OX=9606 GN=CLTB PE=1 SV=1	CLTB	8.3	2	2	2	2133.34	2566.78	2462.48	2672.03	0.867685	1.04398	1.00155	1.08678
Q00610	Clathrin heavy chain 1 OS=Homo sapiens OX=9606 GN=CLTC PE=1 SV=5	CLTC	13.97	21	21	21	5824.13	7464.48	6691.32	7793.8	0.838797	1.07504	0.963691	1.12247
P53675	Clathrin heavy chain 2 OS=Homo sapiens OX=9606 GN=CLTCL1 PE=1 SV=2	CLTCL1	3.23	5	1	1	2625.69	572.43			1.64202	0.357979
Q96AJ1	Clusterin-associated protein 1 OS=Homo sapiens OX=9606 GN=CLUAP1 PE=1 SV=4	CLUAP1	9.69	4	4	4	2941.01	3652.8	4370.36	6314.24	0.680852	0.845633	1.01175	1.46176
O75153	Clustered mitochondria protein homolog OS=Homo sapiens OX=9606 GN=CLUH PE=1 SV=2	CLUH	3.36	4	4	4	775.933	825.996	879.576	639.986	0.994311	1.05846	1.12712	0.820103
Q8NFW8	N-acylneuraminate cytidylyltransferase OS=Homo sapiens OX=9606 GN=CMAS PE=1 SV=2	CMAS	26.04	10	10	10	13223.1	15516	18171	16512.9	0.833962	0.978572	1.14602	1.04145
Q9BQ75	Protein CMSS1 OS=Homo sapiens OX=9606 GN=CMSS1 PE=1 SV=2	CMSS1	25.45	8	8	8	8840.45	10696.8	11225.9	10177.8	0.863727	1.0451	1.09679	0.994388
Q8N1G2	Cap-specific mRNA (nucleoside-2'-O-)-methyltransferase 1 OS=Homo sapiens OX=9606 GN=CMTR1 PE=1 SV=1	CMTR1	2.51	2	2	2	3065	3296.03	3347.5	3275.54	0.944234	1.01541	1.03126	1.00909
P62633	CCHC-type zinc finger nucleic acid binding protein OS=Homo sapiens OX=9606 GN=CNBP PE=1 SV=1	CNBP	33.9	6	6	6	20795.3	25701.8	29388.9	24354.4	0.829817	1.02561	1.17274	0.97184
P51911	Calponin-1 OS=Homo sapiens OX=9606 GN=CNN1 PE=1 SV=2	CNN1	18.18	5	5	5	6926.66	8030.85	5769.2	5694.01	1.04867	1.21584	0.873436	0.862052
Q99439	Calponin-2 OS=Homo sapiens OX=9606 GN=CNN2 PE=1 SV=4	CNN2	22.65	6	5	5	47269.4	38787	29184	27411.2	1.32545	1.0876	0.818329	0.768619
Q15417	Calponin-3 OS=Homo sapiens OX=9606 GN=CNN3 PE=1 SV=1	CNN3	30.7	10	10	9	110980	98205.1	89306.3	79994	1.17289	1.03787	0.943828	0.845412
A5YKK6	CCR4-NOT transcription complex subunit 1 OS=Homo sapiens OX=9606 GN=CNOT1 PE=1 SV=2	CNOT1	8.63	20	20	20	4349.03	3880.3	4565.63	4294.54	1.01794	0.90823	1.06864	1.00519
Q9H9A5	CCR4-NOT transcription complex subunit 10 OS=Homo sapiens OX=9606 GN=CNOT10 PE=1 SV=1	CNOT10	4.17	3	3	3	1672.2	1797.2	1636.34	1253.78	1.05178	1.1304	1.02922	0.7886
Q9UKZ1	CCR4-NOT transcription complex subunit 11 OS=Homo sapiens OX=9606 GN=CNOT11 PE=1 SV=1	CNOT11	4.51	2	2	2	1151.76	684.237	1654.18	773.577	1.08051	0.64191	1.55185	0.725724
Q9NZN8	CCR4-NOT transcription complex subunit 2 OS=Homo sapiens OX=9606 GN=CNOT2 PE=1 SV=1	CNOT2	6.67	4	4	4	2739.19	2501.79	1986.89	2074.06	1.1779	1.07582	0.854399	0.891884
O75175	CCR4-NOT transcription complex subunit 3 OS=Homo sapiens OX=9606 GN=CNOT3 PE=1 SV=1	CNOT3	3.85	3	3	3	1696.56	3030.44	2779.3	2306.63	0.691561	1.23528	1.13291	0.940241
Q9UIV1	CCR4-NOT transcription complex subunit 7 OS=Homo sapiens OX=9606 GN=CNOT7 PE=1 SV=3	CNOT7	7.72	2	2	2	540.48	1012.65	467.657	900.964	0.73994	1.38636	0.640242	1.23346
Q92600	CCR4-NOT transcription complex subunit 9 OS=Homo sapiens OX=9606 GN=CNOT9 PE=1 SV=1	CNOT9	3.68	1	1	1	1683.51	1029.17	1511.17	1455.89	1.18562	0.724801	1.06425	1.02532
P09543	2',3'-cyclic-nucleotide 3'-phosphodiesterase OS=Homo sapiens OX=9606 GN=CNP PE=1 SV=2	CNP	21.62	9	9	9	5678.99	7194.33	6470.56	7296.23	0.852698	1.08023	0.971552	1.09553
Q9Y2B0	Protein canopy homolog 2 OS=Homo sapiens OX=9606 GN=CNPY2 PE=1 SV=1	CNPY2	17.58	3	3	3	758.059	1933.62	1224.62	1395.85	0.570812	1.456	0.922128	1.05106
P78357	Contactin-associated protein 1 OS=Homo sapiens OX=9606 GN=CNTNAP1 PE=1 SV=1	CNTNAP1	4.84	7	7	7	1539.79	2814.33	2088.22	2554.78	0.68457	1.25121	0.928395	1.13582
Q99715	Collagen alpha-1(XII) chain OS=Homo sapiens OX=9606 GN=COL12A1 PE=1 SV=2	COL12A1	4.08	12	12	12	1472.21	749.959	2242.79	2753.3	0.815826	0.41559	1.24284	1.52574
Q05707	Collagen alpha-1(XIV) chain OS=Homo sapiens OX=9606 GN=COL14A1 PE=1 SV=3	COL14A1	2.73	5	5	5	1727.57	2954.72	2506.98	4428.93	0.594781	1.01727	0.863122	1.52482
P39060	Collagen alpha-1(XVIII) chain OS=Homo sapiens OX=9606 GN=COL18A1 PE=1 SV=5	COL18A1	0.97	1	1	1	853.665			976.141	0.933066			1.06693
P02452	Collagen alpha-1(I) chain OS=Homo sapiens OX=9606 GN=COL1A1 PE=1 SV=6	COL1A1	1.57	2	2	2	3565.61	3212.78	5447.05	3506.12	0.906613	0.816901	1.385	0.891487
Q8NBJ5	Procollagen galactosyltransferase 1 OS=Homo sapiens OX=9606 GN=COLGALT1 PE=1 SV=1	COLGALT1	11.58	7	7	7	2456.87	3170.54	3109.94	3156.44	0.82627	1.06628	1.0459	1.06154
P53621	Coatomer subunit alpha OS=Homo sapiens OX=9606 GN=COPA PE=1 SV=2	COPA	22.3	29	29	29	7742.45	12736.9	15952.2	16720.6	0.582663	0.958524	1.20049	1.25832
P53618	Coatomer subunit beta OS=Homo sapiens OX=9606 GN=COPB1 PE=1 SV=3	COPB1	7.03	7	7	7	8815.12	17261.9	17367.3	20671.6	0.549949	1.07692	1.08349	1.28964
P35606	Coatomer subunit beta' OS=Homo sapiens OX=9606 GN=COPB2 PE=1 SV=2	COPB2	16	14	14	14	4704.11	7497.29	9621.02	9788.75	0.595247	0.948689	1.21742	1.23864
Q9Y678	Coatomer subunit gamma-1 OS=Homo sapiens OX=9606 GN=COPG1 PE=1 SV=1	COPG1	6.75	6	6	6	2032.73	3536.94	4839	4903.76	0.531001	0.92394	1.26407	1.28099
Q9UBF2	Coatomer subunit gamma-2 OS=Homo sapiens OX=9606 GN=COPG2 PE=1 SV=1	COPG2	2.18	2	2	2		1789.14	1792.06	2360.84		0.903296	0.90477	1.19193
Q9NQ92	Coordinator of PRMT5 and differentiation stimulator OS=Homo sapiens OX=9606 GN=COPRS PE=1 SV=3	COPRS	6.52	1	1	1	14210.8	18243.3	19307.7	18863.8	0.804853	1.03324	1.09352	1.06838
P61201	COP9 signalosome complex subunit 2 OS=Homo sapiens OX=9606 GN=COPS2 PE=1 SV=1	COPS2	12.87	5	5	5	1820.84	2339.24	2950.94	3391.64	0.693478	0.890913	1.12388	1.29173
Q9UNS2	COP9 signalosome complex subunit 3 OS=Homo sapiens OX=9606 GN=COPS3 PE=1 SV=3	COPS3	7.33	3	3	3	2222.03	2496.57	2062.33	2183.72	0.991463	1.11396	0.920205	0.974369
Q9BT78	COP9 signalosome complex subunit 4 OS=Homo sapiens OX=9606 GN=COPS4 PE=1 SV=1	COPS4	18.47	7	7	7	3453.4	5838.07	5514.5	5666.33	0.674746	1.14068	1.07746	1.10712
Q92905	COP9 signalosome complex subunit 5 OS=Homo sapiens OX=9606 GN=COPS5 PE=1 SV=4	COPS5	5.69	2	2	2	4286.61	3601.13	4052.44	5606.45	0.977193	0.820928	0.92381	1.27807
Q7L5N1	COP9 signalosome complex subunit 6 OS=Homo sapiens OX=9606 GN=COPS6 PE=1 SV=1	COPS6	12.54	4	4	4	4723.66	6080.28	5329.36	5740.67	0.863796	1.11187	0.974557	1.04977
Q9UBW8	COP9 signalosome complex subunit 7a OS=Homo sapiens OX=9606 GN=COPS7A PE=1 SV=1	COPS7A	6.91	2	2	2	3172.41	3663.14	4417.65	3930.44	0.835744	0.965023	1.16379	1.03544
Q9H9Q2	COP9 signalosome complex subunit 7b OS=Homo sapiens OX=9606 GN=COPS7B PE=1 SV=1	COPS7B	13.64	3	3	3	3248.5	5541.1	5299.31	3523.76	0.737764	1.25843	1.20352	0.800278
Q99627	COP9 signalosome complex subunit 8 OS=Homo sapiens OX=9606 GN=COPS8 PE=1 SV=1	COPS8	12.92	2	2	2	1746.97	2952.17	2897.77	2267.27	0.70841	1.19713	1.17507	0.919395
Q9H8M1	Coenzyme Q-binding protein COQ10 homolog B, mitochondrial OS=Homo sapiens OX=9606 GN=COQ10B PE=2 SV=1	COQ10B	3.36	1	1	1			1084.48	561.042			1.3181	0.681902
Q96D53	Atypical kinase COQ8B, mitochondrial OS=Homo sapiens OX=9606 GN=COQ8B PE=1 SV=2	COQ8B	4.04	2	2	2	216.702	917.541		492.608	0.39961	1.69199		0.908395
Q9BR76	Coronin-1B OS=Homo sapiens OX=9606 GN=CORO1B PE=1 SV=1	CORO1B	6.75	4	4	3	9548.87	10165.2	14051.3	16354.9	0.762077	0.811265	1.12141	1.30525
Q9ULV4	Coronin-1C OS=Homo sapiens OX=9606 GN=CORO1C PE=1 SV=1	CORO1C	27.22	14	14	13	4376.51	5788.67	7448.1	14906.6	0.538318	0.712016	0.916129	1.83354
Q92828	Coronin-2A OS=Homo sapiens OX=9606 GN=CORO2A PE=1 SV=2	CORO2A	2.1	1	1	1			1436.04	2136.49			0.803934	1.19607
P57737	Coronin-7 OS=Homo sapiens OX=9606 GN=CORO7 PE=1 SV=2	CORO7	1.08	1	1	1		1279.72		1904.62		0.803758		1.19624
Q7KZN9	Cytochrome c oxidase assembly protein COX15 homolog OS=Homo sapiens OX=9606 GN=COX15 PE=1 SV=1	COX15	4.88	2	2	2	320.483	911.462	1002.66	1300.79	0.362599	1.03124	1.13442	1.47173
P10606	Cytochrome c oxidase subunit 5B, mitochondrial OS=Homo sapiens OX=9606 GN=COX5B PE=1 SV=2	COX5B	9.3	1	1	1	2823.14	2922.52	2303.09	1630.42	1.16669	1.20776	0.951772	0.673785
P12074	Cytochrome c oxidase subunit 6A1, mitochondrial OS=Homo sapiens OX=9606 GN=COX6A1 PE=1 SV=4	COX6A1	16.51	1	1	1	1518.21	3658.37	5240.26	5194.69	0.388997	0.937351	1.34266	1.33099
P09669	Cytochrome c oxidase subunit 6C OS=Homo sapiens OX=9606 GN=COX6C PE=1 SV=2	COX6C	10.67	1	1	1	363.306	929.515	1501.1	927.437	0.390509	0.999114	1.6135	0.99688
P24311	Cytochrome c oxidase subunit 7B, mitochondrial OS=Homo sapiens OX=9606 GN=COX7B PE=1 SV=2	COX7B	8.75	1	1	1		1454.88	1230.45			1.08358	0.916424
P00450	Ceruloplasmin OS=Homo sapiens OX=9606 GN=CP PE=1 SV=1	CP	6.29	7	7	7	17684.1	17707.6	19908	18602.6	0.957161	0.958433	1.07753	1.00688
Q8NE35	Cytoplasmic polyadenylation element-binding protein 3 OS=Homo sapiens OX=9606 GN=CPEB3 PE=1 SV=2	CPEB3	5.59	4	1	1	389.181		419.299		0.962747		1.03725
Q17RY0	Cytoplasmic polyadenylation element-binding protein 4 OS=Homo sapiens OX=9606 GN=CPEB4 PE=1 SV=1	CPEB4	8.37	7	7	7	4569.32	3411.16	2703.83	3034.83	1.33225	0.99457	0.788338	0.884846
Q99829	Copine-1 OS=Homo sapiens OX=9606 GN=CPNE1 PE=1 SV=1	CPNE1	5.4	3	3	3	1821.4	1120.91	1511.54	3107.2	0.96357	0.592992	0.799646	1.64379
Q96FN4	Copine-2 OS=Homo sapiens OX=9606 GN=CPNE2 PE=1 SV=3	CPNE2	4.2	2	2	2	3517.52	4048.35	3669.55	2389.61	1.03266	1.1885	1.0773	0.701535
O75131	Copine-3 OS=Homo sapiens OX=9606 GN=CPNE3 PE=1 SV=1	CPNE3	26.26	15	15	15	36440.2	39663.8	32923.6	37558.7	0.994369	1.08233	0.898409	1.02489
Q9UBL6	Copine-7 OS=Homo sapiens OX=9606 GN=CPNE7 PE=1 SV=1	CPNE7	5.85	3	3	3	1509.44	2648.5	1832.79	2201.56	0.737005	1.29317	0.894885	1.07494
Q86YQ8	Copine-8 OS=Homo sapiens OX=9606 GN=CPNE8 PE=1 SV=2	CPNE8	4.79	2	2	1	1103.1	1470.91	1623.29	871.921	0.87043	1.16066	1.2809	0.688012
Q10570	Cleavage and polyadenylation specificity factor subunit 1 OS=Homo sapiens OX=9606 GN=CPSF1 PE=1 SV=2	CPSF1	8.73	12	12	12	6579.73	5425.4	3742.15	3706.02	1.35293	1.11557	0.769463	0.762034
Q9P2I0	Cleavage and polyadenylation specificity factor subunit 2 OS=Homo sapiens OX=9606 GN=CPSF2 PE=1 SV=2	CPSF2	9.97	7	7	7	14375.9	8182.69	5707.54	9195.84	1.53499	0.873706	0.609422	0.981885
Q9UKF6	Cleavage and polyadenylation specificity factor subunit 3 OS=Homo sapiens OX=9606 GN=CPSF3 PE=1 SV=1	CPSF3	17.84	13	13	13	7096.26	6258.31	3421.93	5147.55	1.2947	1.14182	0.624324	0.93916
O95639	Cleavage and polyadenylation specificity factor subunit 4 OS=Homo sapiens OX=9606 GN=CPSF4 PE=1 SV=1	CPSF4	20.45	7	7	6	19351.3	16838.3	13434	16826.6	1.16486	1.01359	0.808666	1.01288
Q16630	Cleavage and polyadenylation specificity factor subunit 6 OS=Homo sapiens OX=9606 GN=CPSF6 PE=1 SV=2	CPSF6	22.14	11	11	11	25980.6	24243.5	27070.6	28591.1	0.981457	0.915836	1.02263	1.08007
Q8N684	Cleavage and polyadenylation specificity factor subunit 7 OS=Homo sapiens OX=9606 GN=CPSF7 PE=1 SV=1	CPSF7	23.57	11	11	11	163038	112817	144831	108277	1.23289	0.853118	1.09521	0.818787
P50416	Carnitine O-palmitoyltransferase 1, liver isoform OS=Homo sapiens OX=9606 GN=CPT1A PE=1 SV=2	CPT1A	22.77	17	17	17	13298.2	23852.8	28902.5	22530.1	0.600481	1.07708	1.30509	1.01735
Q8TCG5	Carnitine O-palmitoyltransferase 1, brain isoform OS=Homo sapiens OX=9606 GN=CPT1C PE=1 SV=1	CPT1C	1.74	1	1	1		1570.74	545.803	1282.25		1.38644	0.481762	1.1318
Q6ZU35	Capping protein-inhibiting regulator of actin dynamics OS=Homo sapiens OX=9606 GN=CRACD PE=1 SV=3	CRACD	2.84	3	3	3		674.333	776.973	1508.06		0.683592	0.787641	1.52877
Q96RY5	Protein cramped-like OS=Homo sapiens OX=9606 GN=CRAMP1 PE=1 SV=3	CRAMP1	0.95	1	1	1	1902.32	1156.46	1083.73	1452.27	1.36007	0.826814	0.774815	1.0383
O75575	DNA-directed RNA polymerase III subunit RPC9 OS=Homo sapiens OX=9606 GN=CRCP PE=1 SV=1	CRCP	10.14	2	2	2	1312.26	1807.61	1314.03	536.674	1.05602	1.45465	1.05745	0.431881
P16220	Cyclic AMP-responsive element-binding protein 1 OS=Homo sapiens OX=9606 GN=CREB1 PE=1 SV=3	CREB1	7.03	2	2	2	2915.92	3796.18	2457.84	2600.73	0.99091	1.29005	0.835242	0.8838
Q8IUR6	CREB3 regulatory factor OS=Homo sapiens OX=9606 GN=CREBRF PE=1 SV=2	CREBRF	9.23	5	5	5	6927.55	6970.79	6923.33	7641.43	0.973548	0.979625	0.972955	1.07387
Q9NS37	CREB/ATF bZIP transcription factor OS=Homo sapiens OX=9606 GN=CREBZF PE=1 SV=2	CREBZF	3.11	1	1	1	828.847	747.536			1.05158	0.948419
Q9BZJ0	Crooked neck-like protein 1 OS=Homo sapiens OX=9606 GN=CRNKL1 PE=1 SV=4	CRNKL1	2.48	2	2	2	1760.64	2624.75	1765.97	1276.37	0.948144	1.41349	0.951015	0.687354
Q5TZA2	Rootletin OS=Homo sapiens OX=9606 GN=CROCC PE=1 SV=2	CROCC	0.4	1	1	1	17407.7	41121.9	61580.5	47952.1	0.414316	0.97873	1.46566	1.14129
O75718	Cartilage-associated protein OS=Homo sapiens OX=9606 GN=CRTAP PE=1 SV=1	CRTAP	6.48	3	3	3	3539.09	1409.26	2298.79	4056.52	1.25237	0.498692	0.813467	1.43547
Q6UUV9	CREB-regulated transcription coactivator 1 OS=Homo sapiens OX=9606 GN=CRTC1 PE=1 SV=2	CRTC1	1.58	1	1	1	1073.34	2000.69	1224.4	1503.48	0.739991	1.37933	0.844136	1.03654
Q53ET0	CREB-regulated transcription coactivator 2 OS=Homo sapiens OX=9606 GN=CRTC2 PE=1 SV=2	CRTC2	6.93	5	4	4	3905.85	3131.43	2612.31	1673.74	1.37975	1.10619	0.922806	0.591254
Q6UUV7	CREB-regulated transcription coactivator 3 OS=Homo sapiens OX=9606 GN=CRTC3 PE=1 SV=2	CRTC3	7.59	5	5	5	15152.9	12799.6	10529.7	10178	1.24561	1.05216	0.86557	0.836659
O75534	Cold shock domain-containing protein E1 OS=Homo sapiens OX=9606 GN=CSDE1 PE=1 SV=2	CSDE1	28.95	24	24	24	18183.9	20309.9	20946	19163.4	0.925352	1.03354	1.06591	0.975197
P55060	Exportin-2 OS=Homo sapiens OX=9606 GN=CSE1L PE=1 SV=3	CSE1L	7.72	7	7	7	2126.69	3415.86	2812.28	3798.29	0.699965	1.12427	0.925616	1.25014
P48729	Casein kinase I isoform alpha OS=Homo sapiens OX=9606 GN=CSNK1A1 PE=1 SV=2	CSNK1A1	15.13	5	5	5	7628.69	7360.19	6877.85	7521.73	1.03832	1.00178	0.936129	1.02377
P48730	Casein kinase I isoform delta OS=Homo sapiens OX=9606 GN=CSNK1D PE=1 SV=2	CSNK1D	17.59	7	1	1	5546.95	5925.77	7017.91	5639.81	0.919494	0.98229	1.16333	0.934887
P49674	Casein kinase I isoform epsilon OS=Homo sapiens OX=9606 GN=CSNK1E PE=1 SV=1	CSNK1E	24.04	9	9	9	3418.23	4206.4	5035.75	4451.36	0.799037	0.983278	1.17715	1.04054
Q9HCP0	Casein kinase I isoform gamma-1 OS=Homo sapiens OX=9606 GN=CSNK1G1 PE=1 SV=1	CSNK1G1	8.77	4	4	4	3151.44	4488.06	4809.56	4150.66	0.759396	1.08148	1.15895	1.00018
P68400	Casein kinase II subunit alpha OS=Homo sapiens OX=9606 GN=CSNK2A1 PE=1 SV=1	CSNK2A1	19.95	8	8	8	8057.91	8255.36	10812.7	9772.85	0.873514	0.894919	1.17215	1.05942
P19784	Casein kinase II subunit alpha' OS=Homo sapiens OX=9606 GN=CSNK2A2 PE=1 SV=1	CSNK2A2	18.57	6	6	6	9227.91	11682.2	9558.62	9821.99	0.916133	1.15979	0.948965	0.975112
P67870	Casein kinase II subunit beta OS=Homo sapiens OX=9606 GN=CSNK2B PE=1 SV=1	CSNK2B	23.26	5	5	5	18338.5	25669.8	22377.3	20665.2	0.842657	1.17953	1.02824	0.94957
Q6UVK1	Chondroitin sulfate proteoglycan 4 OS=Homo sapiens OX=9606 GN=CSPG4 PE=1 SV=2	CSPG4	1.12	3	3	3	3895.94	5614.85	6141.33	6143.54	0.714994	1.03045	1.12707	1.12748
Q1MSJ5	Centrosome and spindle pole-associated protein 1 OS=Homo sapiens OX=9606 GN=CSPP1 PE=1 SV=4	CSPP1	11.15	14	14	14	11022.1	9670.49	8604.95	9237.54	1.14411	1.00381	0.893207	0.958871
Q16527	Cysteine and glycine-rich protein 2 OS=Homo sapiens OX=9606 GN=CSRP2 PE=1 SV=3	CSRP2	32.64	5	5	5	2658.04	5140.35	5962.33	4779.8	0.573455	1.109	1.28634	1.03121
P04080	Cystatin-B OS=Homo sapiens OX=9606 GN=CSTB PE=1 SV=2	CSTB	24.49	2	2	2	3988.74	5726.55	7822.03	7148.27	0.646327	0.927918	1.26746	1.15829
Q05048	Cleavage stimulation factor subunit 1 OS=Homo sapiens OX=9606 GN=CSTF1 PE=1 SV=1	CSTF1	10.21	3	3	3	999.686	956.701	428.022	612.57	1.33426	1.27689	0.571271	0.817583
P33240	Cleavage stimulation factor subunit 2 OS=Homo sapiens OX=9606 GN=CSTF2 PE=1 SV=1	CSTF2	3.12	2	2	2	1385.6	1829.44	855.837	1225.43	1.04647	1.38167	0.646365	0.925498
Q9H0L4	Cleavage stimulation factor subunit 2 tau variant OS=Homo sapiens OX=9606 GN=CSTF2T PE=1 SV=1	CSTF2T	3.25	2	2	2	2223.94	2133.03	1339.52	1919.93	1.16797	1.12023	0.703491	1.00831
Q12996	Cleavage stimulation factor subunit 3 OS=Homo sapiens OX=9606 GN=CSTF3 PE=1 SV=1	CSTF3	6.69	5	5	5	3181.16	4223.28	3438.89	3247.94	0.903016	1.19884	0.976176	0.921972
Q8IX95	Putative cTAGE family member 3 OS=Homo sapiens OX=9606 GN=CTAGE3P PE=5 SV=1	CTAGE3P	6.33	1	1	0	1100.97	1342.19	646.742	989.826	1.07945	1.31596	0.634103	0.970482
Q13363	C-terminal-binding protein 1 OS=Homo sapiens OX=9606 GN=CTBP1 PE=1 SV=2	CTBP1	3.86	2	1	1	3820.29	3298.85	3540.16	2590.36	1.15332	0.995905	1.06875	0.782016
P56545	C-terminal-binding protein 2 OS=Homo sapiens OX=9606 GN=CTBP2 PE=1 SV=1	CTBP2	6.07	3	3	3	3650.34	6407.22	4113.96	5226.99	0.752705	1.32118	0.848304	1.07781
Q2NKJ3	CST complex subunit CTC1 OS=Homo sapiens OX=9606 GN=CTC1 PE=1 SV=2	CTC1	4.68	4	4	4	2903.38	2338.57	3092.06	3453.84	0.985211	0.793553	1.04924	1.172
P49711	Transcriptional repressor CTCF OS=Homo sapiens OX=9606 GN=CTCF PE=1 SV=1	CTCF	11.83	10	10	10	7029.39	7902.61	6741.09	7004.52	0.980471	1.10227	0.940258	0.977002
Q9Y5B0	RNA polymerase II subunit A C-terminal domain phosphatase OS=Homo sapiens OX=9606 GN=CTDP1 PE=1 SV=3	CTDP1	9.16	8	8	8	2375.82	3866.94	3073.08	3462.4	0.743708	1.21048	0.961973	1.08384
Q05D32	CTD small phosphatase-like protein 2 OS=Homo sapiens OX=9606 GN=CTDSPL2 PE=1 SV=2	CTDSPL2	12.66	5	5	5	2467.28	2367.29	1179.55	2067.57	1.22117	1.17168	0.583814	1.02334
P35221	Catenin alpha-1 OS=Homo sapiens OX=9606 GN=CTNNA1 PE=1 SV=1	CTNNA1	4.19	3	3	3	978.536	981.513	1372.75	1217.56	0.860184	0.8628	1.20672	1.0703
P35222	Catenin beta-1 OS=Homo sapiens OX=9606 GN=CTNNB1 PE=1 SV=1	CTNNB1	10.37	7	7	6	3025.69	2990.59	3706.42	3562.6	0.910989	0.900421	1.11595	1.07264
Q8WYA6	Beta-catenin-like protein 1 OS=Homo sapiens OX=9606 GN=CTNNBL1 PE=1 SV=1	CTNNBL1	1.24	1	1	1	645.154	290.862	1115.12	442.97	1.03469	0.466479	1.78841	0.710427
O60716	Catenin delta-1 OS=Homo sapiens OX=9606 GN=CTNND1 PE=1 SV=1	CTNND1	27.38	30	30	30	86487.9	95066.1	86564	97672.1	0.945765	1.03957	0.946598	1.06807
P17812	CTP synthase 1 OS=Homo sapiens OX=9606 GN=CTPS1 PE=1 SV=2	CTPS1	26.9	19	19	19	22281	23616.6	25330.7	27564.3	0.902132	0.956209	1.02561	1.11605
Q9NRF8	CTP synthase 2 OS=Homo sapiens OX=9606 GN=CTPS2 PE=1 SV=1	CTPS2	3.41	2	1	1	1798.34	1013.24	1947.41	1914.68	1.07787	0.607306	1.16722	1.1476
Q6PD62	RNA polymerase-associated protein CTR9 homolog OS=Homo sapiens OX=9606 GN=CTR9 PE=1 SV=1	CTR9	20.38	25	25	25	32107.1	27370.7	36298.8	34120.5	0.988693	0.842843	1.11777	1.05069
P07858	Cathepsin B OS=Homo sapiens OX=9606 GN=CTSB PE=1 SV=3	CTSB	8.26	2	2	2	4914.64	2943.46	1780.23	5470.66	1.30112	0.779261	0.471304	1.44832
P53634	Dipeptidyl peptidase 1 OS=Homo sapiens OX=9606 GN=CTSC PE=1 SV=2	CTSC	4.1	2	2	2	1506.85	1663.74	1428.2	1435.67	0.99883	1.10283	0.946696	0.951648
Q9UBR2	Cathepsin Z OS=Homo sapiens OX=9606 GN=CTSZ PE=1 SV=1	CTSZ	3.96	1	1	1	565.982	751.92	353.616		1.01581	1.34953	0.634661
Q14247	Src substrate cortactin OS=Homo sapiens OX=9606 GN=CTTN PE=1 SV=2	CTTN	48.91	34	34	34	459119	408242	376053	400359	1.11723	0.993427	0.915097	0.974244
Q9NWM3	CUE domain-containing protein 1 OS=Homo sapiens OX=9606 GN=CUEDC1 PE=1 SV=1	CUEDC1	7.51	2	2	2	538.403	1580.57	1122.65	1407.9	0.46319	1.35977	0.96582	1.21122
Q9H467	CUE domain-containing protein 2 OS=Homo sapiens OX=9606 GN=CUEDC2 PE=1 SV=1	CUEDC2	3.48	1	1	1		730.053	305.813	507.4		1.41917	0.594479	0.98635
Q13616	Cullin-1 OS=Homo sapiens OX=9606 GN=CUL1 PE=1 SV=2	CUL1	2.45	2	2	2	1121.86	1845.8	1361.15	1434.64	0.778603	1.28104	0.944677	0.995681
Q13617	Cullin-2 OS=Homo sapiens OX=9606 GN=CUL2 PE=1 SV=2	CUL2	2.55	2	2	2	433.736	634.854	558.717	543.023	0.799392	1.17006	1.02974	1.00081
Q13619	Cullin-4A OS=Homo sapiens OX=9606 GN=CUL4A PE=1 SV=3	CUL4A	2.9	2	2	2	1127.88	1377.62	1248.79	1014.78	0.945996	1.15546	1.04741	0.851134
Q13620	Cullin-4B OS=Homo sapiens OX=9606 GN=CUL4B PE=1 SV=4	CUL4B	2.52	2	2	2	423.431	298.379	394.686	648.375	0.959687	0.676262	0.894538	1.46951
Q93034	Cullin-5 OS=Homo sapiens OX=9606 GN=CUL5 PE=1 SV=4	CUL5	5.38	4	4	4	1423.12	1608.72	1097.21	1637.23	0.987201	1.11595	0.761122	1.13573
Q14999	Cullin-7 OS=Homo sapiens OX=9606 GN=CUL7 PE=1 SV=2	CUL7	0.47	1	1	1		513.293	705.744	1049.75		0.678723	0.9332	1.38808
Q96C57	Protein CUSTOS OS=Homo sapiens OX=9606 GN=CUSTOS PE=1 SV=2	CUSTOS	27.1	5	5	5	10407.7	9088.39	9158.89	7345.48	1.1564	1.00981	1.01764	0.816154
P39880	Homeobox protein cut-like 1 OS=Homo sapiens OX=9606 GN=CUX1 PE=1 SV=3	CUX1	2.92	4	4	2	1025.1	1030.4	858.098	759.065	1.11647	1.12224	0.934579	0.826719
Q9P013	Spliceosome-associated protein CWC15 homolog OS=Homo sapiens OX=9606 GN=CWC15 PE=1 SV=2	CWC15	12.23	3	3	3	3224.5	2129.86	2040.84	1518.93	1.44692	0.955723	0.915778	0.681583
Q9HCG8	Pre-mRNA-splicing factor CWC22 homolog OS=Homo sapiens OX=9606 GN=CWC22 PE=1 SV=3	CWC22	18.72	18	18	18	7536.46	8855.6	7514.93	8175.99	0.939621	1.10409	0.936937	1.01936
Q9NXE8	Pre-mRNA-splicing factor CWC25 homolog OS=Homo sapiens OX=9606 GN=CWC25 PE=1 SV=1	CWC25	24.24	12	12	12	31512.6	28291.1	24334.9	22874.2	1.1779	1.05748	0.909607	0.855008
Q6UX04	Spliceosome-associated protein CWC27 homolog OS=Homo sapiens OX=9606 GN=CWC27 PE=1 SV=1	CWC27	4.87	2	2	2	2401.78	3062.97	2013.55	2270.27	0.98549	1.25679	0.826193	0.931529
Q69YN2	CWF19-like protein 1 OS=Homo sapiens OX=9606 GN=CWF19L1 PE=1 SV=2	CWF19L1	1.86	1	1	1	483.363	961.336	745.068	726.891	0.6629	1.31841	1.02181	0.996882
Q2TBE0	CWF19-like protein 2 OS=Homo sapiens OX=9606 GN=CWF19L2 PE=1 SV=4	CWF19L2	17	18	18	18	48932.8	43995.5	39654	44588.1	1.10476	0.993292	0.895274	1.00667
Q9P0U4	CXXC-type zinc finger protein 1 OS=Homo sapiens OX=9606 GN=CXXC1 PE=1 SV=2	CXXC1	7.47	5	5	5	1468.93	1825.55	1798.28	1543.79	0.885358	1.1003	1.08386	0.930477
P00387	NADH-cytochrome b5 reductase 3 OS=Homo sapiens OX=9606 GN=CYB5R3 PE=1 SV=3	CYB5R3	2.33	1	1	1	1244.26	2486.76	2611.11	763.461	0.70044	1.39989	1.46989	0.42978
Q9BQA9	Cytochrome b-245 chaperone 1 OS=Homo sapiens OX=9606 GN=CYBC1 PE=1 SV=1	CYBC1	7.49	1	1	1	2881.3	4019.86	3499.13	3686.11	0.818179	1.14149	0.993619	1.04671
P08574	Cytochrome c1, heme protein, mitochondrial OS=Homo sapiens OX=9606 GN=CYC1 PE=1 SV=3	CYC1	17.85	6	6	6	18612.3	27973.4	26998.9	25243	0.753324	1.13221	1.09277	1.0217
P99999	Cytochrome c OS=Homo sapiens OX=9606 GN=CYCS PE=1 SV=2	CYCS	10.48	1	1	1	965.28	562.447	1034.97	1353.86	0.985845	0.57443	1.05702	1.3827
Q7L576	Cytoplasmic FMR1-interacting protein 1 OS=Homo sapiens OX=9606 GN=CYFIP1 PE=1 SV=1	CYFIP1	13.97	17	17	17	12964.4	13418.7	12069.7	16489.3	0.943859	0.976934	0.878721	1.20049
Q9NQC7	Ubiquitin carboxyl-terminal hydrolase CYLD OS=Homo sapiens OX=9606 GN=CYLD PE=1 SV=1	CYLD	14.96	14	14	14	7021.33	7930.46	6703.12	8308.79	0.937311	1.05868	0.894832	1.10918
P51398	Small ribosomal subunit protein mS29 OS=Homo sapiens OX=9606 GN=DAP3 PE=1 SV=1	DAP3	13.57	5	5	5	3168.4	3387.5	3519.77	3315.53	0.946413	1.01186	1.05137	0.990361
O43293	Death-associated protein kinase 3 OS=Homo sapiens OX=9606 GN=DAPK3 PE=1 SV=1	DAPK3	20.48	9	9	9	15797.8	15869.6	16682.1	15588.4	0.988321	0.992813	1.04364	0.975221
P14868	Aspartate--tRNA ligase, cytoplasmic OS=Homo sapiens OX=9606 GN=DARS1 PE=1 SV=2	DARS1	22.75	11	11	11	4674.14	5666.56	6688.33	4889.59	0.852999	1.03411	1.22058	0.892317
Q9UER7	Death domain-associated protein 6 OS=Homo sapiens OX=9606 GN=DAXX PE=1 SV=2	DAXX	4.59	3	3	3	1557.16	2376.1	2482.92	1900.68	0.748917	1.14279	1.19416	0.914133
Q96EP5	DAZ-associated protein 1 OS=Homo sapiens OX=9606 GN=DAZAP1 PE=1 SV=1	DAZAP1	9.58	4	4	4	7349.18	6375.87	7217.35	7027.22	1.05102	0.911828	1.03217	1.00498
Q9UBU7	Protein DBF4 homolog A OS=Homo sapiens OX=9606 GN=DBF4 PE=1 SV=1	DBF4	7.12	5	5	5	1891.26	1846.14	1210.65	1053.51	1.26051	1.23044	0.80689	0.702157
Q16643	Drebrin OS=Homo sapiens OX=9606 GN=DBN1 PE=1 SV=4	DBN1	20.65	14	14	14	16983.7	20423.6	26186.6	42797.3	0.638538	0.767868	0.98454	1.60905
Q9UJU6	Drebrin-like protein OS=Homo sapiens OX=9606 GN=DBNL PE=1 SV=1	DBNL	30.93	12	12	12	25884.1	29652.9	23020.2	24282.4	1.00678	1.15337	0.895383	0.944477
Q9UK59	Lariat debranching enzyme OS=Homo sapiens OX=9606 GN=DBR1 PE=1 SV=2	DBR1	11.58	6	6	6	8883.68	9747.15	10823.9	8844.41	0.92782	1.018	1.13046	0.923719
P11182	Lipoamide acyltransferase component of branched-chain alpha-keto acid dehydrogenase complex, mitochondrial OS=Homo sapiens OX=9606 GN=DBT PE=1 SV=3	DBT	16.18	9	9	9	16072.9	20086.3	26706.9	25747.6	0.725527	0.906691	1.20554	1.16224
Q9Y4B6	DDB1- and CUL4-associated factor 1 OS=Homo sapiens OX=9606 GN=DCAF1 PE=1 SV=3	DCAF1	8.03	11	11	11	4224.71	4493.08	3407.31	3905.48	1.05416	1.12113	0.850203	0.974507
Q5QP82	DDB1- and CUL4-associated factor 10 OS=Homo sapiens OX=9606 GN=DCAF10 PE=1 SV=1	DCAF10	6.08	3	3	3	465.039	1478.85	1031.24	1338.04	0.431274	1.37147	0.956364	1.24089
Q9NV06	DDB1- and CUL4-associated factor 13 OS=Homo sapiens OX=9606 GN=DCAF13 PE=1 SV=2	DCAF13	19.55	9	9	9	11151.8	7126.12	6189.93	5147.5	1.50622	0.96249	0.836043	0.695248
Q96JK2	DDB1- and CUL4-associated factor 5 OS=Homo sapiens OX=9606 GN=DCAF5 PE=1 SV=2	DCAF5	2.87	2	2	2	1066.41	1646.32	1524.71	533.052	0.894172	1.38042	1.27845	0.446958
P61962	DDB1- and CUL4-associated factor 7 OS=Homo sapiens OX=9606 GN=DCAF7 PE=1 SV=1	DCAF7	22.51	7	7	7	13273.5	12624.2	11140.3	12856.7	1.06412	1.01207	0.893105	1.03071
P81605	Dermcidin OS=Homo sapiens OX=9606 GN=DCD PE=1 SV=2	DCD	22.73	2	2	2	10644	13891.9	9679.28	14427	0.87529	1.14237	0.795958	1.18638
Q8N568	Serine/threonine-protein kinase DCLK2 OS=Homo sapiens OX=9606 GN=DCLK2 PE=1 SV=4	DCLK2	1.7	1	1	1	3693.5	4018.27	4858.05	3755.35	0.904983	0.984558	1.19032	0.920137
Q96SD1	Protein artemis OS=Homo sapiens OX=9606 GN=DCLRE1C PE=1 SV=2	DCLRE1C	2.31	2	2	2	1090.52	1378.74	1198.67		0.891936	1.12767	0.980392
Q9NPI6	mRNA-decapping enzyme 1A OS=Homo sapiens OX=9606 GN=DCP1A PE=1 SV=3	DCP1A	4.47	2	2	2	2288.78	2545.04	3328.76	2778.31	0.83678	0.930469	1.217	1.01575
Q8IU60	m7GpppN-mRNA hydrolase OS=Homo sapiens OX=9606 GN=DCP2 PE=1 SV=3	DCP2	4.05	2	2	2	848.861	377.03	864.727	1292.82	1.00355	0.445736	1.02231	1.52841
Q9UJW0	Dynactin subunit 4 OS=Homo sapiens OX=9606 GN=DCTN4 PE=1 SV=1	DCTN4	3.04	1	1	1	1500.16	2749.53	2361.38	2017.37	0.695449	1.27464	1.0947	0.935219
Q9H773	dCTP pyrophosphatase 1 OS=Homo sapiens OX=9606 GN=DCTPP1 PE=1 SV=1	DCTPP1	5.29	1	1	1	2104.93	2670.99	1597.06	571.012	1.21252	1.53859	0.919966	0.328924
Q9BTE7	DCN1-like protein 5 OS=Homo sapiens OX=9606 GN=DCUN1D5 PE=1 SV=1	DCUN1D5	11.39	2	2	2	1453.11	1118.8	2404.85	1821.78	0.854954	0.658259	1.41492	1.07187
Q7Z4W1	L-xylulose reductase OS=Homo sapiens OX=9606 GN=DCXR PE=1 SV=2	DCXR	8.2	2	2	2	3113.82	3608.55	3071.34	2277.75	1.0318	1.19573	1.01772	0.754755
Q9BW61	DET1- and DDB1-associated protein 1 OS=Homo sapiens OX=9606 GN=DDA1 PE=1 SV=1	DDA1	37.25	4	4	4	2153.89	3080.13	2081.63	3153.21	0.82297	1.17687	0.795361	1.2048
Q16531	DNA damage-binding protein 1 OS=Homo sapiens OX=9606 GN=DDB1 PE=1 SV=1	DDB1	17.28	19	19	19	10876.1	12309	9304.15	10106.5	1.02133	1.15589	0.873716	0.949062
Q8NEL9	Phospholipase DDHD1 OS=Homo sapiens OX=9606 GN=DDHD1 PE=1 SV=2	DDHD1	18.89	16	16	16	11533.5	10689.9	8022.93	9468.43	1.16163	1.07667	0.808055	0.953643
P35638	DNA damage-inducible transcript 3 protein OS=Homo sapiens OX=9606 GN=DDIT3 PE=1 SV=1	DDIT3	10.06	2	2	2	17447.1	16046.6	16411.7	16487.7	1.05114	0.966763	0.988759	0.993338
P39656	Dolichyl-diphosphooligosaccharide--protein glycosyltransferase 48 kDa subunit OS=Homo sapiens OX=9606 GN=DDOST PE=1 SV=4	DDOST	7.24	3	3	3	1729.95	3384.93	3475.74	2519.91	0.622815	1.21864	1.25133	0.907215
Q96HY6	DDRGK domain-containing protein 1 OS=Homo sapiens OX=9606 GN=DDRGK1 PE=1 SV=2	DDRGK1	3.5	1	1	1		388.279		636.57		0.757729		1.24227
Q92499	ATP-dependent RNA helicase DDX1 OS=Homo sapiens OX=9606 GN=DDX1 PE=1 SV=2	DDX1	25.41	18	18	18	60901.4	47061.7	48551.9	41213.3	1.23202	0.952048	0.982194	0.833736
Q13206	Probable ATP-dependent RNA helicase DDX10 OS=Homo sapiens OX=9606 GN=DDX10 PE=1 SV=2	DDX10	24.11	22	22	22	18214.5	16877	16516.4	14366.2	1.10434	1.02325	1.00139	0.871021
Q92841	Probable ATP-dependent RNA helicase DDX17 OS=Homo sapiens OX=9606 GN=DDX17 PE=1 SV=2	DDX17	32.78	25	19	19	90755.7	89509.1	95881.4	96229.5	0.974883	0.961492	1.02994	1.03368
Q9NVP1	ATP-dependent RNA helicase DDX18 OS=Homo sapiens OX=9606 GN=DDX18 PE=1 SV=2	DDX18	14.93	11	11	11	14058	10037.5	7624.55	6765.13	1.46113	1.04326	0.792466	0.703141
Q9NUU7	ATP-dependent RNA helicase DDX19A OS=Homo sapiens OX=9606 GN=DDX19A PE=1 SV=1	DDX19A	6.9	3	3	3	1189.72	1231.47	2432.63	1604.54	0.736856	0.762714	1.50665	0.993776
Q9UHI6	Probable ATP-dependent RNA helicase DDX20 OS=Homo sapiens OX=9606 GN=DDX20 PE=1 SV=2	DDX20	21.84	16	16	16	22691.7	20245.5	14853.4	15617.1	1.23648	1.10318	0.809365	0.850979
Q9NR30	Nucleolar RNA helicase 2 OS=Homo sapiens OX=9606 GN=DDX21 PE=1 SV=5	DDX21	28.61	27	27	27	88799.5	71310.5	51083.2	49119.3	1.36451	1.09577	0.784952	0.754774
Q9BUQ8	Probable ATP-dependent RNA helicase DDX23 OS=Homo sapiens OX=9606 GN=DDX23 PE=1 SV=3	DDX23	27.44	24	24	24	18410.9	26090.2	25126.4	24038.2	0.786239	1.11418	1.07302	1.02655
Q9GZR7	ATP-dependent RNA helicase DDX24 OS=Homo sapiens OX=9606 GN=DDX24 PE=1 SV=1	DDX24	22.24	17	17	17	14515.8	12934.1	11042.7	11965.9	1.15071	1.02533	0.875389	0.948574
Q96GQ7	Probable ATP-dependent RNA helicase DDX27 OS=Homo sapiens OX=9606 GN=DDX27 PE=1 SV=2	DDX27	20.6	20	20	20	11776.1	10188	6986.01	6051.2	1.34579	1.1643	0.798371	0.69154
Q9NUL7	Probable ATP-dependent RNA helicase DDX28 OS=Homo sapiens OX=9606 GN=DDX28 PE=1 SV=2	DDX28	16.67	9	9	9	3859.96	4038.28	3867.24	4340.41	0.958646	1.00293	0.960454	1.07797
Q9H8H2	Probable ATP-dependent RNA helicase DDX31 OS=Homo sapiens OX=9606 GN=DDX31 PE=1 SV=2	DDX31	14.34	12	12	12	71960.2	61217.9	66313.5	65994.1	1.0842	0.922353	0.999127	0.994315
O00148	ATP-dependent RNA helicase DDX39A OS=Homo sapiens OX=9606 GN=DDX39A PE=1 SV=2	DDX39A	12.88	6	3	3	3805.25	4247.41	4389.97	4706.99	0.887542	0.990672	1.02392	1.09786
Q13838	Spliceosome RNA helicase DDX39B OS=Homo sapiens OX=9606 GN=DDX39B PE=1 SV=1	DDX39B	12.85	6	6	3	2997.17	3139.56	2418.02	2736.76	1.06174	1.11218	0.85658	0.969493
O00571	ATP-dependent RNA helicase DDX3X OS=Homo sapiens OX=9606 GN=DDX3X PE=1 SV=3	DDX3X	45.92	39	39	37	996821	876276	702776	806536	1.17883	1.03627	0.831095	0.953801
Q9UJV9	Probable ATP-dependent RNA helicase DDX41 OS=Homo sapiens OX=9606 GN=DDX41 PE=1 SV=2	DDX41	36.98	23	23	23	38340.4	39847.1	36148.4	38379	1.00423	1.0437	0.946821	1.00525
Q86XP3	ATP-dependent RNA helicase DDX42 OS=Homo sapiens OX=9606 GN=DDX42 PE=1 SV=1	DDX42	21.64	20	20	20	30276.4	35942.5	40720.5	40369	0.822123	0.97598	1.10572	1.09618
Q7L014	Probable ATP-dependent RNA helicase DDX46 OS=Homo sapiens OX=9606 GN=DDX46 PE=1 SV=2	DDX46	26.58	30	30	30	56895.7	64937.5	66446.7	66860.7	0.89199	1.01807	1.04173	1.04822
Q9H0S4	Probable ATP-dependent RNA helicase DDX47 OS=Homo sapiens OX=9606 GN=DDX47 PE=1 SV=1	DDX47	18.24	8	8	8	27766.9	25862.5	23606.3	27135.9	1.06416	0.99117	0.904702	1.03997
Q9Y6V7	Probable ATP-dependent RNA helicase DDX49 OS=Homo sapiens OX=9606 GN=DDX49 PE=1 SV=1	DDX49	9.32	4	4	4	13124.8	14437	14316.4	10362.4	1.00495	1.10542	1.09619	0.793437
P17844	Probable ATP-dependent RNA helicase DDX5 OS=Homo sapiens OX=9606 GN=DDX5 PE=1 SV=1	DDX5	34.85	27	27	27	172685	169838	159425	144064	1.06924	1.05161	0.987133	0.892021
Q9BQ39	ATP-dependent RNA helicase DDX50 OS=Homo sapiens OX=9606 GN=DDX50 PE=1 SV=1	DDX50	10.45	8	8	8	8417.18	7658.18	5434.37	6303.22	1.21054	1.10138	0.78156	0.906516
Q8N8A6	ATP-dependent RNA helicase DDX51 OS=Homo sapiens OX=9606 GN=DDX51 PE=1 SV=3	DDX51	19.97	11	11	11	3952.92	3798.14	3262.56	2975.01	1.13032	1.08606	0.932918	0.850694
Q9Y2R4	Probable ATP-dependent RNA helicase DDX52 OS=Homo sapiens OX=9606 GN=DDX52 PE=1 SV=4	DDX52	9.18	6	6	6	8499.11	7493.85	6143.52	5944.89	1.21064	1.06745	0.875103	0.846809
Q8TDD1	ATP-dependent RNA helicase DDX54 OS=Homo sapiens OX=9606 GN=DDX54 PE=1 SV=2	DDX54	17.59	16	16	16	7847.95	7380.93	5983.63	6707.85	1.12433	1.05743	0.857243	0.960998
Q8NHQ9	ATP-dependent RNA helicase DDX55 OS=Homo sapiens OX=9606 GN=DDX55 PE=1 SV=3	DDX55	14.5	10	10	10	10136.3	9921.64	9118.02	10776.2	1.01484	0.993352	0.912894	1.07891
Q9NY93	Probable ATP-dependent RNA helicase DDX56 OS=Homo sapiens OX=9606 GN=DDX56 PE=1 SV=1	DDX56	17.92	10	10	10	9455.07	8927.87	5928.28	5045.69	1.28829	1.21646	0.807753	0.687496
P26196	Probable ATP-dependent RNA helicase DDX6 OS=Homo sapiens OX=9606 GN=DDX6 PE=1 SV=2	DDX6	18.01	8	8	8	21762.9	19745.4	18480.2	18562.2	1.10822	1.00549	0.941058	0.945234
Q8IY21	Probable ATP-dependent RNA helicase DDX60 OS=Homo sapiens OX=9606 GN=DDX60 PE=1 SV=3	DDX60	3.45	5	5	5	1855.9	2362.55	3034.7	4037.46	0.657502	0.836996	1.07512	1.43038
Q5H9U9	Probable ATP-dependent RNA helicase DDX60-like OS=Homo sapiens OX=9606 GN=DDX60L PE=2 SV=2	DDX60L	2.81	5	4	4	1289.41	656.114	604.501	1014.9	1.44677	0.736188	0.678276	1.13876
Q16698	2,4-dienoyl-CoA reductase [(3E)-enoyl-CoA-producing], mitochondrial OS=Homo sapiens OX=9606 GN=DECR1 PE=1 SV=1	DECR1	23.88	8	8	8	3232.17	4964.02	9671.63	7516.93	0.509309	0.782205	1.52401	1.18448
Q9NUI1	Peroxisomal 2,4-dienoyl-CoA reductase [(3E)-enoyl-CoA-producing] OS=Homo sapiens OX=9606 GN=DECR2 PE=1 SV=1	DECR2	26.71	7	7	7	1885.88	2577.35	3199.33	3264.98	0.690322	0.943433	1.17111	1.19514
P59665	Neutrophil defensin 1 OS=Homo sapiens OX=9606 GN=DEFA1 PE=1 SV=1	DEFA1	9.57	1	1	1	1702.33	1154.86	928.11	2040.52	1.16882	0.792925	0.637239	1.40102
P35659	Protein DEK OS=Homo sapiens OX=9606 GN=DEK PE=1 SV=1	DEK	28.8	11	11	11	36090.4	38083.9	39611.7	33707.8	0.978764	1.03283	1.07426	0.914148
P78524	DENN domain-containing protein 2B OS=Homo sapiens OX=9606 GN=DENND2B PE=1 SV=3	DENND2B	1.06	1	1	1	1289.77	1730.02	1334.91	1297.56	0.912746	1.2243	0.944691	0.918259
Q8IWF6	Protein DENND6A OS=Homo sapiens OX=9606 GN=DENND6A PE=1 SV=1	DENND6A	2.3	1	1	1	1085.44	415.508	1550.82	1377.96	0.980141	0.3752	1.40037	1.24428
O43583	Density-regulated protein OS=Homo sapiens OX=9606 GN=DENR PE=1 SV=2	DENR	4.04	1	1	1	1870.73	2612.6	3293.81	4245.99	0.622377	0.869191	1.09582	1.41261
Q8WUY9	DEP domain-containing protein 1B OS=Homo sapiens OX=9606 GN=DEPDC1B PE=1 SV=2	DEPDC1B	9.45	5	5	5	2505.11	1965.04	1477.26	1503.17	1.34492	1.05497	0.793098	0.807008
Q9BUN8	Derlin-1 OS=Homo sapiens OX=9606 GN=DERL1 PE=1 SV=1	DERL1	3.19	1	1	1	2356.32	3639.73	3131.14	2425.25	0.815869	1.26025	1.08415	0.839736
O00273	DNA fragmentation factor subunit alpha OS=Homo sapiens OX=9606 GN=DFFA PE=1 SV=1	DFFA	3.63	1	1	1	382.894	1439.84	1031.89	1767.77	0.331338	1.24597	0.892949	1.52974
O75907	Diacylglycerol O-acyltransferase 1 OS=Homo sapiens OX=9606 GN=DGAT1 PE=1 SV=2	DGAT1	2.87	1	1	1		429.236	440.327	327.091		1.07609	1.1039	0.820014
Q14129	Protein DGCR6 OS=Homo sapiens OX=9606 GN=DGCR6 PE=1 SV=3	DGCR6	5.91	1	1	1	1203.05	663.78	1419.35	1682.01	0.968602	0.534424	1.14275	1.35422
Q8WYQ5	Microprocessor complex subunit DGCR8 OS=Homo sapiens OX=9606 GN=DGCR8 PE=1 SV=1	DGCR8	2.85	2	2	2	1926.46	330.498	265.641	304.3	2.7259	0.467647	0.375876	0.430578
P52429	Diacylglycerol kinase epsilon OS=Homo sapiens OX=9606 GN=DGKE PE=1 SV=1	DGKE	6.53	4	4	4	991.073	1641.46	1389.31	1823.03	0.678251	1.12335	0.950789	1.24761
Q13574	Diacylglycerol kinase zeta OS=Homo sapiens OX=9606 GN=DGKZ PE=1 SV=4	DGKZ	7.54	6	6	6	3343.59	3726.99	4368.28	2175.69	0.982358	1.095	1.28342	0.639225
Q15392	Delta(24)-sterol reductase OS=Homo sapiens OX=9606 GN=DHCR24 PE=1 SV=2	DHCR24	4.07	2	2	2	2424.68	2319.44	4017.34	4137.93	0.751874	0.71924	1.24575	1.28314
Q9UBM7	7-dehydrocholesterol reductase OS=Homo sapiens OX=9606 GN=DHCR7 PE=1 SV=1	DHCR7	8.21	4	4	4	1757.93	3799.33	1835.27	3663.81	0.63599	1.37453	0.66397	1.32551
Q6IAN0	Dehydrogenase/reductase SDR family member 7B OS=Homo sapiens OX=9606 GN=DHRS7B PE=1 SV=2	DHRS7B	15.08	4	4	4	665.652	1110	1303.53	1209.47	0.62085	1.03529	1.21579	1.12807
O43143	ATP-dependent RNA helicase DHX15 OS=Homo sapiens OX=9606 GN=DHX15 PE=1 SV=2	DHX15	26.79	24	24	23	216082	222081	216897	221776	0.985735	1.0131	0.989453	1.01171
O60231	Pre-mRNA-splicing factor ATP-dependent RNA helicase DHX16 OS=Homo sapiens OX=9606 GN=DHX16 PE=1 SV=2	DHX16	19.6	23	22	22	40152.2	43740.1	38682.4	40091.6	0.987351	1.07558	0.951209	0.985861
Q7Z478	ATP-dependent RNA helicase DHX29 OS=Homo sapiens OX=9606 GN=DHX29 PE=1 SV=2	DHX29	15.56	20	20	20	9691.43	9064.95	12075	8233.35	0.992346	0.928198	1.23641	0.843047
Q7L2E3	ATP-dependent RNA helicase DHX30 OS=Homo sapiens OX=9606 GN=DHX30 PE=1 SV=1	DHX30	30.4	35	35	35	25183.8	22146.6	24247	26456.1	1.02756	0.903634	0.989335	1.07947
Q7L7V1	Putative pre-mRNA-splicing factor ATP-dependent RNA helicase DHX32 OS=Homo sapiens OX=9606 GN=DHX32 PE=1 SV=1	DHX32	2.96	2	2	2	1706.4	1200.72	1160.9	1219.41	1.29091	0.908358	0.878234	0.922497
Q9H6R0	ATP-dependent RNA helicase DHX33 OS=Homo sapiens OX=9606 GN=DHX33 PE=1 SV=2	DHX33	5.23	4	4	4	2408.42	1748.89	1347.69	1459.57	1.38324	1.00445	0.774026	0.838283
Q14147	Probable ATP-dependent RNA helicase DHX34 OS=Homo sapiens OX=9606 GN=DHX34 PE=1 SV=2	DHX34	5.16	5	5	5	1339.81	1970.84	3184.74	2156.2	0.619451	0.911204	1.47244	0.996903
Q9H5Z1	Probable ATP-dependent RNA helicase DHX35 OS=Homo sapiens OX=9606 GN=DHX35 PE=1 SV=2	DHX35	20.77	14	14	14	9997.74	10941.4	10730.1	10817.7	0.941253	1.0301	1.0102	1.01845
Q9H2U1	ATP-dependent DNA/RNA helicase DHX36 OS=Homo sapiens OX=9606 GN=DHX36 PE=1 SV=2	DHX36	13.49	14	13	13	8767.67	6935.87	6920.7	7786.34	1.15324	0.912297	0.910302	1.02416
Q8IY37	Probable ATP-dependent RNA helicase DHX37 OS=Homo sapiens OX=9606 GN=DHX37 PE=1 SV=1	DHX37	16.59	19	19	19	12026	11695.1	11262.1	12199.1	1.01953	0.991482	0.954773	1.03421
Q92620	Pre-mRNA-splicing factor ATP-dependent RNA helicase PRP16 OS=Homo sapiens OX=9606 GN=DHX38 PE=1 SV=2	DHX38	23.31	28	28	28	25691.7	32549.3	34208.9	31851.2	0.826757	1.04743	1.10084	1.02497
Q8IX18	Probable ATP-dependent RNA helicase DHX40 OS=Homo sapiens OX=9606 GN=DHX40 PE=1 SV=2	DHX40	13.74	11	11	11	9657.68	11440	10338.9	12206.9	0.885143	1.0485	0.947578	1.11878
Q6P158	Putative ATP-dependent RNA helicase DHX57 OS=Homo sapiens OX=9606 GN=DHX57 PE=1 SV=2	DHX57	20.85	29	29	28	22930.4	21427.9	17152.4	19967.3	1.12572	1.05196	0.842063	0.980255
Q96C10	ATP-dependent RNA helicase DHX58 OS=Homo sapiens OX=9606 GN=DHX58 PE=1 SV=1	DHX58	1.77	1	1	1	2039.9		1034.86	823.372	1.56991		0.796428	0.633667
Q14562	ATP-dependent RNA helicase DHX8 OS=Homo sapiens OX=9606 GN=DHX8 PE=1 SV=1	DHX8	17.62	21	20	20	6236.48	6898.84	6283.29	7296.42	0.933778	1.03295	0.940787	1.09248
Q08211	ATP-dependent RNA helicase A OS=Homo sapiens OX=9606 GN=DHX9 PE=1 SV=4	DHX9	23.94	34	34	34	98224.6	90546.1	83002.1	95278	1.07042	0.986742	0.90453	1.03831
Q9UPY3	Endoribonuclease Dicer OS=Homo sapiens OX=9606 GN=DICER1 PE=1 SV=3	DICER1	20.45	39	39	39	26601.7	17483	16141.9	16388.8	1.38884	0.912767	0.84275	0.85564
Q9BTC0	Death-inducer obliterator 1 OS=Homo sapiens OX=9606 GN=DIDO1 PE=1 SV=5	DIDO1	12.14	24	24	24	4509.7	5157.48	5450.95	5392.46	0.879487	1.00582	1.06305	1.05164
Q9UNQ2	Probable dimethyladenosine transferase OS=Homo sapiens OX=9606 GN=DIMT1 PE=1 SV=1	DIMT1	25.24	8	8	8	21220.9	24517.7	22504.2	28236	0.879816	1.0165	0.933022	1.17066
Q14689	Disco-interacting protein 2 homolog A OS=Homo sapiens OX=9606 GN=DIP2A PE=1 SV=2	DIP2A	5.79	8	7	7	1120.42	878.659	1229.71	1404.79	0.967218	0.758514	1.06156	1.2127
Q9P265	Disco-interacting protein 2 homolog B OS=Homo sapiens OX=9606 GN=DIP2B PE=1 SV=3	DIP2B	8.63	11	11	11	2765.7	3065.96	3945.86	3576.92	0.828399	0.918334	1.18189	1.07138
Q8NDZ4	Divergent protein kinase domain 2A OS=Homo sapiens OX=9606 GN=DIPK2A PE=1 SV=1	DIPK2A	10.93	4	4	4	1377.21	1996.55	1523.8	1896.81	0.810795	1.17541	0.897096	1.1167
Q9Y2L1	Exosome complex exonuclease RRP44 OS=Homo sapiens OX=9606 GN=DIS3 PE=1 SV=2	DIS3	5.53	5	5	5	1432.06	2508.75	2932.06	2738.28	0.595999	1.0441	1.22027	1.13963
Q8TF46	DIS3-like exonuclease 1 OS=Homo sapiens OX=9606 GN=DIS3L PE=1 SV=2	DIS3L	18.88	17	17	17	7286.48	6063.16	4906.49	4180.59	1.29903	1.08094	0.874725	0.745312
Q8IYB7	DIS3-like exonuclease 2 OS=Homo sapiens OX=9606 GN=DIS3L2 PE=1 SV=4	DIS3L2	4.29	4	4	4	1953.61	2711.5	3010.54	3211.04	0.717798	0.996262	1.10614	1.1798
O60832	H/ACA ribonucleoprotein complex subunit DKC1 OS=Homo sapiens OX=9606 GN=DKC1 PE=1 SV=3	DKC1	24.32	15	15	15	12605.5	9445.14	8145	6940.58	1.35776	1.01735	0.877311	0.747581
P09622	Dihydrolipoyl dehydrogenase, mitochondrial OS=Homo sapiens OX=9606 GN=DLD PE=1 SV=2	DLD	6.48	3	3	3	2458.07	3479.48	2554.43	2722.39	0.876757	1.24108	0.911127	0.971036
Q12959	Disks large homolog 1 OS=Homo sapiens OX=9606 GN=DLG1 PE=1 SV=2	DLG1	2.43	2	2	2	1916.06	2161.86	2169.93	3084.9	0.82122	0.926569	0.930028	1.32218
Q8TDM6	Disks large homolog 5 OS=Homo sapiens OX=9606 GN=DLG5 PE=1 SV=4	DLG5	2.55	5	5	5	2454.78	2473.76	2032.22	2753.05	1.01084	1.01866	0.836837	1.13366
Q15398	Disks large-associated protein 5 OS=Homo sapiens OX=9606 GN=DLGAP5 PE=1 SV=2	DLGAP5	2.6	2	2	2	1522.85	1577.95	2160.11	1574.18	0.891195	0.923441	1.26413	0.921234
P36957	Dihydrolipoyllysine-residue succinyltransferase component of 2-oxoglutarate dehydrogenase complex, mitochondrial OS=Homo sapiens OX=9606 GN=DLST PE=1 SV=4	DLST	5.96	2	2	2	2764.13	2353.05	3604.01	3421.13	0.910577	0.775157	1.18726	1.12701
P56177	Homeobox protein DLX-1 OS=Homo sapiens OX=9606 GN=DLX1 PE=1 SV=3	DLX1	3.92	1	1	1	1834.59	1515.89	1603.7	823.551	1.27011	1.04947	1.11026	0.570155
P56178	Homeobox protein DLX-5 OS=Homo sapiens OX=9606 GN=DLX5 PE=1 SV=2	DLX5	3.11	1	1	1	7774.25	7438.21	6382.33	5294.64	1.15648	1.10649	0.949418	0.787617
Q9NW81	Distal membrane-arm assembly complex protein 2 OS=Homo sapiens OX=9606 GN=DMAC2 PE=1 SV=3	DMAC2	10.89	3	3	3	4971.25	6401.98	5942.91	6902.41	0.821065	1.05737	0.981547	1.14002
Q9NPF5	DNA methyltransferase 1-associated protein 1 OS=Homo sapiens OX=9606 GN=DMAP1 PE=1 SV=1	DMAP1	10.71	5	5	5	2571.69	3767.83	3709.97	2531.71	0.817629	1.19792	1.17953	0.804918
P11532	Dystrophin OS=Homo sapiens OX=9606 GN=DMD PE=1 SV=3	DMD	0.46	2	1	1	6768.46	7253.53	5580.84	5281.76	1.08798	1.16595	0.897076	0.849001
Q08495	Dematin OS=Homo sapiens OX=9606 GN=DMTN PE=1 SV=3	DMTN	2.47	1	1	1		1129.53				1
Q9Y485	DmX-like protein 1 OS=Homo sapiens OX=9606 GN=DMXL1 PE=1 SV=3	DMXL1	4.23	11	11	11	1979.99	2947.44	3478.79	3531.64	0.663432	0.987594	1.16563	1.18334
Q8TDJ6	DmX-like protein 2 OS=Homo sapiens OX=9606 GN=DMXL2 PE=1 SV=2	DMXL2	3.33	9	9	9	2234.68	2413.99	2372.28	2773.1	0.912668	0.985901	0.968866	1.13257
Q96MX6	Dynein axonemal assembly factor 10 OS=Homo sapiens OX=9606 GN=DNAAF10 PE=1 SV=1	DNAAF10	16.81	6	6	6	2620.67	4152.39	3895.72	4718.14	0.681272	1.07946	1.01274	1.22653
Q9NVR5	Protein kintoun OS=Homo sapiens OX=9606 GN=DNAAF2 PE=1 SV=2	DNAAF2	1.55	1	1	1	922.738	1656.92	1042.09	867.303	0.822212	1.47641	0.928562	0.772816
Q9NYC9	Dynein axonemal heavy chain 9 OS=Homo sapiens OX=9606 GN=DNAH9 PE=1 SV=3	DNAH9	0.16	1	1	1	6050.93	4727.43	3580.59	4710.1	1.26927	0.991645	0.751079	0.988009
P31689	DnaJ homolog subfamily A member 1 OS=Homo sapiens OX=9606 GN=DNAJA1 PE=1 SV=2	DNAJA1	36.02	13	13	13	27960.6	36421.5	34946.3	36045.3	0.826175	1.07618	1.03259	1.06506
O60884	DnaJ homolog subfamily A member 2 OS=Homo sapiens OX=9606 GN=DNAJA2 PE=1 SV=1	DNAJA2	22.82	11	11	11	36214.6	40836.7	41711.6	41448	0.904173	1.01957	1.04142	1.03484
Q96EY1	DnaJ homolog subfamily A member 3, mitochondrial OS=Homo sapiens OX=9606 GN=DNAJA3 PE=1 SV=2	DNAJA3	5	2	2	2	2811.8	3091.71	4231.17	2423.51	0.895607	0.984763	1.3477	0.77193
P25685	DnaJ homolog subfamily B member 1 OS=Homo sapiens OX=9606 GN=DNAJB1 PE=1 SV=4	DNAJB1	14.71	5	4	4	1151.19	1829.3	2427.67	2445.34	0.586332	0.931712	1.23648	1.24548
Q9UBS4	DnaJ homolog subfamily B member 11 OS=Homo sapiens OX=9606 GN=DNAJB11 PE=1 SV=1	DNAJB11	20.11	8	8	8	10510.1	11654.9	12091.4	12538.1	0.898405	0.996262	1.03357	1.07176
Q9NXW2	DnaJ homolog subfamily B member 12 OS=Homo sapiens OX=9606 GN=DNAJB12 PE=1 SV=5	DNAJB12	26.67	11	11	11	4944.77	7494.02	7237.89	8202.52	0.709457	1.07521	1.03846	1.17687
Q8TBM8	DnaJ homolog subfamily B member 14 OS=Homo sapiens OX=9606 GN=DNAJB14 PE=1 SV=1	DNAJB14	11.08	4	4	4	2359.26	3661.99	3314.23	5795.08	0.623707	0.968104	0.876168	1.53202
P25686	DnaJ homolog subfamily B member 2 OS=Homo sapiens OX=9606 GN=DNAJB2 PE=1 SV=3	DNAJB2	13.27	4	3	3	3041.83	2944.43	3646.49	3578.57	0.920977	0.891487	1.10405	1.08349
Q9UDY4	DnaJ homolog subfamily B member 4 OS=Homo sapiens OX=9606 GN=DNAJB4 PE=1 SV=1	DNAJB4	24.33	7	7	7	2211.86	2852.28	3684.11	3360.84	0.730644	0.942195	1.21697	1.11019
O75190	DnaJ homolog subfamily B member 6 OS=Homo sapiens OX=9606 GN=DNAJB6 PE=1 SV=2	DNAJB6	22.7	7	7	7	1885.34	1949.18	2000.57	1950.03	0.968689	1.00149	1.02789	1.00193
Q9UBS3	DnaJ homolog subfamily B member 9 OS=Homo sapiens OX=9606 GN=DNAJB9 PE=1 SV=1	DNAJB9	9.87	2	2	2	2672.94	2891.53	3582.08	5176.93	0.74645	0.807494	1.00034	1.44572
Q96KC8	DnaJ homolog subfamily C member 1 OS=Homo sapiens OX=9606 GN=DNAJC1 PE=1 SV=1	DNAJC1	13.18	7	7	7	6294.66	10114	12703.1	13591.6	0.589617	0.947373	1.18989	1.27312
Q8IXB1	DnaJ homolog subfamily C member 10 OS=Homo sapiens OX=9606 GN=DNAJC10 PE=1 SV=2	DNAJC10	10.59	8	8	8	3986.81	3264.06	3463.17	3872.75	1.09327	0.895073	0.949673	1.06199
Q9NVH1	DnaJ homolog subfamily C member 11 OS=Homo sapiens OX=9606 GN=DNAJC11 PE=1 SV=2	DNAJC11	11.63	8	8	8	7722.12	10797.3	10940.6	10818.9	0.766865	1.07225	1.08648	1.0744
O75165	DnaJ homolog subfamily C member 13 OS=Homo sapiens OX=9606 GN=DNAJC13 PE=1 SV=5	DNAJC13	6.78	13	13	13	3504.69	4353.64	3066.16	3769.27	0.954062	1.18517	0.834684	1.02609
Q6Y2X3	DnaJ homolog subfamily C member 14 OS=Homo sapiens OX=9606 GN=DNAJC14 PE=2 SV=2	DNAJC14	2.71	2	2	2	1292.61	1977.03	1740.03	3316.91	0.620956	0.949744	0.835892	1.59341
Q9Y2G8	DnaJ homolog subfamily C member 16 OS=Homo sapiens OX=9606 GN=DNAJC16 PE=1 SV=3	DNAJC16	10.61	10	10	10	10304.5	10931.7	11479.7	10679.3	0.949829	1.00764	1.05815	0.984376
Q96DA6	Mitochondrial import inner membrane translocase subunit TIM14 OS=Homo sapiens OX=9606 GN=DNAJC19 PE=1 SV=3	DNAJC19	13.79	2	2	2	2078.5	2165.29	1945.09	1936.5	1.02321	1.06594	0.957538	0.953309
Q99543	DnaJ homolog subfamily C member 2 OS=Homo sapiens OX=9606 GN=DNAJC2 PE=1 SV=4	DNAJC2	12.24	7	7	7	2193.25	3392.48	4130.25	3281.1	0.674998	1.04407	1.27113	1.0098
Q5F1R6	DnaJ homolog subfamily C member 21 OS=Homo sapiens OX=9606 GN=DNAJC21 PE=1 SV=2	DNAJC21	19.77	11	11	11	28749	35607.6	33151.4	29545.5	0.905099	1.12103	1.0437	0.930175
Q9H1X3	DnaJ homolog subfamily C member 25 OS=Homo sapiens OX=9606 GN=DNAJC25 PE=1 SV=1	DNAJC25	5.83	2	2	2	1198.16	1625.91	1777.52	1442.21	0.792985	1.07608	1.17643	0.954505
Q96LL9	DnaJ homolog subfamily C member 30, mitochondrial OS=Homo sapiens OX=9606 GN=DNAJC30 PE=1 SV=3	DNAJC30	7.96	2	2	2	955.391	1380.69	866.999	1434.43	0.824055	1.19089	0.747814	1.23724
Q99615	DnaJ homolog subfamily C member 7 OS=Homo sapiens OX=9606 GN=DNAJC7 PE=1 SV=2	DNAJC7	15.99	8	8	8	3972.46	5001.53	4835.56	4660.78	0.86029	1.08315	1.04721	1.00936
O75937	DnaJ homolog subfamily C member 8 OS=Homo sapiens OX=9606 GN=DNAJC8 PE=1 SV=2	DNAJC8	9.09	3	3	3	5916.41	6164.1	4099.75	3410.47	1.208	1.25857	0.83708	0.696344
Q8WXX5	DnaJ homolog subfamily C member 9 OS=Homo sapiens OX=9606 GN=DNAJC9 PE=1 SV=1	DNAJC9	17.31	5	5	5	3388.65	4261.73	5999.82	4492.21	0.747122	0.939617	1.32283	0.990433
P50570	Dynamin-2 OS=Homo sapiens OX=9606 GN=DNM2 PE=1 SV=2	DNM2	2.41	2	2	1	1429.77	1538.84	714.005	1578.88	1.08697	1.16989	0.542815	1.20033
Q6XZF7	Dynamin-binding protein OS=Homo sapiens OX=9606 GN=DNMBP PE=1 SV=1	DNMBP	6.28	10	10	10	5680.11	5663.79	4447.52	5261.25	1.07922	1.07612	0.845027	0.999636
P26358	DNA (cytosine-5)-methyltransferase 1 OS=Homo sapiens OX=9606 GN=DNMT1 PE=1 SV=2	DNMT1	8.73	14	14	14	3596.81	4027.84	3980.42	4579.91	0.888925	0.995451	0.983732	1.13189
Q9H147	Deoxynucleotidyltransferase terminal-interacting protein 1 OS=Homo sapiens OX=9606 GN=DNTTIP1 PE=1 SV=2	DNTTIP1	17.63	6	6	6	5081.13	4168.24	4620.9	4393.16	1.11285	0.912915	1.01206	0.962176
Q5QJE6	Deoxynucleotidyltransferase terminal-interacting protein 2 OS=Homo sapiens OX=9606 GN=DNTTIP2 PE=1 SV=2	DNTTIP2	14.42	9	9	9	5741.97	6377.04	4828.61	3122.15	1.1444	1.27097	0.962365	0.622259
Q96HP0	Dedicator of cytokinesis protein 6 OS=Homo sapiens OX=9606 GN=DOCK6 PE=1 SV=3	DOCK6	2.1	4	3	3	1133.32	907.314	1079.95	1644.96	0.951262	0.761562	0.906465	1.38071
Q96N67	Dedicator of cytokinesis protein 7 OS=Homo sapiens OX=9606 GN=DOCK7 PE=1 SV=4	DOCK7	17.34	35	35	35	12413.1	12671.4	12288.4	16435.5	0.922763	0.941964	0.913493	1.22178
Q9BU89	Deoxyhypusine hydroxylase OS=Homo sapiens OX=9606 GN=DOHH PE=1 SV=1	DOHH	9.27	2	2	2	242.343	483.684	446.825	600.254	0.546708	1.09116	1.00801	1.35413
Q99704	Docking protein 1 OS=Homo sapiens OX=9606 GN=DOK1 PE=1 SV=1	DOK1	2.49	1	1	1	256.067	381.388			0.803404	1.1966
Q9NYP3	Protein downstream neighbor of Son OS=Homo sapiens OX=9606 GN=DONSON PE=1 SV=2	DONSON	3.53	2	2	2	1010.82	1841.51	942.997	2035.51	0.69343	1.26329	0.646903	1.39638
Q92785	Zinc finger protein ubi-d4 OS=Homo sapiens OX=9606 GN=DPF2 PE=1 SV=2	DPF2	25.83	10	9	9	4422.85	6563.64	6811.23	4926.91	0.778512	1.15533	1.19892	0.867237
O60762	Dolichol-phosphate mannosyltransferase subunit 1 OS=Homo sapiens OX=9606 GN=DPM1 PE=1 SV=1	DPM1	28.85	6	6	6	19540.6	24458.8	25057.8	26272	0.819921	1.02629	1.05142	1.10237
Q9C005	Protein dpy-30 homolog OS=Homo sapiens OX=9606 GN=DPY30 PE=1 SV=1	DPY30	9.09	1	1	1	17080.1	18228.7	18137.9	14670.4	1.00298	1.07043	1.0651	0.861481
Q14919	Dr1-associated corepressor OS=Homo sapiens OX=9606 GN=DRAP1 PE=1 SV=3	DRAP1	18.05	4	4	4	1733.93	3398	3546.54	2365.19	0.628027	1.23075	1.28455	0.856669
Q8IY82	Dynein regulatory complex subunit 7 OS=Homo sapiens OX=9606 GN=DRC7 PE=1 SV=3	DRC7	0.8	1	1	0	4748.73	2847.27	2557.26	3308.89	1.41099	0.846008	0.759837	0.983168
P14416	D(2) dopamine receptor OS=Homo sapiens OX=9606 GN=DRD2 PE=1 SV=2	DRD2	1.58	1	1	1	5729.23	1444.72		1294.04	2.02972	0.511829		0.458446
Q9Y295	Developmentally-regulated GTP-binding protein 1 OS=Homo sapiens OX=9606 GN=DRG1 PE=1 SV=1	DRG1	24.52	8	8	8	24098	35732.5	38008.9	36097.3	0.719683	1.06715	1.13513	1.07804
P55039	Developmentally-regulated GTP-binding protein 2 OS=Homo sapiens OX=9606 GN=DRG2 PE=1 SV=1	DRG2	5.77	2	2	2	1662.49	1735.39	1777.09	2362.83	0.882215	0.9209	0.943028	1.25386
Q9NRR4	Ribonuclease 3 OS=Homo sapiens OX=9606 GN=DROSHA PE=1 SV=2	DROSHA	3.57	4	4	4	2590.67	3238.94	2128.11	1943.23	1.04663	1.30854	0.85976	0.785068
Q08554	Desmocollin-1 OS=Homo sapiens OX=9606 GN=DSC1 PE=1 SV=2	DSC1	5.26	4	4	4	1615.51	1432.87	971.978	1466.17	1.1778	1.04465	0.708629	1.06892
Q9BVC3	Sister chromatid cohesion protein DCC1 OS=Homo sapiens OX=9606 GN=DSCC1 PE=1 SV=2	DSCC1	17.81	6	6	6	1951.24	2921.11	3381.87	2665.15	0.714781	1.07007	1.23885	0.976302
Q02413	Desmoglein-1 OS=Homo sapiens OX=9606 GN=DSG1 PE=1 SV=2	DSG1	2.19	2	2	2	1608.95	2054.98	777.537		1.08677	1.38804	0.525189
Q14126	Desmoglein-2 OS=Homo sapiens OX=9606 GN=DSG2 PE=1 SV=2	DSG2	4.47	5	5	5	565.568	1011.62	988.703	2438.85	0.452026	0.808529	0.790213	1.94923
P15924	Desmoplakin OS=Homo sapiens OX=9606 GN=DSP PE=1 SV=3	DSP	11.67	36	36	36	5397.58	5772.56	5062.57	5064.58	1.01376	1.08419	0.950838	0.951216
Q03001	Dystonin OS=Homo sapiens OX=9606 GN=DST PE=1 SV=4	DST	16.47	118	118	114	23610	18442.3	16732.3	19838.6	1.20117	0.938262	0.851265	1.0093
P60981	Destrin OS=Homo sapiens OX=9606 GN=DSTN PE=1 SV=3	DSTN	24.85	6	6	6	6834.21	8543.88	7832.17	8618.55	0.858871	1.07373	0.984287	1.08311
Q8TEA8	D-aminoacyl-tRNA deacylase 1 OS=Homo sapiens OX=9606 GN=DTD1 PE=1 SV=2	DTD1	7.18	1	1	1	4080.48	4191.01	4713.53	3785.83	0.973232	0.999594	1.12422	0.902955
Q96EV8	Dysbindin OS=Homo sapiens OX=9606 GN=DTNBP1 PE=1 SV=1	DTNBP1	5.7	2	2	2	564.245	1108.27	322.91	774.695	0.814759	1.60032	0.466276	1.11864
Q8NBA8	tRNA-uridine aminocarboxypropyltransferase 2 OS=Homo sapiens OX=9606 GN=DTWD2 PE=1 SV=1	DTWD2	10.4	3	3	3	2782.72	3871.63	3472.72	3943.92	0.791052	1.1006	0.9872	1.12115
Q8TDB6	E3 ubiquitin-protein ligase DTX3L OS=Homo sapiens OX=9606 GN=DTX3L PE=1 SV=1	DTX3L	26.08	18	18	18	2982.17	5956.87	8678.09	7068.52	0.483223	0.965236	1.40618	1.14537
P23919	Thymidylate kinase OS=Homo sapiens OX=9606 GN=DTYMK PE=1 SV=4	DTYMK	5.19	1	1	1	1381.07	1171.47	1220.15	1315.7	1.08566	0.920896	0.959164	1.03428
Q96G46	tRNA-dihydrouridine(47) synthase [NAD(P)(+)]-like OS=Homo sapiens OX=9606 GN=DUS3L PE=1 SV=2	DUS3L	7.38	5	5	5	2155.86	2109.49	2820.85	2705.89	0.880654	0.861712	1.1523	1.10534
O75319	RNA/RNP complex-1-interacting phosphatase OS=Homo sapiens OX=9606 GN=DUSP11 PE=1 SV=2	DUSP11	12.2	3	3	3	933.364	780.559	878.723	595.068	1.1712	0.979459	1.10264	0.746702
P33316	Deoxyuridine 5'-triphosphate nucleotidohydrolase, mitochondrial OS=Homo sapiens OX=9606 GN=DUT PE=1 SV=4	DUT	11.11	3	3	3	1940.04	1991.89	1939.9	2084.79	0.975309	1.00137	0.975238	1.04808
O14640	Segment polarity protein dishevelled homolog DVL-1 OS=Homo sapiens OX=9606 GN=DVL1 PE=1 SV=2	DVL1	8.2	5	3	0	2727.26	2922.55	3487.6	2511.07	0.93652	1.00358	1.19762	0.862282
O14641	Segment polarity protein dishevelled homolog DVL-2 OS=Homo sapiens OX=9606 GN=DVL2 PE=1 SV=1	DVL2	17.93	11	9	8	8574.16	9114.28	9993.29	8898.29	0.937578	0.99664	1.09276	0.973022
Q92997	Segment polarity protein dishevelled homolog DVL-3 OS=Homo sapiens OX=9606 GN=DVL3 PE=1 SV=2	DVL3	16.34	12	12	11	28571.1	28256.3	34458.7	38110.6	0.88321	0.873478	1.06521	1.1781
Q14204	Cytoplasmic dynein 1 heavy chain 1 OS=Homo sapiens OX=9606 GN=DYNC1H1 PE=1 SV=5	DYNC1H1	3.01	13	13	13	1356.96	1904.82	2094.57	3393.46	0.620338	0.870794	0.957539	1.55133
Q8WVS4	Cytoplasmic dynein 2 intermediate chain 1 OS=Homo sapiens OX=9606 GN=DYNC2I1 PE=1 SV=3	DYNC2I1	13.41	14	14	14	4729.87	3602.07	4048.25	4438.66	1.1249	0.856675	0.962789	1.05564
Q96EX3	Cytoplasmic dynein 2 intermediate chain 2 OS=Homo sapiens OX=9606 GN=DYNC2I2 PE=1 SV=2	DYNC2I2	8.77	4	4	4	3637.68	4296.57	3924.92	3403.18	0.953373	1.12606	1.02865	0.891915
P63167	Dynein light chain 1, cytoplasmic OS=Homo sapiens OX=9606 GN=DYNLL1 PE=1 SV=1	DYNLL1	33.71	3	3	3	32413.8	15438.3	18394.7	16635.9	1.56432	0.745067	0.887746	0.802865
Q8WW35	Dynein light chain Tctex-type protein 2B OS=Homo sapiens OX=9606 GN=DYNLT2B PE=1 SV=2	DYNLT2B	14.08	2	2	2	2924.01	2404.03	1442.24	2353.71	1.2819	1.05394	0.632285	1.03188
Q13627	Dual specificity tyrosine-phosphorylation-regulated kinase 1A OS=Homo sapiens OX=9606 GN=DYRK1A PE=1 SV=2	DYRK1A	11.27	9	9	9	5681.89	4680.45	3935.28	4688.95	1.19703	0.986055	0.829066	0.987846
Q9NVP4	Double zinc ribbon and ankyrin repeat-containing protein 1 OS=Homo sapiens OX=9606 GN=DZANK1 PE=1 SV=3	DZANK1	3.72	2	2	2	524.227	707.496	911.676	1004.81	0.666064	0.898919	1.15834	1.27668
Q86Y13	E3 ubiquitin-protein ligase DZIP3 OS=Homo sapiens OX=9606 GN=DZIP3 PE=1 SV=2	DZIP3	9.52	11	11	11	1594	2030.81	1710.74	3081.65	0.757497	0.965076	0.812973	1.46445
Q66K89	Transcription factor E4F1 OS=Homo sapiens OX=9606 GN=E4F1 PE=1 SV=2	E4F1	2.68	1	1	1	1168.49	1276.91	1256.57	1549.73	0.88999	0.972569	0.957077	1.18036
Q96JC9	ELL-associated factor 1 OS=Homo sapiens OX=9606 GN=EAF1 PE=1 SV=1	EAF1	6.34	2	2	2	2596.39	3198.98	3194.58	3006.22	0.86574	1.06667	1.0652	1.00239
Q56P03	E2F-associated phosphoprotein OS=Homo sapiens OX=9606 GN=EAPP PE=1 SV=4	EAPP	15.79	5	5	5	3296.05	4381.96	4720.58	3330.17	0.838222	1.11438	1.2005	0.8469
Q99848	Probable rRNA-processing protein EBP2 OS=Homo sapiens OX=9606 GN=EBNA1BP2 PE=1 SV=2	EBNA1BP2	31.05	12	12	12	16378.8	13497.8	9680.73	8878.69	1.35261	1.11469	0.799465	0.73323
O95905	Protein ecdysoneless homolog OS=Homo sapiens OX=9606 GN=ECD PE=1 SV=1	ECD	4.97	3	3	3	2284.42	1596.71	2433.59	2381.46	1.05077	0.734442	1.11938	1.09541
Q13011	Delta(3,5)-Delta(2,4)-dienoyl-CoA isomerase, mitochondrial OS=Homo sapiens OX=9606 GN=ECH1 PE=1 SV=2	ECH1	10.06	3	3	3	2145.77	1717.58	2377.35	2921.71	0.936771	0.749838	1.03787	1.27552
O75521	Enoyl-CoA delta isomerase 2 OS=Homo sapiens OX=9606 GN=ECI2 PE=1 SV=4	ECI2	7.87	3	3	3	2366.87	2332.3	1781.51	3430.47	0.955235	0.941283	0.718992	1.38449
Q16610	Extracellular matrix protein 1 OS=Homo sapiens OX=9606 GN=ECM1 PE=1 SV=2	ECM1	5.74	3	3	3	18453.6	17039	16080.9	16461.6	1.08495	1.00178	0.945447	0.96783
Q9H8V3	Protein ECT2 OS=Homo sapiens OX=9606 GN=ECT2 PE=1 SV=4	ECT2	12.04	10	10	10	4280.24	3741.89	4969.8	5089.97	0.946856	0.827765	1.0994	1.12598
Q96F86	Enhancer of mRNA-decapping protein 3 OS=Homo sapiens OX=9606 GN=EDC3 PE=1 SV=1	EDC3	26.57	12	12	12	4488.71	5255.67	5326.21	5480.05	0.873688	1.02297	1.0367	1.06664
Q6P2E9	Enhancer of mRNA-decapping protein 4 OS=Homo sapiens OX=9606 GN=EDC4 PE=1 SV=1	EDC4	14.49	18	18	18	10466.2	12151.8	10053.6	12977.8	0.917094	1.06479	0.88094	1.13717
O75530	Polycomb protein EED OS=Homo sapiens OX=9606 GN=EED PE=1 SV=2	EED	18.59	7	7	7	5370.17	4600.63	4774.45	3699.72	1.16458	0.997699	1.03539	0.802326
P68104	Elongation factor 1-alpha 1 OS=Homo sapiens OX=9606 GN=EEF1A1 PE=1 SV=1	EEF1A1	28.35	14	14	0	294856	298467	304084	266060	1.01372	1.02613	1.04544	0.914714
Q05639	Elongation factor 1-alpha 2 OS=Homo sapiens OX=9606 GN=EEF1A2 PE=1 SV=1	EEF1A2	25.05	11	3	3	8059.34	7592.46	12860	9635.22	0.845082	0.796126	1.34847	1.01032
P24534	Elongation factor 1-beta OS=Homo sapiens OX=9606 GN=EEF1B2 PE=1 SV=3	EEF1B2	18.67	6	4	4	45212.9	39065	50539.9	43105.6	1.01646	0.878243	1.13622	0.969082
P29692	Elongation factor 1-delta OS=Homo sapiens OX=9606 GN=EEF1D PE=1 SV=5	EEF1D	37.37	12	12	12	286362	266936	360300	330850	0.920447	0.858006	1.1581	1.06344
O43324	Eukaryotic translation elongation factor 1 epsilon-1 OS=Homo sapiens OX=9606 GN=EEF1E1 PE=1 SV=1	EEF1E1	22.41	4	4	4	1366.72	1507.29	1485.98	1228.9	0.978169	1.07878	1.06352	0.879531
P26641	Elongation factor 1-gamma OS=Homo sapiens OX=9606 GN=EEF1G PE=1 SV=3	EEF1G	28.15	15	15	15	114324	95569.4	131592	113515	1.00505	0.84017	1.15685	0.997933
P13639	Elongation factor 2 OS=Homo sapiens OX=9606 GN=EEF2 PE=1 SV=4	EEF2	22.73	19	18	18	15620.3	19827.1	16632.5	22356.8	0.839387	1.06545	0.89378	1.20139
O00418	Eukaryotic elongation factor 2 kinase OS=Homo sapiens OX=9606 GN=EEF2K PE=1 SV=2	EEF2K	18.76	14	14	14	9075.27	7277.74	5487.55	9032.96	1.1758	0.94291	0.710972	1.17032
P57772	Selenocysteine-specific elongation factor OS=Homo sapiens OX=9606 GN=EEFSEC PE=1 SV=4	EEFSEC	6.71	3	3	3	2873.48	2004.63	3024.7	2630.21	1.09123	0.761275	1.14865	0.998844
A8K855	EF-hand calcium-binding domain-containing protein 7 OS=Homo sapiens OX=9606 GN=EFCAB7 PE=1 SV=1	EFCAB7	7.15	4	4	4	3618.37	4735.4	3339.84	4016.77	0.921269	1.20567	0.850352	1.0227
Q96C19	EF-hand domain-containing protein D2 OS=Homo sapiens OX=9606 GN=EFHD2 PE=1 SV=1	EFHD2	11.25	2	2	2	647.182	1981.47	1308.14	1937.91	0.440657	1.34915	0.890694	1.3195
Q15029	116 kDa U5 small nuclear ribonucleoprotein component OS=Homo sapiens OX=9606 GN=EFTUD2 PE=1 SV=1	EFTUD2	20.16	22	22	21	15538	19393	15554.9	17159.1	0.918797	1.14675	0.919796	1.01466
Q9GZT9	Egl nine homolog 1 OS=Homo sapiens OX=9606 GN=EGLN1 PE=1 SV=1	EGLN1	8.92	3	3	3		657.801	428.874	604.584		1.16682	0.760748	1.07243
Q8NDI1	EH domain-binding protein 1 OS=Homo sapiens OX=9606 GN=EHBP1 PE=1 SV=3	EHBP1	1.79	2	2	2	280.405	949.01	719.391	1193.24	0.356971	1.20814	0.915825	1.51906
Q9H4M9	EH domain-containing protein 1 OS=Homo sapiens OX=9606 GN=EHD1 PE=1 SV=2	EHD1	6.37	3	3	3	893.02	1603.88	2283.07	2073.69	0.521193	0.936072	1.33247	1.21027
Q9H223	EH domain-containing protein 4 OS=Homo sapiens OX=9606 GN=EHD4 PE=1 SV=1	EHD4	2.77	1	1	1	1241.29	2381.49	1987.84	2414.34	0.618715	1.18704	0.990829	1.20342
Q9H9B1	Histone-lysine N-methyltransferase EHMT1 OS=Homo sapiens OX=9606 GN=EHMT1 PE=1 SV=4	EHMT1	11.63	14	13	13	5287.23	5294.96	5409.52	5281.85	0.994141	0.995595	1.01713	0.993129
Q96KQ7	Histone-lysine N-methyltransferase EHMT2 OS=Homo sapiens OX=9606 GN=EHMT2 PE=1 SV=3	EHMT2	12.73	15	15	15	16047.5	17249	13817.2	13883.9	1.05234	1.13113	0.906082	0.910455
Q9Y6B2	EP300-interacting inhibitor of differentiation 1 OS=Homo sapiens OX=9606 GN=EID1 PE=1 SV=1	EID1	20.32	3	3	3	3606.97	5554.55	6308.83	5204.61	0.697843	1.07464	1.22057	1.00694
P47813	Eukaryotic translation initiation factor 1A, X-chromosomal OS=Homo sapiens OX=9606 GN=EIF1AX PE=1 SV=2	EIF1AX	26.39	4	4	4	18899.6	26764.7	23414.7	19018	0.858127	1.21524	1.06313	0.863503
O60739	Eukaryotic translation initiation factor 1b OS=Homo sapiens OX=9606 GN=EIF1B PE=1 SV=2	EIF1B	12.39	1	1	1	1716.96	2229.28	1462.91	2151.92	0.908316	1.17935	0.773917	1.13842
Q9BY44	Eukaryotic translation initiation factor 2A OS=Homo sapiens OX=9606 GN=EIF2A PE=1 SV=3	EIF2A	5.98	3	3	3	1882.95	2397.24	1570.17	1222.01	1.06496	1.35583	0.888059	0.691146
P19525	Interferon-induced, double-stranded RNA-activated protein kinase OS=Homo sapiens OX=9606 GN=EIF2AK2 PE=1 SV=2	EIF2AK2	13.97	8	8	8	15605.2	20901.5	24469.7	24440.1	0.730782	0.978804	1.1459	1.14451
Q9NZJ5	Eukaryotic translation initiation factor 2-alpha kinase 3 OS=Homo sapiens OX=9606 GN=EIF2AK3 PE=1 SV=3	EIF2AK3	3.32	4	4	4	2208.23	2767.94	1970.35	2393.3	0.945727	1.18544	0.843849	1.02499
Q9P2K8	eIF-2-alpha kinase GCN2 OS=Homo sapiens OX=9606 GN=EIF2AK4 PE=1 SV=3	EIF2AK4	19.28	31	31	31	10292	13855.8	13936	14958.8	0.776131	1.04488	1.05093	1.12806
Q14232	Translation initiation factor eIF-2B subunit alpha OS=Homo sapiens OX=9606 GN=EIF2B1 PE=1 SV=1	EIF2B1	21.31	6	6	6	2443	2555.04	3203.59	3585.12	0.829067	0.867089	1.08718	1.21666
P49770	Translation initiation factor eIF-2B subunit beta OS=Homo sapiens OX=9606 GN=EIF2B2 PE=1 SV=3	EIF2B2	15.67	4	4	4	2203.61	3053.67	3832.98	3294.13	0.711738	0.986296	1.238	1.06396
Q9NR50	Translation initiation factor eIF-2B subunit gamma OS=Homo sapiens OX=9606 GN=EIF2B3 PE=1 SV=1	EIF2B3	11.73	6	6	6	3668.15	3977.38	4721.08	3456.79	0.927272	1.00544	1.19344	0.873843
Q9UI10	Translation initiation factor eIF-2B subunit delta OS=Homo sapiens OX=9606 GN=EIF2B4 PE=1 SV=2	EIF2B4	19.12	8	8	8	3973.34	6923.24	5578.34	7472.23	0.663685	1.15642	0.931775	1.24812
Q13144	Translation initiation factor eIF-2B subunit epsilon OS=Homo sapiens OX=9606 GN=EIF2B5 PE=1 SV=3	EIF2B5	9.99	6	6	6	1499.76	2291.64	2567.68	3071.87	0.636101	0.971966	1.08904	1.30289
P41214	Eukaryotic translation initiation factor 2D OS=Homo sapiens OX=9606 GN=EIF2D PE=1 SV=3	EIF2D	10.27	5	5	5	3495.23	3084.03	4655.19	4629.35	0.88131	0.777627	1.17379	1.16727
P05198	Eukaryotic translation initiation factor 2 subunit 1 OS=Homo sapiens OX=9606 GN=EIF2S1 PE=1 SV=3	EIF2S1	38.1	14	14	14	126472	143755	170922	124470	0.894397	1.01662	1.20874	0.880239
P20042	Eukaryotic translation initiation factor 2 subunit 2 OS=Homo sapiens OX=9606 GN=EIF2S2 PE=1 SV=2	EIF2S2	33.93	14	14	14	37546.9	39738.3	50397.7	37227.4	0.910723	0.963877	1.22243	0.902973
P41091	Eukaryotic translation initiation factor 2 subunit 3 OS=Homo sapiens OX=9606 GN=EIF2S3 PE=1 SV=3	EIF2S3	34.32	16	16	16	68111.6	72671	86506.1	74009	0.904243	0.964773	1.14845	0.982537
Q14152	Eukaryotic translation initiation factor 3 subunit A OS=Homo sapiens OX=9606 GN=EIF3A PE=1 SV=1	EIF3A	37.99	61	61	61	159114	147227	157643	153720	1.03036	0.953382	1.02083	0.995428
P55884	Eukaryotic translation initiation factor 3 subunit B OS=Homo sapiens OX=9606 GN=EIF3B PE=1 SV=3	EIF3B	21.01	19	19	19	35552.9	30060.8	37695.2	34679.1	1.03061	0.871403	1.09271	1.00528
B5ME19	Eukaryotic translation initiation factor 3 subunit C-like protein OS=Homo sapiens OX=9606 GN=EIF3CL PE=1 SV=1	EIF3CL	22.54	24	24	24	47200	41413.5	46269.2	43628.2	1.05764	0.927977	1.03678	0.977603
O15371	Eukaryotic translation initiation factor 3 subunit D OS=Homo sapiens OX=9606 GN=EIF3D PE=1 SV=1	EIF3D	16.06	10	10	10	40604.2	39061	40374	43191.8	0.995012	0.957196	0.989371	1.05842
P60228	Eukaryotic translation initiation factor 3 subunit E OS=Homo sapiens OX=9606 GN=EIF3E PE=1 SV=1	EIF3E	24.27	12	12	12	66178.3	62420.4	69590.2	69820.3	0.987702	0.931616	1.03862	1.04206
O00303	Eukaryotic translation initiation factor 3 subunit F OS=Homo sapiens OX=9606 GN=EIF3F PE=1 SV=1	EIF3F	11.2	3	3	3	7915	7901.14	8634.13	8429.46	0.962903	0.961217	1.05039	1.02549
O75821	Eukaryotic translation initiation factor 3 subunit G OS=Homo sapiens OX=9606 GN=EIF3G PE=1 SV=2	EIF3G	24.06	9	9	9	36017.9	33338.3	36173.8	35513.3	1.02147	0.945477	1.02589	1.00716
O15372	Eukaryotic translation initiation factor 3 subunit H OS=Homo sapiens OX=9606 GN=EIF3H PE=1 SV=1	EIF3H	30.68	11	11	11	54959.3	50605.5	55869	52969.5	1.02534	0.944118	1.04232	0.988222
Q13347	Eukaryotic translation initiation factor 3 subunit I OS=Homo sapiens OX=9606 GN=EIF3I PE=1 SV=1	EIF3I	33.23	10	10	10	38161.1	34483	37577.9	39187.6	1.02165	0.92318	1.00604	1.04913
O75822	Eukaryotic translation initiation factor 3 subunit J OS=Homo sapiens OX=9606 GN=EIF3J PE=1 SV=2	EIF3J	23.64	7	7	7	45314.2	55208	81419.9	66757.3	0.728819	0.887947	1.30953	1.0737
Q9UBQ5	Eukaryotic translation initiation factor 3 subunit K OS=Homo sapiens OX=9606 GN=EIF3K PE=1 SV=1	EIF3K	19.72	4	4	4	39025.6	35991.1	45633.5	36919.7	0.990687	0.913654	1.15843	0.937227
Q9Y262	Eukaryotic translation initiation factor 3 subunit L OS=Homo sapiens OX=9606 GN=EIF3L PE=1 SV=1	EIF3L	22.52	16	16	16	32331.2	28393	33709	33198.2	1.01327	0.889844	1.05645	1.04044
Q7L2H7	Eukaryotic translation initiation factor 3 subunit M OS=Homo sapiens OX=9606 GN=EIF3M PE=1 SV=1	EIF3M	7.49	3	3	3	4269.99	4297.89	4988.06	5823.91	0.881326	0.887084	1.02954	1.20205
P60842	Eukaryotic initiation factor 4A-I OS=Homo sapiens OX=9606 GN=EIF4A1 PE=1 SV=1	EIF4A1	36.21	16	16	16	48129	61120.5	54301.7	62675.7	0.850986	1.08069	0.960128	1.10819
Q14240	Eukaryotic initiation factor 4A-II OS=Homo sapiens OX=9606 GN=EIF4A2 PE=1 SV=2	EIF4A2	27.76	12	4	4	4590.8	5350.84	4273.32	3468.66	1.03843	1.21035	0.966617	0.784604
P38919	Eukaryotic initiation factor 4A-III OS=Homo sapiens OX=9606 GN=EIF4A3 PE=1 SV=4	EIF4A3	29.2	16	12	12	23424.2	19763.8	16947.7	16532.3	1.22211	1.03114	0.884212	0.86254
P23588	Eukaryotic translation initiation factor 4B OS=Homo sapiens OX=9606 GN=EIF4B PE=1 SV=2	EIF4B	30.28	23	23	23	71152.1	68414.3	84848.6	77015.2	0.944193	0.907863	1.12595	1.022
P06730	Eukaryotic translation initiation factor 4E OS=Homo sapiens OX=9606 GN=EIF4E PE=1 SV=2	EIF4E	27.19	5	5	5	25722.7	24679.7	24859	19382.6	1.08713	1.04305	1.05063	0.819179
O60573	Eukaryotic translation initiation factor 4E type 2 OS=Homo sapiens OX=9606 GN=EIF4E2 PE=1 SV=1	EIF4E2	15.92	4	4	4	12018.4	12077.1	10093.6	12328.9	1.03344	1.03849	0.867931	1.06014
Q9NRA8	Eukaryotic translation initiation factor 4E transporter OS=Homo sapiens OX=9606 GN=EIF4ENIF1 PE=1 SV=2	EIF4ENIF1	7.61	7	7	7	3873.23	3834.73	3002.89	3283.94	1.10705	1.09605	0.858288	0.938618
Q04637	Eukaryotic translation initiation factor 4 gamma 1 OS=Homo sapiens OX=9606 GN=EIF4G1 PE=1 SV=4	EIF4G1	21.01	34	34	34	37116.9	32416.9	36718.6	28887.4	1.09862	0.959507	1.08683	0.855038
P78344	Eukaryotic translation initiation factor 4 gamma 2 OS=Homo sapiens OX=9606 GN=EIF4G2 PE=1 SV=1	EIF4G2	10.25	9	9	9	2657.19	3531.72	3871.02	4093.8	0.750951	0.998103	1.09399	1.15695
O43432	Eukaryotic translation initiation factor 4 gamma 3 OS=Homo sapiens OX=9606 GN=EIF4G3 PE=1 SV=2	EIF4G3	13.44	21	18	18	4343.08	4123.64	5465.41	4671.3	0.933823	0.886641	1.17514	1.0044
Q15056	Eukaryotic translation initiation factor 4H OS=Homo sapiens OX=9606 GN=EIF4H PE=1 SV=5	EIF4H	5.24	1	1	1	1299.44	1245.36	1409.58		0.985823	0.944795	1.06938
P55010	Eukaryotic translation initiation factor 5 OS=Homo sapiens OX=9606 GN=EIF5 PE=1 SV=2	EIF5	10.67	4	4	4	1286.11	1777.26	1766.23	1176.08	0.856596	1.18372	1.17637	0.783312
P63241	Eukaryotic translation initiation factor 5A-1 OS=Homo sapiens OX=9606 GN=EIF5A PE=1 SV=2	EIF5A	18.18	4	4	4	19541.3	30839.4	36217.6	45128.5	0.593389	0.936465	1.09978	1.37037
Q9GZV4	Eukaryotic translation initiation factor 5A-2 OS=Homo sapiens OX=9606 GN=EIF5A2 PE=1 SV=3	EIF5A2	18.3	3	1	1	2277.83	2470.02	1178.15	1745.47	1.18769	1.2879	0.614302	0.91011
O60841	Eukaryotic translation initiation factor 5B OS=Homo sapiens OX=9606 GN=EIF5B PE=1 SV=4	EIF5B	27.79	42	42	41	176193	226725	261848	202568	0.812573	1.04562	1.2076	0.93421
P56537	Eukaryotic translation initiation factor 6 OS=Homo sapiens OX=9606 GN=EIF6 PE=1 SV=1	EIF6	22.86	4	4	4	42195.1	38974.8	27736.9	31504.9	1.20204	1.1103	0.790159	0.897501
Q6UXG2	Endosome/lysosome-associated apoptosis and autophagy regulator 1 OS=Homo sapiens OX=9606 GN=ELAPOR1 PE=1 SV=2	ELAPOR1	0.79	1	1	1		7632.1	3752.96	5170.91		1.38296	0.68005	0.936987
Q15717	ELAV-like protein 1 OS=Homo sapiens OX=9606 GN=ELAVL1 PE=1 SV=2	ELAVL1	24.85	8	8	8	61661	44518.1	37155	38446.8	1.35682	0.979599	0.817578	0.846003
P55199	RNA polymerase II elongation factor ELL OS=Homo sapiens OX=9606 GN=ELL PE=1 SV=1	ELL	24.32	14	14	14	4005.34	4351.57	3314	3136.17	1.08201	1.17554	0.895247	0.847208
Q14241	Elongin-A OS=Homo sapiens OX=9606 GN=ELOA PE=1 SV=2	ELOA	16.67	13	13	13	8744.27	8755.97	8976.09	9494.27	0.97238	0.973681	0.998158	1.05578
Q15370	Elongin-B OS=Homo sapiens OX=9606 GN=ELOB PE=1 SV=1	ELOB	38.98	4	4	4	5117.77	4415.52	5884.44	5603.14	0.973846	0.840216	1.11973	1.06621
Q15369	Elongin-C OS=Homo sapiens OX=9606 GN=ELOC PE=1 SV=1	ELOC	40.18	4	4	4	11595	10478.4	13659.4	13336.3	0.945198	0.854175	1.11348	1.08714
O95163	Elongator complex protein 1 OS=Homo sapiens OX=9606 GN=ELP1 PE=1 SV=3	ELP1	9.98	13	13	13	5624.63	6278.93	5998.76	6196.85	0.933581	1.04218	0.995679	1.02856
Q9H9T3	Elongator complex protein 3 OS=Homo sapiens OX=9606 GN=ELP3 PE=1 SV=2	ELP3	17.18	9	9	9	18848.2	18794.4	18369.3	20937.6	0.97977	0.976973	0.954876	1.08838
Q96EB1	Elongator complex protein 4 OS=Homo sapiens OX=9606 GN=ELP4 PE=1 SV=2	ELP4	16.98	7	7	7	15514.2	16651.8	12583.1	15652.1	1.02741	1.10275	0.833301	1.03654
Q8TE02	Elongator complex protein 5 OS=Homo sapiens OX=9606 GN=ELP5 PE=1 SV=2	ELP5	5.7	2	2	2	4445.16	5504.04	5374.39	5443.53	0.856192	1.06015	1.03517	1.04849
Q0PNE2	Elongator complex protein 6 OS=Homo sapiens OX=9606 GN=ELP6 PE=1 SV=1	ELP6	28.2	8	8	8	6350.26	7688.99	6403.8	6299.95	0.94982	1.15006	0.957828	0.942295
Q8N766	ER membrane protein complex subunit 1 OS=Homo sapiens OX=9606 GN=EMC1 PE=1 SV=1	EMC1	7.15	6	6	6	1915.38	2640.73	1612.01	2236.74	0.911558	1.25676	0.76718	1.0645
Q15006	ER membrane protein complex subunit 2 OS=Homo sapiens OX=9606 GN=EMC2 PE=1 SV=1	EMC2	11.11	3	3	3	1008.79	1345.14	2313.62	1623.3	0.641433	0.855299	1.4711	1.03217
Q9P0I2	ER membrane protein complex subunit 3 OS=Homo sapiens OX=9606 GN=EMC3 PE=1 SV=3	EMC3	5.36	1	1	1	462.135	1636.35	2144.99	1403.38	0.327357	1.15912	1.51942	0.994097
O43402	ER membrane protein complex subunit 8 OS=Homo sapiens OX=9606 GN=EMC8 PE=1 SV=1	EMC8	9.05	2	2	2	2764.28	3287.08	1604.71	3465.71	0.994186	1.18221	0.577141	1.24646
P50402	Emerin OS=Homo sapiens OX=9606 GN=EMD PE=1 SV=1	EMD	37.4	12	12	12	37243.5	38988.4	32069.6	34943.5	1.03999	1.08872	0.895517	0.975769
Q96AY2	Crossover junction endonuclease EME1 OS=Homo sapiens OX=9606 GN=EME1 PE=1 SV=2	EME1	2.11	1	1	1	836.477		672.961	409.619	1.30764		1.05202	0.640344
Q92979	Ribosomal RNA small subunit methyltransferase NEP1 OS=Homo sapiens OX=9606 GN=EMG1 PE=1 SV=4	EMG1	22.95	5	5	5	10412.6	7901.56	5131.96	4685.41	1.48056	1.12352	0.729709	0.666215
O00423	Echinoderm microtubule-associated protein-like 1 OS=Homo sapiens OX=9606 GN=EML1 PE=1 SV=3	EML1	5.4	4	4	4	1420.2	2324.45	1983.43	1808.8	0.753734	1.23364	1.05265	0.959973
Q32P44	Echinoderm microtubule-associated protein-like 3 OS=Homo sapiens OX=9606 GN=EML3 PE=1 SV=1	EML3	16.41	13	13	13	9444.53	11272.4	10899.8	9794.89	0.912259	1.08882	1.05283	0.946101
Q9HC35	Echinoderm microtubule-associated protein-like 4 OS=Homo sapiens OX=9606 GN=EML4 PE=1 SV=3	EML4	23.96	22	22	22	9863.76	15519	19299.2	15176.2	0.659142	1.03705	1.28966	1.01414
Q8N8S7	Protein enabled homolog OS=Homo sapiens OX=9606 GN=ENAH PE=1 SV=2	ENAH	1.86	1	1	1	1324.68	2230.67	1444.5	1573.59	0.80608	1.35738	0.878992	0.957544
Q8NFI3	Cytosolic endo-beta-N-acetylglucosaminidase OS=Homo sapiens OX=9606 GN=ENGASE PE=1 SV=1	ENGASE	4.85	4	4	4	2157.75	2951.7	4460.71	2536.68	0.712903	0.975217	1.47378	0.838098
P06733	Alpha-enolase OS=Homo sapiens OX=9606 GN=ENO1 PE=1 SV=2	ENO1	5.53	2	2	2	7742.06	8716.39	7880.06	6057.89	1.01881	1.14703	1.03697	0.797185
Q96C92	Endosome-associated-trafficking regulator 1 OS=Homo sapiens OX=9606 GN=ENTR1 PE=1 SV=3	ENTR1	14.71	6	6	6	19004.4	19721.8	15454.5	16301.6	1.07853	1.11925	0.877071	0.925146
Q9NPA8	Transcription and mRNA export factor ENY2 OS=Homo sapiens OX=9606 GN=ENY2 PE=1 SV=1	ENY2	23.76	3	3	3	15485	16788.1	16656.8	18682.1	0.91611	0.993202	0.985435	1.10525
Q96L91	E1A-binding protein p400 OS=Homo sapiens OX=9606 GN=EP400 PE=1 SV=4	EP400	1.84	4	4	4	647.967	1062.21	681.855	1036.38	0.755997	1.2393	0.795534	1.20917
O43491	Band 4.1-like protein 2 OS=Homo sapiens OX=9606 GN=EPB41L2 PE=1 SV=1	EPB41L2	1.99	2	2	2	395.343	194.058	352.669	420.326	1.16073	0.569755	1.03544	1.23408
Q9H329	Band 4.1-like protein 4B OS=Homo sapiens OX=9606 GN=EPB41L4B PE=2 SV=2	EPB41L4B	3.44	3	2	2	1857.62	1245.95	1355.21	977.752	1.36677	0.916724	0.997114	0.719394
Q9HCM4	Band 4.1-like protein 5 OS=Homo sapiens OX=9606 GN=EPB41L5 PE=1 SV=3	EPB41L5	9	6	6	6	1699.2	2235.05	1987.49	2116.07	0.845603	1.11227	0.98907	1.05306
Q8IUS5	Epoxide hydrolase 4 OS=Homo sapiens OX=9606 GN=EPHX4 PE=1 SV=2	EPHX4	5.52	2	2	2	835.156	1182.49	1885.95	2437.05	0.526859	0.745974	1.18975	1.53741
A6NHQ4	Elongin BC and Polycomb repressive complex 2-associated protein OS=Homo sapiens OX=9606 GN=EPOP PE=1 SV=1	EPOP	3.69	1	1	1	521.03	662.428	647.85	1289.14	0.667891	0.849145	0.830458	1.65251
P58107	Epiplakin OS=Homo sapiens OX=9606 GN=EPPK1 PE=1 SV=3	EPPK1	9.83	16	12	12	1713.34	3281.57	4566.18	3491.96	0.525039	1.00561	1.39927	1.07008
P07814	Bifunctional glutamate/proline--tRNA ligase OS=Homo sapiens OX=9606 GN=EPRS1 PE=1 SV=5	EPRS1	16.27	23	23	23	5870.63	8133.03	8539.85	8291.93	0.761543	1.05502	1.1078	1.07564
P42566	Epidermal growth factor receptor substrate 15 OS=Homo sapiens OX=9606 GN=EPS15 PE=1 SV=2	EPS15	9.04	8	8	8	2847.89	3623.43	1882.39	3278.29	0.979329	1.24602	0.647314	1.12733
Q9UBC2	Epidermal growth factor receptor substrate 15-like 1 OS=Homo sapiens OX=9606 GN=EPS15L1 PE=1 SV=1	EPS15L1	9.49	8	8	8	2727.75	2717.35	2948.97	2781.85	0.976295	0.972573	1.05547	0.995659
Q8TE68	Epidermal growth factor receptor kinase substrate 8-like protein 1 OS=Homo sapiens OX=9606 GN=EPS8L1 PE=1 SV=3	EPS8L1	1.38	1	1	1	1527.97	1319.91		1511.82	1.05143	0.908257		1.04031
O75616	GTPase Era, mitochondrial OS=Homo sapiens OX=9606 GN=ERAL1 PE=1 SV=2	ERAL1	11.9	5	5	5	7268.79	7831.78	6402.9	8075.26	0.982975	1.05911	0.865879	1.09204
Q96RT1	Erbin OS=Homo sapiens OX=9606 GN=ERBIN PE=1 SV=2	ERBIN	0.64	1	1	1			320.954	548.52			0.738272	1.26173
Q8IUD2	ELKS/Rab6-interacting/CAST family member 1 OS=Homo sapiens OX=9606 GN=ERC1 PE=1 SV=1	ERC1	24.46	28	28	23	7354.75	10649.3	12265.2	12801	0.683047	0.989017	1.13909	1.18885
P07992	DNA excision repair protein ERCC-1 OS=Homo sapiens OX=9606 GN=ERCC1 PE=1 SV=1	ERCC1	18.86	5	5	5	2801.1	4115.77	1740.65	2813.16	0.976786	1.43523	0.606991	0.980992
P18074	General transcription and DNA repair factor IIH helicase subunit XPD OS=Homo sapiens OX=9606 GN=ERCC2 PE=1 SV=1	ERCC2	10.13	7	7	7	4911.19	10046.8	8490.05	9917.14	0.58878	1.20447	1.01783	1.18892
P19447	General transcription and DNA repair factor IIH helicase subunit XPB OS=Homo sapiens OX=9606 GN=ERCC3 PE=1 SV=1	ERCC3	13.81	11	11	11	13996.8	14232.3	12628.3	13426.6	1.03138	1.04873	0.930536	0.98936
Q92889	DNA repair endonuclease XPF OS=Homo sapiens OX=9606 GN=ERCC4 PE=1 SV=3	ERCC4	5.13	5	5	5	5987.59	5376.05	4515.77	5547.82	1.11775	1.00359	0.842997	1.03566
P28715	DNA excision repair protein ERCC-5 OS=Homo sapiens OX=9606 GN=ERCC5 PE=1 SV=3	ERCC5	1.26	1	1	1	634.851	778.53		877.537	0.831349	1.0195		1.14915
P0DP91	Chimeric ERCC6-PGBD3 protein OS=Homo sapiens OX=9606 GN=ERCC6 PE=1 SV=1	ERCC6	8.95	9	6	0	4722.89	5417.77	4774.93	5936.28	0.905989	1.03929	0.915972	1.13875
Q03468	DNA excision repair protein ERCC-6 OS=Homo sapiens OX=9606 GN=ERCC6 PE=1 SV=1	ERCC6	4.35	6	6	3	4632.37	4909.44	6021.27	6297.03	0.847639	0.898338	1.10178	1.15224
Q2NKX8	DNA excision repair protein ERCC-6-like OS=Homo sapiens OX=9606 GN=ERCC6L PE=1 SV=1	ERCC6L	6	7	7	7	3716.01	3991.38	3611.24	2985.76	1.03912	1.11613	1.00983	0.834921
P50548	ETS domain-containing transcription factor ERF OS=Homo sapiens OX=9606 GN=ERF PE=1 SV=2	ERF	14.6	6	6	6	7427.67	7784.99	6935.41	5970.2	1.05663	1.10746	0.986606	0.849298
Q96RQ1	Endoplasmic reticulum-Golgi intermediate compartment protein 2 OS=Homo sapiens OX=9606 GN=ERGIC2 PE=1 SV=2	ERGIC2	6.1	2	2	2		604.982	531.113	385.664		1.19266	1.04704	0.760299
P84090	Enhancer of rudimentary homolog OS=Homo sapiens OX=9606 GN=ERH PE=1 SV=1	ERH	28.85	4	4	4	104694	88417.4	88536.5	77695.5	1.16539	0.984211	0.985536	0.864861
Q8IV48	3'-5' exoribonuclease 1 OS=Homo sapiens OX=9606 GN=ERI1 PE=1 SV=3	ERI1	22.35	8	8	8	10781.7	11312.3	9697.63	10230.6	1.02629	1.07679	0.923095	0.973827
O43414	ERI1 exoribonuclease 3 OS=Homo sapiens OX=9606 GN=ERI3 PE=1 SV=2	ERI3	8.01	3	3	3	6005	8362.38	9238.58	9751.58	0.720077	1.00276	1.10783	1.16934
Q86X53	Glutamate-rich protein 1 OS=Homo sapiens OX=9606 GN=ERICH1 PE=1 SV=1	ERICH1	2.48	1	1	1	6384.58	4291.83	3674.13	5029.28	1.31778	0.885835	0.758341	1.03804
O75477	Erlin-1 OS=Homo sapiens OX=9606 GN=ERLIN1 PE=1 SV=2	ERLIN1	10.34	3	3	2	2245.11	2881.53	4076.04	3748.5	0.693407	0.889967	1.25889	1.15773
O94905	Erlin-2 OS=Homo sapiens OX=9606 GN=ERLIN2 PE=1 SV=1	ERLIN2	12.39	4	3	3	1065.69	2482.28	2983.7	3042.4	0.44524	1.03708	1.24658	1.2711
Q7Z2K6	Endoplasmic reticulum metallopeptidase 1 OS=Homo sapiens OX=9606 GN=ERMP1 PE=1 SV=2	ERMP1	2.88	3	3	3	383.716	965.598	1059.16	1346.15	0.408793	1.0287	1.12838	1.43412
Q9BS26	Endoplasmic reticulum resident protein 44 OS=Homo sapiens OX=9606 GN=ERP44 PE=1 SV=1	ERP44	16.75	8	8	8	6709.46	6779.4	6448.81	7113.61	0.99211	1.00245	0.953568	1.05187
Q9UJM3	ERBB receptor feedback inhibitor 1 OS=Homo sapiens OX=9606 GN=ERRFI1 PE=1 SV=1	ERRFI1	10.61	6	6	6	12365.4	11684.5	8563.8	6908.13	1.2515	1.18259	0.866741	0.699171
Q9H501	ESF1 homolog OS=Homo sapiens OX=9606 GN=ESF1 PE=1 SV=1	ESF1	23.03	24	24	24	28525	31922.7	28272.7	30206.1	0.959416	1.0737	0.95093	1.01596
Q14674	Separin OS=Homo sapiens OX=9606 GN=ESPL1 PE=1 SV=3	ESPL1	0.66	1	1	1	1006.4	1428.93	1397.3	1159.31	0.80642	1.14499	1.11964	0.928945
Q96DF8	Splicing factor ESS-2 homolog OS=Homo sapiens OX=9606 GN=ESS2 PE=1 SV=1	ESS2	9.03	4	4	4	2089.5	3600.68	3089.64	3241.01	0.695293	1.19815	1.0281	1.07846
Q9BSJ8	Extended synaptotagmin-1 OS=Homo sapiens OX=9606 GN=ESYT1 PE=1 SV=1	ESYT1	3.53	3	3	3	859.59	1239.45	1205.56	1544.27	0.709105	1.02247	0.994508	1.27392
A0FGR8	Extended synaptotagmin-2 OS=Homo sapiens OX=9606 GN=ESYT2 PE=1 SV=1	ESYT2	3.37	3	3	3	1858.47	2277.38	1894.8	2654.84	0.855896	1.04882	0.872628	1.22266
P62495	Eukaryotic peptide chain release factor subunit 1 OS=Homo sapiens OX=9606 GN=ETF1 PE=1 SV=3	ETF1	21.51	9	9	9	12755.1	15420.2	17095.6	13419.2	0.869319	1.05096	1.16514	0.91458
P13804	Electron transfer flavoprotein subunit alpha, mitochondrial OS=Homo sapiens OX=9606 GN=ETFA PE=1 SV=1	ETFA	3	1	1	1	593.597	484.191	913.686	1219.7	0.739414	0.603133	1.13813	1.51932
P38117	Electron transfer flavoprotein subunit beta OS=Homo sapiens OX=9606 GN=ETFB PE=1 SV=3	ETFB	7.84	2	2	2	1645.08	2214.75	3664.56	2804.12	0.637103	0.857723	1.4192	1.08597
O95571	Persulfide dioxygenase ETHE1, mitochondrial OS=Homo sapiens OX=9606 GN=ETHE1 PE=1 SV=2	ETHE1	10.63	2	2	2	1014.56	1174.24		1152.13	0.911028	1.05441		1.03456
P50549	ETS translocation variant 1 OS=Homo sapiens OX=9606 GN=ETV1 PE=1 SV=2	ETV1	8.39	4	2	2	1153.48	1109.91	935.537	1275.73	1.03112	0.992174	0.836298	1.1404
P41162	ETS translocation variant 3 OS=Homo sapiens OX=9606 GN=ETV3 PE=1 SV=2	ETV3	4.3	2	1	1	1336.64	1497.63	1543.63	714.853	1.04984	1.17628	1.21241	0.561467
P43268	ETS translocation variant 4 OS=Homo sapiens OX=9606 GN=ETV4 PE=1 SV=3	ETV4	10.54	6	3	3	6028.66	4849.51	4099.88	4667.75	1.22747	0.987389	0.83476	0.950381
P41161	ETS translocation variant 5 OS=Homo sapiens OX=9606 GN=ETV5 PE=1 SV=1	ETV5	15.88	8	8	7	22209.4	24480.2	23056.1	30585.3	0.885445	0.975978	0.919201	1.21938
P41212	Transcription factor ETV6 OS=Homo sapiens OX=9606 GN=ETV6 PE=1 SV=1	ETV6	14.38	7	7	7	6385.24	6551.97	5509.85	6634.65	1.01831	1.0449	0.878704	1.05809
O60447	Ecotropic viral integration site 5 protein homolog OS=Homo sapiens OX=9606 GN=EVI5 PE=1 SV=3	EVI5	4.2	4	3	3	1036.78	1190.21	849.645	1160.29	0.978804	1.12365	0.802134	1.09541
Q96CN4	EVI5-like protein OS=Homo sapiens OX=9606 GN=EVI5L PE=1 SV=1	EVI5L	11.08	9	9	8	3392.19	5068.83	4697.85	5497.16	0.727312	1.0868	1.00726	1.17863
Q01844	RNA-binding protein EWS OS=Homo sapiens OX=9606 GN=EWSR1 PE=1 SV=1	EWSR1	4.42	2	2	2	65734	62416.1	73529.7	69736.7	0.968755	0.919857	1.08364	1.02774
Q9NVH0	Exonuclease 3'-5' domain-containing protein 2 OS=Homo sapiens OX=9606 GN=EXD2 PE=1 SV=2	EXD2	18.68	11	11	11	2133.02	3322.92	4193.32	4761.58	0.59206	0.922339	1.16393	1.32167
Q9UQ84	Exonuclease 1 OS=Homo sapiens OX=9606 GN=EXO1 PE=1 SV=2	EXO1	2.25	2	2	2	747.843	1584.49	1197.03	1303.08	0.619019	1.31154	0.990828	1.07861
Q9NV70	Exocyst complex component 1 OS=Homo sapiens OX=9606 GN=EXOC1 PE=1 SV=4	EXOC1	4.47	4	4	4	1624.39	1872.21	1934.13	2231.03	0.848051	0.977431	1.00976	1.16476
Q96KP1	Exocyst complex component 2 OS=Homo sapiens OX=9606 GN=EXOC2 PE=1 SV=1	EXOC2	5.41	5	5	5	1445.79	2059.27	2421.28	3238.56	0.631012	0.898764	1.05676	1.41346
O60645	Exocyst complex component 3 OS=Homo sapiens OX=9606 GN=EXOC3 PE=1 SV=3	EXOC3	3.76	3	3	3	1034.19	2693.85	1866.56	3251.12	0.467657	1.21815	0.844051	1.47014
Q96A65	Exocyst complex component 4 OS=Homo sapiens OX=9606 GN=EXOC4 PE=1 SV=1	EXOC4	4.72	4	4	4	818.409	1148.92	1084.24	1860.4	0.666461	0.935609	0.882937	1.51499
O00471	Exocyst complex component 5 OS=Homo sapiens OX=9606 GN=EXOC5 PE=1 SV=1	EXOC5	1.13	1	1	1	171.013	295.324		545.215	0.50718	0.875854		1.61697
Q9UPT5	Exocyst complex component 7 OS=Homo sapiens OX=9606 GN=EXOC7 PE=1 SV=3	EXOC7	1.36	1	1	1	2827.76	3946.32	3525.2	2605.86	0.876476	1.22318	1.09265	0.807697
Q9Y2C4	Nuclease EXOG, mitochondrial OS=Homo sapiens OX=9606 GN=EXOG PE=1 SV=2	EXOG	5.16	2	2	2	1511.84	1542.8	2658.31	2573.13	0.729822	0.744767	1.28327	1.24215
Q9Y3B2	Exosome complex component CSL4 OS=Homo sapiens OX=9606 GN=EXOSC1 PE=1 SV=1	EXOSC1	18.97	5	5	5	12447.7	13782	13331.8	13884.5	0.931609	1.03147	0.997777	1.03914
Q01780	Exosome complex component 10 OS=Homo sapiens OX=9606 GN=EXOSC10 PE=1 SV=2	EXOSC10	21.02	19	19	19	7877.74	8673.63	9497.72	10507.1	0.861987	0.949074	1.03925	1.14969
Q13868	Exosome complex component RRP4 OS=Homo sapiens OX=9606 GN=EXOSC2 PE=1 SV=2	EXOSC2	14.33	4	4	4	34242	39194.4	34857.8	43457.4	0.90258	1.03312	0.918812	1.14549
Q9NQT5	Exosome complex component RRP40 OS=Homo sapiens OX=9606 GN=EXOSC3 PE=1 SV=3	EXOSC3	8.73	3	3	3	11890.5	11243.4	9946.84	10459.2	1.09238	1.03293	0.913813	0.960883
Q9NPD3	Exosome complex component RRP41 OS=Homo sapiens OX=9606 GN=EXOSC4 PE=1 SV=3	EXOSC4	19.18	5	5	5	24548	26481.2	23493	25808.6	0.978683	1.05576	0.936622	1.02894
Q9NQT4	Exosome complex component RRP46 OS=Homo sapiens OX=9606 GN=EXOSC5 PE=1 SV=1	EXOSC5	8.51	2	2	2	38208	29947.7	28324.7	16943.9	1.34744	1.05613	0.998894	0.59754
Q5RKV6	Exosome complex component MTR3 OS=Homo sapiens OX=9606 GN=EXOSC6 PE=1 SV=1	EXOSC6	19.49	5	5	5	14963.4	16260.9	15757.5	15908	0.951722	1.03425	1.00223	1.0118
Q15024	Exosome complex component RRP42 OS=Homo sapiens OX=9606 GN=EXOSC7 PE=1 SV=3	EXOSC7	18.9	5	5	5	15457.5	15342.1	14135.8	17636.4	0.988145	0.980768	0.903653	1.12743
Q96B26	Exosome complex component RRP43 OS=Homo sapiens OX=9606 GN=EXOSC8 PE=1 SV=1	EXOSC8	24.28	8	8	8	14410.4	14883.8	13814.1	15431.5	0.984657	1.017	0.943912	1.05443
Q06265	Exosome complex component RRP45 OS=Homo sapiens OX=9606 GN=EXOSC9 PE=1 SV=3	EXOSC9	13.21	5	5	5	11644.2	12154.3	10678.2	12212.4	0.997595	1.0413	0.914835	1.04627
O95677	Eyes absent homolog 4 OS=Homo sapiens OX=9606 GN=EYA4 PE=1 SV=2	EYA4	3.76	2	2	2	2193.66	3048.16	1887.71	2783.54	0.885159	1.22996	0.761706	1.12318
Q15910	Histone-lysine N-methyltransferase EZH2 OS=Homo sapiens OX=9606 GN=EZH2 PE=1 SV=2	EZH2	4.42	3	3	3	4646.51	2261.5	3267.29	2718.71	1.44145	0.701566	1.01358	0.843402
P15311	Ezrin OS=Homo sapiens OX=9606 GN=EZR PE=1 SV=4	EZR	27.99	23	15	15	227096	474614	764109	576430	0.444796	0.929591	1.4966	1.12901
P00734	Prothrombin OS=Homo sapiens OX=9606 GN=F2 PE=1 SV=2	F2	3.86	2	2	2	1954.68	3079.35	2679.61	2652.68	0.754243	1.18821	1.03397	1.02358
P12259	Coagulation factor V OS=Homo sapiens OX=9606 GN=F5 PE=1 SV=4	F5	0.85	2	2	2	866.419	1510.56	2993.52	2901.15	0.418982	0.730476	1.4476	1.40294
Q0VG06	Fanconi anemia core complex-associated protein 100 OS=Homo sapiens OX=9606 GN=FAAP100 PE=1 SV=3	FAAP100	1.36	1	1	1	1201.64	541.266	855.172		1.38753	0.625	0.987467
Q9UNN5	FAS-associated factor 1 OS=Homo sapiens OX=9606 GN=FAF1 PE=1 SV=2	FAF1	3.08	2	2	2		774.248	638.454	852.581		1.02537	0.845529	1.12911
Q96CS3	FAS-associated factor 2 OS=Homo sapiens OX=9606 GN=FAF2 PE=1 SV=2	FAF2	10.79	5	5	5	6396.37	8518.48	8909.16	10190.1	0.752202	1.00176	1.0477	1.19834
Q96PZ2	Serine protease FAM111A OS=Homo sapiens OX=9606 GN=FAM111A PE=1 SV=2	FAM111A	4.26	2	2	2	543.829	941.104	861.068	1321.88	0.593072	1.02632	0.939036	1.44157
Q9NZB2	Constitutive coactivator of PPAR-gamma-like protein 1 OS=Homo sapiens OX=9606 GN=FAM120A PE=1 SV=2	FAM120A	20.39	20	20	19	21616	19208	21253.8	17795.4	1.08252	0.961925	1.06438	0.891183
Q96EK7	Constitutive coactivator of peroxisome proliferator-activated receptor gamma OS=Homo sapiens OX=9606 GN=FAM120B PE=1 SV=1	FAM120B	20.88	14	14	14	2441.32	2531.13	1737.28	2163.92	1.10048	1.14096	0.783119	0.975436
Q9NX05	Constitutive coactivator of PPAR-gamma-like protein 2 OS=Homo sapiens OX=9606 GN=FAM120C PE=1 SV=4	FAM120C	3.01	3	1	1	4399.67	2857.87	4201.63	4027.25	1.13639	0.738162	1.08524	1.0402
Q5BKY9	Protein FAM133B OS=Homo sapiens OX=9606 GN=FAM133B PE=1 SV=1	FAM133B	10.93	4	4	4	20779.6	22358.5	16198.7	23462.4	1.00386	1.08013	0.782553	1.13346
Q92567	Protein FAM168A OS=Homo sapiens OX=9606 GN=FAM168A PE=1 SV=2	FAM168A	7.38	2	2	2	3164.13	3725.27	2691.04	4619.67	0.891297	1.04936	0.758034	1.30131
Q8NB25	Protein FAM184A OS=Homo sapiens OX=9606 GN=FAM184A PE=1 SV=3	FAM184A	0.79	1	1	1	1773.78	2806.89	2303.05	2492.92	0.75668	1.1974	0.982463	1.06346
P78312	Protein FAM193A OS=Homo sapiens OX=9606 GN=FAM193A PE=1 SV=2	FAM193A	8.54	10	10	10	4314.69	3562.39	2448.82	2158.87	1.38239	1.14136	0.784578	0.691681
Q96PV7	Protein FAM193B OS=Homo sapiens OX=9606 GN=FAM193B PE=1 SV=3	FAM193B	6.87	5	5	5	2086.16	1981.7	1525.89	1077.36	1.25086	1.18823	0.914924	0.645985
Q9H8W3	Protein FAM204A OS=Homo sapiens OX=9606 GN=FAM204A PE=1 SV=1	FAM204A	13.73	3	3	3	2830.82	2830.71	2901.45	3080.81	0.972474	0.972436	0.996737	1.05835
Q14320	Protein FAM50A OS=Homo sapiens OX=9606 GN=FAM50A PE=1 SV=2	FAM50A	12.98	4	4	4	2243.81	3527.49	2790.98	2515.1	0.810231	1.27376	1.00781	0.908193
Q9NYF3	Protein FAM53C OS=Homo sapiens OX=9606 GN=FAM53C PE=1 SV=1	FAM53C	2.3	1	1	1	966.602	2030.61	1955.32	1570.52	0.59273	1.24519	1.19902	0.963058
Q5HYJ3	Protein FAM76B OS=Homo sapiens OX=9606 GN=FAM76B PE=1 SV=3	FAM76B	9.14	3	3	3	1751.95	2197.73	2314.63	2622.09	0.788598	0.989255	1.04188	1.18027
Q9H4H8	Protein FAM83D OS=Homo sapiens OX=9606 GN=FAM83D PE=1 SV=3	FAM83D	17.61	10	10	10	4106.85	3588.41	5049.44	4153.28	0.972152	0.849429	1.19528	0.983142
Q6ZRV2	Protein FAM83H OS=Homo sapiens OX=9606 GN=FAM83H PE=1 SV=3	FAM83H	20.78	21	21	21	11661.8	8681.55	7115	6895.67	1.35784	1.01083	0.828433	0.802895
Q658Y4	Protein FAM91A1 OS=Homo sapiens OX=9606 GN=FAM91A1 PE=1 SV=3	FAM91A1	14.08	11	11	10	7620.06	8704.69	9250.29	10991.3	0.83356	0.952208	1.01189	1.20234
Q8NCA5	Protein FAM98A OS=Homo sapiens OX=9606 GN=FAM98A PE=1 SV=2	FAM98A	10.23	7	7	7	37544.1	27018.5	31494.1	24217.2	1.24862	0.898566	1.04741	0.805402
Q52LJ0	Protein FAM98B OS=Homo sapiens OX=9606 GN=FAM98B PE=1 SV=2	FAM98B	11.55	4	4	4	3867.4	5092.05	7165.67	7168.56	0.664111	0.874409	1.23049	1.23099
Q17RN3	Protein FAM98C OS=Homo sapiens OX=9606 GN=FAM98C PE=1 SV=1	FAM98C	2.87	1	1	1	755.775	645.868	1290.44	1123.05	0.792397	0.677164	1.35297	1.17747
Q8WVX9	Fatty acyl-CoA reductase 1 OS=Homo sapiens OX=9606 GN=FAR1 PE=1 SV=1	FAR1	5.24	2	2	2	1793.48	3789.13	1284.33	2934.09	0.731956	1.54642	0.524161	1.19746
Q9Y4F1	FERM, ARHGEF and pleckstrin domain-containing protein 1 OS=Homo sapiens OX=9606 GN=FARP1 PE=1 SV=1	FARP1	4.78	4	4	4	1907.28	1067.64	1705.28	2710.43	1.03227	0.577834	0.922942	1.46695
O94887	FERM, ARHGEF and pleckstrin domain-containing protein 2 OS=Homo sapiens OX=9606 GN=FARP2 PE=1 SV=3	FARP2	5.98	6	6	6	6230.51	5781.1	3894.28	4485.19	1.2222	1.13404	0.763918	0.879834
O95363	Phenylalanine--tRNA ligase, mitochondrial OS=Homo sapiens OX=9606 GN=FARS2 PE=1 SV=1	FARS2	3.77	2	2	2	985.095	1342.72	2334.63	1912.4	0.599311	0.816883	1.42034	1.16346
Q9Y285	Phenylalanine--tRNA ligase alpha subunit OS=Homo sapiens OX=9606 GN=FARSA PE=1 SV=3	FARSA	20.87	10	10	10	14259.7	19001.5	20124.4	19485.8	0.782732	1.04302	1.10465	1.0696
Q9NSD9	Phenylalanine--tRNA ligase beta subunit OS=Homo sapiens OX=9606 GN=FARSB PE=1 SV=3	FARSB	16.64	10	10	10	4621.18	6181.64	7918.78	7424.97	0.706965	0.94569	1.21144	1.1359
P25445	Tumor necrosis factor receptor superfamily member 6 OS=Homo sapiens OX=9606 GN=FAS PE=1 SV=1	FAS	3.28	1	1	1	312.01	1035.87	247.912	313.677	0.653606	2.16996	0.519332	0.657098
P49327	Fatty acid synthase OS=Homo sapiens OX=9606 GN=FASN PE=1 SV=3	FASN	4.74	11	11	11	2270.75	2754.3	2094.63	2884.64	0.907908	1.10124	0.83749	1.15336
Q53R41	FAST kinase domain-containing protein 1, mitochondrial OS=Homo sapiens OX=9606 GN=FASTKD1 PE=1 SV=1	FASTKD1	2.24	2	2	2	1185.49	957.835	1626.9	1967.14	0.826505	0.667787	1.13425	1.37146
Q9NYY8	FAST kinase domain-containing protein 2, mitochondrial OS=Homo sapiens OX=9606 GN=FASTKD2 PE=1 SV=1	FASTKD2	3.1	2	2	2	1764.13	1487.33	1092.56	1735.36	1.16073	0.978606	0.718863	1.1418
Q7L8L6	FAST kinase domain-containing protein 5, mitochondrial OS=Homo sapiens OX=9606 GN=FASTKD5 PE=1 SV=1	FASTKD5	3.27	3	3	3	1311.66	3158.47	2617.32	3440.19	0.498368	1.20007	0.994456	1.30711
Q14517	Protocadherin Fat 1 OS=Homo sapiens OX=9606 GN=FAT1 PE=1 SV=2	FAT1	1.39	6	6	6	1605.07	1111.62	1734.1	1519.61	1.07535	0.744754	1.1618	1.0181
P62861	Ubiquitin-like FUBI-ribosomal protein eS30 fusion protein OS=Homo sapiens OX=9606 GN=FAU PE=1 SV=2	FAU	22.56	2	2	2		2060.65	1482.17	1757.76		1.16628	0.838872	0.99485
P22087	rRNA 2'-O-methyltransferase fibrillarin OS=Homo sapiens OX=9606 GN=FBL PE=1 SV=2	FBL	38.94	13	13	12	49884.5	31534.5	22394.5	19750.9	1.61485	1.02083	0.72495	0.639372
P23142	Fibulin-1 OS=Homo sapiens OX=9606 GN=FBLN1 PE=1 SV=4	FBLN1	1.42	1	1	1	883.645	1179.06	542.622	1418.29	0.878458	1.17214	0.539437	1.40997
Q9HAH7	Probable fibrosin-1 OS=Homo sapiens OX=9606 GN=FBRS PE=1 SV=3	FBRS	6.09	3	3	3	2272.05	2131.57	2347.3	1968.35	1.04231	0.977866	1.07683	0.902988
Q9NXK8	F-box/LRR-repeat protein 12 OS=Homo sapiens OX=9606 GN=FBXL12 PE=1 SV=1	FBXL12	2.76	1	1	1	942.622	2093.77	2099.18	975.542	0.616989	1.37047	1.37401	0.638536
Q6PCT2	F-box/LRR-repeat protein 19 OS=Homo sapiens OX=9606 GN=FBXL19 PE=1 SV=3	FBXL19	4.18	2	2	2		1034.42	414.589	394.876		1.683	0.674536	0.642463
Q8N531	F-box/LRR-repeat protein 6 OS=Homo sapiens OX=9606 GN=FBXL6 PE=2 SV=2	FBXL6	2.23	1	1	1	1166	1477.3	749.25	1439.5	0.965222	1.22292	0.620234	1.19163
Q9UK96	F-box only protein 10 OS=Homo sapiens OX=9606 GN=FBXO10 PE=1 SV=3	FBXO10	1.26	1	1	1	317.759	452.109			0.82549	1.17451
Q86XK2	F-box only protein 11 OS=Homo sapiens OX=9606 GN=FBXO11 PE=1 SV=3	FBXO11	3.45	3	3	3	1225.92	1022.01	1375.51	1874.06	0.891984	0.743618	1.00083	1.36357
Q9UK22	F-box only protein 2 OS=Homo sapiens OX=9606 GN=FBXO2 PE=1 SV=2	FBXO2	6.42	1	1	1		2085.87	1853.01	2854.47		0.921138	0.818305	1.26056
Q8NEZ5	F-box only protein 22 OS=Homo sapiens OX=9606 GN=FBXO22 PE=1 SV=1	FBXO22	2.48	1	1	1	4742.82	4132	3241.13	3419.32	1.22117	1.0639	0.834522	0.880402
P0C2W1	F-box/SPRY domain-containing protein 1 OS=Homo sapiens OX=9606 GN=FBXO45 PE=1 SV=1	FBXO45	3.85	1	1	1	1487.12	1740.49	2408.46	2397.46	0.740457	0.866613	1.1992	1.19373
Q9UK97	F-box only protein 9 OS=Homo sapiens OX=9606 GN=FBXO9 PE=1 SV=1	FBXO9	9.84	4	4	4	1286.03	1484.31	1251.15	1112.16	1.00204	1.15653	0.974862	0.866565
P57775	F-box/WD repeat-containing protein 4 OS=Homo sapiens OX=9606 GN=FBXW4 PE=1 SV=1	FBXW4	5.83	2	2	2		2315.5	2010.4	2472.23		1.02183	0.887185	1.09099
Q9Y324	rRNA-processing protein FCF1 homolog OS=Homo sapiens OX=9606 GN=FCF1 PE=1 SV=1	FCF1	16.16	4	4	4	8466.03	6778.43	6423.39	6185.88	1.21578	0.973432	0.922446	0.888338
P22830	Ferrochelatase, mitochondrial OS=Homo sapiens OX=9606 GN=FECH PE=1 SV=2	FECH	6.38	2	2	2		645.148	1136.81	1523.29		0.585567	1.03182	1.38261
P39748	Flap endonuclease 1 OS=Homo sapiens OX=9606 GN=FEN1 PE=1 SV=1	FEN1	11.32	4	4	4	5085.13	6537.65	6124.01	4485.86	0.914894	1.17623	1.1018	0.807076
Q96AC1	Fermitin family homolog 2 OS=Homo sapiens OX=9606 GN=FERMT2 PE=1 SV=1	FERMT2	3.38	2	2	2	748.338	1502.01	1432.06	1203.93	0.612596	1.22956	1.1723	0.985548
Q9UHY8	Fasciculation and elongation protein zeta-2 OS=Homo sapiens OX=9606 GN=FEZ2 PE=1 SV=2	FEZ2	2.83	1	1	1	721.846	867.019	989.533	1263.49	0.751553	0.902701	1.03026	1.31549
P02675	Fibrinogen beta chain OS=Homo sapiens OX=9606 GN=FGB PE=1 SV=2	FGB	4.28	2	2	2		917.722	1936.99			0.642952	1.35705
P09038	Fibroblast growth factor 2 OS=Homo sapiens OX=9606 GN=FGF2 PE=1 SV=3	FGF2	9.72	3	3	3	18907.1	16402.3	34066.8	34434.1	0.728525	0.632011	1.31266	1.32681
P02679	Fibrinogen gamma chain OS=Homo sapiens OX=9606 GN=FGG PE=1 SV=3	FGG	1.99	1	1	1	2128.29	2899.93	1933.93	1469.69	1.00964	1.3757	0.917442	0.69721
Q13642	Four and a half LIM domains protein 1 OS=Homo sapiens OX=9606 GN=FHL1 PE=1 SV=4	FHL1	4.64	2	2	2		772.34	933.307	1750.85		0.670338	0.810046	1.51962
Q14192	Four and a half LIM domains protein 2 OS=Homo sapiens OX=9606 GN=FHL2 PE=1 SV=3	FHL2	47.67	13	13	13	8719.37	8564.52	8684.16	9491.56	0.983583	0.966116	0.979611	1.07069
Q13643	Four and a half LIM domains protein 3 OS=Homo sapiens OX=9606 GN=FHL3 PE=1 SV=4	FHL3	19.64	6	6	6	7942.08	8784.93	9043.48	9019.17	0.913154	1.01006	1.03979	1.03699
Q9Y613	FH1/FH2 domain-containing protein 1 OS=Homo sapiens OX=9606 GN=FHOD1 PE=1 SV=3	FHOD1	15.03	16	16	16	6846.85	9038.4	8656.97	9071.66	0.814765	1.07556	1.03017	1.07951
Q7Z7B0	Filamin-A-interacting protein 1 OS=Homo sapiens OX=9606 GN=FILIP1 PE=1 SV=1	FILIP1	5.44	6	5	5	1679.91	1789.94	1879.49	2228.59	0.886738	0.944817	0.992086	1.17636
Q6UN15	Pre-mRNA 3'-end-processing factor FIP1 OS=Homo sapiens OX=9606 GN=FIP1L1 PE=1 SV=1	FIP1L1	10.61	7	7	7	97138.8	98737.9	93662.1	90826.7	1.02153	1.03835	0.984969	0.955152
Q5T1M5	FK506-binding protein 15 OS=Homo sapiens OX=9606 GN=FKBP15 PE=1 SV=2	FKBP15	11.32	12	12	12	2403.96	4132.01	4682.61	4270.37	0.620819	1.06709	1.20928	1.10282
P62942	Peptidyl-prolyl cis-trans isomerase FKBP1A OS=Homo sapiens OX=9606 GN=FKBP1A PE=1 SV=2	FKBP1A	12.04	1	1	1		1143.25	446.334	401.203		1.72281	0.672599	0.60459
Q00688	Peptidyl-prolyl cis-trans isomerase FKBP3 OS=Homo sapiens OX=9606 GN=FKBP3 PE=1 SV=1	FKBP3	17.86	3	3	3	2135.15	1956.18	2367.54	1479.41	1.07588	0.985695	1.19297	0.745456
Q02790	Peptidyl-prolyl cis-trans isomerase FKBP4 OS=Homo sapiens OX=9606 GN=FKBP4 PE=1 SV=3	FKBP4	2.18	1	1	1	1760.74		1034.95		1.25961		0.74039
Q14318	Peptidyl-prolyl cis-trans isomerase FKBP8 OS=Homo sapiens OX=9606 GN=FKBP8 PE=1 SV=2	FKBP8	14.81	6	6	6	4789.97	8822.51	7651.66	7761.28	0.660107	1.21583	1.05448	1.06958
Q8NFF5	FAD synthase OS=Homo sapiens OX=9606 GN=FLAD1 PE=1 SV=1	FLAD1	3.41	2	2	2	3148.6	3759.76	3976.49	4477.03	0.819848	0.978984	1.03542	1.16575
Q5D862	Filaggrin-2 OS=Homo sapiens OX=9606 GN=FLG2 PE=1 SV=1	FLG2	1	3	3	3	2129.95	3193.19	864.641		1.03266	1.54814	0.419201
Q13045	Protein flightless-1 homolog OS=Homo sapiens OX=9606 GN=FLII PE=1 SV=2	FLII	10.64	12	12	12	5873.67	7614.64	8220.2	8796.15	0.7702	0.998489	1.07789	1.15342
P21333	Filamin-A OS=Homo sapiens OX=9606 GN=FLNA PE=1 SV=4	FLNA	21.34	46	46	43	3756.75	4881.69	7873.12	13152.5	0.506573	0.658263	1.06164	1.77353
O75369	Filamin-B OS=Homo sapiens OX=9606 GN=FLNB PE=1 SV=2	FLNB	5.07	12	10	9	871.677	796.129	1089.39	1832.07	0.759753	0.693905	0.949511	1.59683
Q14315	Filamin-C OS=Homo sapiens OX=9606 GN=FLNC PE=1 SV=3	FLNC	2.72	6	2	2	3839.61	1176.83	1402.69	1565.54	1.92349	0.589545	0.702692	0.784273
O75955	Flotillin-1 OS=Homo sapiens OX=9606 GN=FLOT1 PE=1 SV=3	FLOT1	16.39	6	6	6	1711.3	1371.61	1762.12	5054.17	0.69149	0.554231	0.712025	2.04225
Q14254	Flotillin-2 OS=Homo sapiens OX=9606 GN=FLOT2 PE=1 SV=2	FLOT2	9.81	4	4	4	994.351	1658.34	1274.03	3961.21	0.504239	0.840951	0.646065	2.00874
P17948	Vascular endothelial growth factor receptor 1 OS=Homo sapiens OX=9606 GN=FLT1 PE=1 SV=2	FLT1	1.49	2	2	2	1835.68	1088.24			1.25563	0.744371
Q96PY5	Formin-like protein 2 OS=Homo sapiens OX=9606 GN=FMNL2 PE=1 SV=3	FMNL2	1.47	2	2	2	1797.66	2142.81	2603.99	3305.61	0.730009	0.87017	1.05745	1.34237
Q06787	Fragile X messenger ribonucleoprotein 1 OS=Homo sapiens OX=9606 GN=FMR1 PE=1 SV=1	FMR1	16.93	12	11	11	36510.7	31541.6	38234.1	30651.3	1.06649	0.921342	1.11683	0.895336
P02751	Fibronectin OS=Homo sapiens OX=9606 GN=FN1 PE=1 SV=5	FN1	3.27	8	8	8	3068.03	2085.98	2858.23	2389.92	1.17977	0.802133	1.09909	0.919009
Q9H479	Fructosamine-3-kinase OS=Homo sapiens OX=9606 GN=FN3K PE=1 SV=1	FN3K	9.06	2	2	2	1012.09	906.229	719.612	906.267	1.14225	1.02277	0.812158	1.02282
Q96RU3	Formin-binding protein 1 OS=Homo sapiens OX=9606 GN=FNBP1 PE=1 SV=2	FNBP1	6.97	4	4	4	2078.26	1913.76	1690.31	1718.36	1.12328	1.03437	0.913596	0.928757
Q5T0N5	Formin-binding protein 1-like OS=Homo sapiens OX=9606 GN=FNBP1L PE=1 SV=3	FNBP1L	17.85	11	11	11	3105.73	3392.46	6352.01	6706.75	0.635218	0.693863	1.29918	1.37174
Q8N3X1	Formin-binding protein 4 OS=Homo sapiens OX=9606 GN=FNBP4 PE=1 SV=3	FNBP4	15.14	16	16	16	15505.8	14787.4	13414.8	12241.1	1.10856	1.0572	0.959072	0.87516
Q53EP0	Fibronectin type III domain-containing protein 3B OS=Homo sapiens OX=9606 GN=FNDC3B PE=1 SV=2	FNDC3B	16.11	19	19	19	10003.1	10534.2	9707.26	12081.5	0.945337	0.995529	0.917379	1.14176
Q5VW36	Focadhesin OS=Homo sapiens OX=9606 GN=FOCAD PE=1 SV=2	FOCAD	6.55	12	12	12	2318.86	4388.88	4559.02	3690.91	0.620113	1.17368	1.21918	0.987028
P15408	Fos-related antigen 2 OS=Homo sapiens OX=9606 GN=FOSL2 PE=1 SV=1	FOSL2	7.36	2	2	2	567.77	1100.99	1390.57	721.281	0.600718	1.16488	1.47126	0.763137
P55317	Hepatocyte nuclear factor 3-alpha OS=Homo sapiens OX=9606 GN=FOXA1 PE=1 SV=2	FOXA1	3.6	2	2	2	1522.67	741.849	628.104	738.358	1.67742	0.817244	0.691939	0.813398
Q9UPW0	Forkhead box protein J3 OS=Homo sapiens OX=9606 GN=FOXJ3 PE=1 SV=2	FOXJ3	3.05	1	1	1		1680.92	455.171	453.515		1.94731	0.527305	0.525387
P85037	Forkhead box protein K1 OS=Homo sapiens OX=9606 GN=FOXK1 PE=1 SV=1	FOXK1	9.41	6	6	6	7569.89	7054.1	7816.09	6656.3	1.04066	0.969756	1.07451	0.915069
Q01167	Forkhead box protein K2 OS=Homo sapiens OX=9606 GN=FOXK2 PE=1 SV=3	FOXK2	2.58	1	1	1	581.769	214.641	408.244	911.442	1.0997	0.40573	0.771693	1.72287
Q96CU9	FAD-dependent oxidoreductase domain-containing protein 1 OS=Homo sapiens OX=9606 GN=FOXRED1 PE=1 SV=2	FOXRED1	1.44	1	1	1	1066.58	667.666	1020.41	953.705	1.15046	0.720174	1.10066	1.02871
Q70Z53	Protein FRA10AC1 OS=Homo sapiens OX=9606 GN=FRA10AC1 PE=1 SV=3	FRA10AC1	2.86	1	1	1	2141.86	1414.26	1830.75	1821.12	1.1886	0.784829	1.01596	1.01061
Q14331	Protein FRG1 OS=Homo sapiens OX=9606 GN=FRG1 PE=1 SV=1	FRG1	27.91	10	10	10	14120.1	13748	15254.7	11854.9	1.02733	1.00026	1.10988	0.862524
Q9Y2L6	FERM domain-containing protein 4B OS=Homo sapiens OX=9606 GN=FRMD4B PE=1 SV=4	FRMD4B	2.22	2	2	2	3338.71	5186.35	3099.45	3806.34	0.865464	1.34441	0.803442	0.986683
Q96NE9	FERM domain-containing protein 6 OS=Homo sapiens OX=9606 GN=FRMD6 PE=1 SV=1	FRMD6	5.31	3	3	3	2044.81	1773.77	1152.41	1055.9	1.35712	1.17724	0.764846	0.700793
Q6ZUT3	FERM domain-containing protein 7 OS=Homo sapiens OX=9606 GN=FRMD7 PE=1 SV=1	FRMD7	0.98	1	1	1		1735.89	2299.15	1252.7		0.984857	1.30442	0.71072
O94915	Protein furry homolog-like OS=Homo sapiens OX=9606 GN=FRYL PE=1 SV=2	FRYL	8.6	25	25	25	7767.03	8179.22	7774.29	8893.59	0.952597	1.00315	0.953487	1.09077
Q9C0B1	Alpha-ketoglutarate-dependent dioxygenase FTO OS=Homo sapiens OX=9606 GN=FTO PE=1 SV=3	FTO	2.18	1	1	1	1161.59	1283	807.82	1105.82	1.06611	1.17754	0.74142	1.01493
Q9UET6	tRNA (cytidine(32)/guanosine(34)-2'-O)-methyltransferase OS=Homo sapiens OX=9606 GN=FTSJ1 PE=1 SV=2	FTSJ1	9.42	3	3	3	3936.07	4042.02	2716.33	2234.76	1.21773	1.25051	0.840372	0.691385
Q8IY81	pre-rRNA 2'-O-ribose RNA methyltransferase FTSJ3 OS=Homo sapiens OX=9606 GN=FTSJ3 PE=1 SV=2	FTSJ3	13.46	13	13	13	28260.4	26622.5	18746.5	20146.9	1.20544	1.13557	0.799626	0.85936
Q96AE4	Far upstream element-binding protein 1 OS=Homo sapiens OX=9606 GN=FUBP1 PE=1 SV=3	FUBP1	7.14	4	3	3	3442.61	3329.48	3367.59	2876.59	1.05794	1.02317	1.03489	0.883998
Q96I24	Far upstream element-binding protein 3 OS=Homo sapiens OX=9606 GN=FUBP3 PE=1 SV=2	FUBP3	33.04	17	17	17	33437.5	34448.5	35587.9	32574.6	0.983105	1.01283	1.04633	0.957735
P35637	RNA-binding protein FUS OS=Homo sapiens OX=9606 GN=FUS PE=1 SV=1	FUS	12.93	6	5	5	38916.2	38814.8	46837.8	43351.4	0.927017	0.924601	1.11572	1.03267
P51114	RNA-binding protein FXR1 OS=Homo sapiens OX=9606 GN=FXR1 PE=1 SV=3	FXR1	23.83	15	12	12	218719	172667	182478	182579	1.15657	0.913047	0.964927	0.965461
P51116	RNA-binding protein FXR2 OS=Homo sapiens OX=9606 GN=FXR2 PE=1 SV=2	FXR2	30.61	19	19	18	75702.5	64049.9	70681.5	63852.4	1.10399	0.934059	1.03077	0.931179
Q9BQS8	FYVE and coiled-coil domain-containing protein 1 OS=Homo sapiens OX=9606 GN=FYCO1 PE=1 SV=3	FYCO1	15.76	22	22	22	4084.91	5554.48	4482.07	5272.65	0.842505	1.1456	0.924419	1.08747
Q9UM11	Fizzy-related protein homolog OS=Homo sapiens OX=9606 GN=FZR1 PE=1 SV=2	FZR1	6.05	3	3	3	2701.97	3064.09	2053.24	2902.56	1.00802	1.14312	0.766001	1.08286
Q13283	Ras GTPase-activating protein-binding protein 1 OS=Homo sapiens OX=9606 GN=G3BP1 PE=1 SV=1	G3BP1	25.97	12	10	10	117111	79849.7	96175.9	53841.3	1.35007	0.920516	1.10873	0.620689
Q9UN86	Ras GTPase-activating protein-binding protein 2 OS=Homo sapiens OX=9606 GN=G3BP2 PE=1 SV=2	G3BP2	34.85	17	17	17	213602	145923	168130	100140	1.36097	0.929749	1.07124	0.638043
P11413	Glucose-6-phosphate 1-dehydrogenase OS=Homo sapiens OX=9606 GN=G6PD PE=1 SV=4	G6PD	3.88	2	2	2	2267.79	1919.28	2160.79	2514.78	1.02353	0.866234	0.975235	1.135
Q8TAE8	Large ribosomal subunit protein mL64 OS=Homo sapiens OX=9606 GN=GADD45GIP1 PE=1 SV=1	GADD45GIP1	4.5	1	1	1	1161.6	1287.3	1457	1080.23	0.931865	1.0327	1.16884	0.866588
O14976	Cyclin-G-associated kinase OS=Homo sapiens OX=9606 GN=GAK PE=1 SV=2	GAK	4.88	6	6	6	2365.54	2486.58	2231.71	2269.41	1.01165	1.06341	0.954412	0.970534
P54803	Galactocerebrosidase OS=Homo sapiens OX=9606 GN=GALC PE=1 SV=3	GALC	7.3	4	4	4	3142.77	4082.74	3385.8	4051.79	0.857328	1.11375	0.923625	1.1053
P51570	Galactokinase OS=Homo sapiens OX=9606 GN=GALK1 PE=1 SV=1	GALK1	13.78	5	5	5	1751.86	2304.73	1855.05	2602.87	0.823	1.08273	0.871477	1.22279
Q96FL9	Polypeptide N-acetylgalactosaminyltransferase 14 OS=Homo sapiens OX=9606 GN=GALNT14 PE=1 SV=1	GALNT14	5.43	4	4	4	1409.7	1685.5	1936.34	2433.89	0.755322	0.903096	1.0375	1.30409
Q14697	Neutral alpha-glucosidase AB OS=Homo sapiens OX=9606 GN=GANAB PE=1 SV=3	GANAB	13.56	13	13	13	8531.7	9050.64	6026.65	5706.42	1.16412	1.23493	0.822318	0.778624
P04406	Glyceraldehyde-3-phosphate dehydrogenase OS=Homo sapiens OX=9606 GN=GAPDH PE=1 SV=3	GAPDH	9.25	3	3	3	3354.36	6322.05	5542.85	3259.1	0.726116	1.36853	1.19986	0.705496
O14556	Glyceraldehyde-3-phosphate dehydrogenase, testis-specific OS=Homo sapiens OX=9606 GN=GAPDHS PE=1 SV=2	GAPDHS	2.7	1	1	1	2388.68	2873.32	2869.66	2681.81	0.883594	1.06287	1.06151	0.992026
Q14C86	GTPase-activating protein and VPS9 domain-containing protein 1 OS=Homo sapiens OX=9606 GN=GAPVD1 PE=1 SV=2	GAPVD1	5.41	8	8	8	2889.17	3613.12	3212.88	2924.54	0.914315	1.14342	1.01676	0.925509
Q9NY12	H/ACA ribonucleoprotein complex subunit 1 OS=Homo sapiens OX=9606 GN=GAR1 PE=1 SV=1	GAR1	15.67	4	4	4	25734.2	21949.9	21969.6	19293.3	1.15728	0.9871	0.987986	0.867631
P41250	Glycine--tRNA ligase OS=Homo sapiens OX=9606 GN=GARS1 PE=1 SV=3	GARS1	8.93	7	7	7	2080.19	3316.78	2663.32	2774.2	0.767988	1.22453	0.983275	1.02421
P22102	Trifunctional purine biosynthetic protein adenosine-3 OS=Homo sapiens OX=9606 GN=GART PE=1 SV=1	GART	3.17	3	3	3	1152.04	1279.13	975.768	2363.61	0.798565	0.886661	0.676378	1.6384
Q99501	GAS2-like protein 1 OS=Homo sapiens OX=9606 GN=GAS2L1 PE=1 SV=2	GAS2L1	2.5	2	2	2	1767.84	1218.98	1387.34	1123.28	1.2863	0.886944	1.00944	0.817311
Q8WUU5	GATA zinc finger domain-containing protein 1 OS=Homo sapiens OX=9606 GN=GATAD1 PE=1 SV=1	GATAD1	8.55	2	2	2	2892.31	4179.39	4132.91	3383.38	0.793066	1.14598	1.13324	0.927717
Q86YP4	Transcriptional repressor p66-alpha OS=Homo sapiens OX=9606 GN=GATAD2A PE=1 SV=1	GATAD2A	21.8	13	13	13	7191.31	9206.68	9277.27	8403.8	0.844074	1.08063	1.08891	0.986389
Q8WXI9	Transcriptional repressor p66-beta OS=Homo sapiens OX=9606 GN=GATAD2B PE=1 SV=1	GATAD2B	20.74	11	10	10	6270.15	8457.84	11504.5	10972.1	0.674126	0.909333	1.23689	1.17965
P16383	Intron Large complex component GCFC2 OS=Homo sapiens OX=9606 GN=GCFC2 PE=1 SV=2	GCFC2	6.02	4	4	4	2666.17	3786.28	3448.02	3626.98	0.788373	1.11958	1.01956	1.07248
P48507	Glutamate--cysteine ligase regulatory subunit OS=Homo sapiens OX=9606 GN=GCLM PE=1 SV=1	GCLM	4.01	1	1	1	2299.82	2152.12	2361.45	3602.95	0.883159	0.82644	0.906825	1.38358
Q92616	Stalled ribosome sensor GCN1 OS=Homo sapiens OX=9606 GN=GCN1 PE=1 SV=7	GCN1	8.54	22	22	22	2808.11	4830.64	6974.91	7424.61	0.509679	0.876773	1.26596	1.34758
Q8TB36	Ganglioside-induced differentiation-associated protein 1 OS=Homo sapiens OX=9606 GN=GDAP1 PE=1 SV=3	GDAP1	3.07	1	1	1	3659.87	4402.57	3742.69	4205.18	0.914378	1.09993	0.93507	1.05062
Q99988	Growth/differentiation factor 15 OS=Homo sapiens OX=9606 GN=GDF15 PE=1 SV=3	GDF15	10.39	3	3	3	1705.22	1053.96	3310.5	6015.47	0.564402	0.348845	1.09572	1.99103
P50395	Rab GDP dissociation inhibitor beta OS=Homo sapiens OX=9606 GN=GDI2 PE=1 SV=2	GDI2	4.94	2	2	2	1197.28	598.86	1173.22		1.20963	0.605039	1.18533
O14893	Gem-associated protein 2 OS=Homo sapiens OX=9606 GN=GEMIN2 PE=1 SV=1	GEMIN2	9.29	3	3	3	17255.9	11947.9	9778.61	10270.3	1.40142	0.970334	0.794158	0.83409
P57678	Gem-associated protein 4 OS=Homo sapiens OX=9606 GN=GEMIN4 PE=1 SV=2	GEMIN4	15.31	15	15	15	20065.5	18695.5	13349.3	12844.9	1.23565	1.15129	0.822062	0.791001
Q8TEQ6	Gem-associated protein 5 OS=Homo sapiens OX=9606 GN=GEMIN5 PE=1 SV=3	GEMIN5	17.77	25	25	25	10381.7	11543.1	12448.7	11636.9	0.902552	1.00352	1.08225	1.01168
Q8WXD5	Gem-associated protein 6 OS=Homo sapiens OX=9606 GN=GEMIN6 PE=1 SV=1	GEMIN6	28.14	4	4	4	8131.4	7169.13	5334.8	5604.71	1.23954	1.09285	0.81323	0.854375
Q9NWZ8	Gem-associated protein 8 OS=Homo sapiens OX=9606 GN=GEMIN8 PE=1 SV=1	GEMIN8	20.25	7	7	7	16466.2	9840.82	8116.73	6316.15	1.61671	0.96621	0.796932	0.620144
Q17RS7	Flap endonuclease GEN homolog 1 OS=Homo sapiens OX=9606 GN=GEN1 PE=1 SV=2	GEN1	3.08	3	3	3	760.811	1199.25	742.421	705.795	0.892898	1.40746	0.871315	0.828331
P55789	FAD-linked sulfhydryl oxidase ALR OS=Homo sapiens OX=9606 GN=GFER PE=1 SV=2	GFER	5.85	1	1	1	972.508	865.088		464.131	1.26754	1.12753		0.604934
Q96RP9	Elongation factor G, mitochondrial OS=Homo sapiens OX=9606 GN=GFM1 PE=1 SV=2	GFM1	2.66	2	2	2	2402.66	2300.98	3162.88	2762.89	0.904156	0.865892	1.19024	1.03972
Q06210	Glutamine--fructose-6-phosphate aminotransferase [isomerizing] 1 OS=Homo sapiens OX=9606 GN=GFPT1 PE=1 SV=3	GFPT1	6.44	4	4	4	2625.91	1977.99	1686.26	1901.64	1.28221	0.965839	0.823389	0.928558
Q86UU5	Gametogenetin OS=Homo sapiens OX=9606 GN=GGN PE=1 SV=2	GGN	2.15	1	1	1	862.175		396.841	1023.92	1.13298		0.521488	1.34553
Q9H3C7	Gametogenetin-binding protein 2 OS=Homo sapiens OX=9606 GN=GGNBP2 PE=1 SV=1	GGNBP2	9.04	6	6	6	3541.77	4120.31	3676.61	4193.84	0.912091	1.06108	0.946815	1.08001
O75420	GRB10-interacting GYF protein 1 OS=Homo sapiens OX=9606 GN=GIGYF1 PE=1 SV=2	GIGYF1	18.26	19	19	19	31076.6	29648.1	27337.9	32113.5	1.03437	0.986822	0.909928	1.06888
Q6Y7W6	GRB10-interacting GYF protein 2 OS=Homo sapiens OX=9606 GN=GIGYF2 PE=1 SV=1	GIGYF2	19.01	27	27	27	109246	94394.8	77488.2	64445.7	1.26451	1.09261	0.89692	0.745954
O14908	PDZ domain-containing protein GIPC1 OS=Homo sapiens OX=9606 GN=GIPC1 PE=1 SV=2	GIPC1	6.91	2	2	2	332.44	709.368		528.871	0.634961	1.35489		1.01014
Q9Y2X7	ARF GTPase-activating protein GIT1 OS=Homo sapiens OX=9606 GN=GIT1 PE=1 SV=2	GIT1	19.71	16	16	16	22447.2	31144.8	29753.7	29076.8	0.798673	1.10813	1.05864	1.03455
Q14161	ARF GTPase-activating protein GIT2 OS=Homo sapiens OX=9606 GN=GIT2 PE=1 SV=2	GIT2	15.68	12	10	10	4119.57	5133.85	5049.16	5393.37	0.836633	1.04262	1.02542	1.09533
Q5VSY0	G kinase-anchoring protein 1 OS=Homo sapiens OX=9606 GN=GKAP1 PE=1 SV=2	GKAP1	11.75	4	4	4	2316	3001.33	2427.7	3532.47	0.821459	1.06454	0.861077	1.25293
P16278	Beta-galactosidase OS=Homo sapiens OX=9606 GN=GLB1 PE=1 SV=2	GLB1	2.51	1	1	1	1336.68	1140.11	1098.71	1631.09	1.02691	0.875898	0.844092	1.2531
P23378	Glycine dehydrogenase (decarboxylating), mitochondrial OS=Homo sapiens OX=9606 GN=GLDC PE=1 SV=2	GLDC	1.96	2	2	2		769.086	1002.81			0.868094	1.13191
Q53GS7	mRNA export factor GLE1 OS=Homo sapiens OX=9606 GN=GLE1 PE=1 SV=2	GLE1	7.31	5	5	5	2536.99	2120.11	1299.91	1381.72	1.3828	1.15557	0.70852	0.753111
Q92896	Golgi apparatus protein 1 OS=Homo sapiens OX=9606 GN=GLG1 PE=1 SV=2	GLG1	3.31	3	3	3	1145.52	797.551	1006.36	1215.06	1.10027	0.766049	0.96661	1.16707
P10070	Zinc finger protein GLI2 OS=Homo sapiens OX=9606 GN=GLI2 PE=1 SV=4	GLI2	0.57	1	1	1	1006.4			739.12	1.15312			0.846877
O76003	Glutaredoxin-3 OS=Homo sapiens OX=9606 GN=GLRX3 PE=1 SV=2	GLRX3	20.9	6	6	6	23071.5	28229.3	22639.8	27826.3	0.906837	1.10957	0.889869	1.09373
P00367	Glutamate dehydrogenase 1, mitochondrial OS=Homo sapiens OX=9606 GN=GLUD1 PE=1 SV=2	GLUD1	5.56	3	3	3	979.282	1139.74	901.911	768.748	1.03363	1.20299	0.951965	0.811412
Q49A26	Cytokine-like nuclear factor N-PAC OS=Homo sapiens OX=9606 GN=GLYR1 PE=1 SV=4	GLYR1	11.93	6	6	6	3057.3	4677.57	4369.3	4945	0.71729	1.09743	1.02511	1.16017
Q96IJ6	Mannose-1-phosphate guanyltransferase alpha OS=Homo sapiens OX=9606 GN=GMPPA PE=1 SV=1	GMPPA	8.57	4	4	4	932.113	1704.13	1410.3	1890.87	0.627959	1.14806	0.950111	1.27387
Q9Y5P6	Mannose-1-phosphate guanyltransferase beta OS=Homo sapiens OX=9606 GN=GMPPB PE=1 SV=2	GMPPB	3.33	1	1	1	1239.56	1793.49	2092.28	1526.88	0.745352	1.07843	1.2581	0.918119
P49915	GMP synthase [glutamine-hydrolyzing] OS=Homo sapiens OX=9606 GN=GMPS PE=1 SV=1	GMPS	12.99	8	8	8	2268.21	3586.69	2591.16	3778.68	0.74217	1.17358	0.847841	1.2364
P04899	Guanine nucleotide-binding protein G(i) subunit alpha-2 OS=Homo sapiens OX=9606 GN=GNAI2 PE=1 SV=3	GNAI2	4.79	2	2	2	1577.47	2784.77	2459.13	4104.24	0.577531	1.01954	0.900318	1.50261
P62873	Guanine nucleotide-binding protein G(I)/G(S)/G(T) subunit beta-1 OS=Homo sapiens OX=9606 GN=GNB1 PE=1 SV=3	GNB1	14.71	5	1	1	2312.89		961.397		1.41276		0.587241
Q9BYB4	Guanine nucleotide-binding protein subunit beta-like protein 1 OS=Homo sapiens OX=9606 GN=GNB1L PE=1 SV=2	GNB1L	5.81	1	1	1	1969.28	2352.08	2029.23	1687.87	0.979929	1.17041	1.00976	0.839897
P62879	Guanine nucleotide-binding protein G(I)/G(S)/G(T) subunit beta-2 OS=Homo sapiens OX=9606 GN=GNB2 PE=1 SV=3	GNB2	18.53	6	6	6	4882.54	4310.98	4382.76	5583.1	1.01935	0.900025	0.915011	1.16561
Q9HAV0	Guanine nucleotide-binding protein subunit beta-4 OS=Homo sapiens OX=9606 GN=GNB4 PE=1 SV=3	GNB4	13.24	4	1	1		540.929	608.031	799.396		0.832901	0.936222	1.23088
P36915	Guanine nucleotide-binding protein-like 1 OS=Homo sapiens OX=9606 GN=GNL1 PE=1 SV=2	GNL1	18.29	11	11	11	20144	30010.6	33962.4	23651.5	0.747677	1.11389	1.26057	0.877863
Q13823	Nucleolar GTP-binding protein 2 OS=Homo sapiens OX=9606 GN=GNL2 PE=1 SV=1	GNL2	16.96	13	13	13	6916.98	6311.28	6249.87	5332.04	1.11518	1.01753	1.00763	0.859654
Q9BVP2	Guanine nucleotide-binding protein-like 3 OS=Homo sapiens OX=9606 GN=GNL3 PE=1 SV=2	GNL3	19.31	12	12	12	14355	13612.5	11139.1	11807.9	1.12777	1.06944	0.875122	0.927665
Q9NVN8	Guanine nucleotide-binding protein-like 3-like protein OS=Homo sapiens OX=9606 GN=GNL3L PE=1 SV=1	GNL3L	29.38	16	16	16	11359.2	8593.42	9178.77	8687	1.20145	0.908914	0.970826	0.918812
O15228	Dihydroxyacetone phosphate acyltransferase OS=Homo sapiens OX=9606 GN=GNPAT PE=1 SV=1	GNPAT	5	3	3	3	3889.57	3034.9	2612.93	3468.2	1.19628	0.933413	0.803632	1.06668
P15586	N-acetylglucosamine-6-sulfatase OS=Homo sapiens OX=9606 GN=GNS PE=1 SV=3	GNS	2.17	1	1	1	1152.77	345.2	510.658		1.72173	0.515576	0.762697
Q08379	Golgin subfamily A member 2 OS=Homo sapiens OX=9606 GN=GOLGA2 PE=1 SV=3	GOLGA2	22.36	20	20	20	4814.54	5144.9	6561.82	5951.67	0.856949	0.915751	1.16795	1.05935
Q08378	Golgin subfamily A member 3 OS=Homo sapiens OX=9606 GN=GOLGA3 PE=1 SV=2	GOLGA3	1.67	2	2	2	507.24		366.126	663.724	0.990001		0.714583	1.29542
O00461	Golgi integral membrane protein 4 OS=Homo sapiens OX=9606 GN=GOLIM4 PE=1 SV=1	GOLIM4	12.07	7	7	7	1909.67	2011.18	2752.41	3198.47	0.773793	0.814925	1.11527	1.29601
Q8NBJ4	Golgi membrane protein 1 OS=Homo sapiens OX=9606 GN=GOLM1 PE=1 SV=1	GOLM1	2.49	1	1	1	2540.66	3526.94	4169.08	4086.79	0.70951	0.98494	1.16427	1.14128
Q3T8J9	GON-4-like protein OS=Homo sapiens OX=9606 GN=GON4L PE=1 SV=1	GON4L	4.15	8	8	6	1401.56	1957.8	1539.26	1620.5	0.859969	1.20127	0.944459	0.994306
Q9HD26	Golgi-associated PDZ and coiled-coil motif-containing protein OS=Homo sapiens OX=9606 GN=GOPC PE=1 SV=1	GOPC	9.31	4	4	4	9421.76	8758.29	7389.97	9492.48	1.07485	0.999163	0.843063	1.08292
P17174	Aspartate aminotransferase, cytoplasmic OS=Homo sapiens OX=9606 GN=GOT1 PE=1 SV=3	GOT1	9.2	4	4	4	4839.69	5640.64	4116.94	4772.17	0.999449	1.16485	0.850193	0.985505
P00505	Aspartate aminotransferase, mitochondrial OS=Homo sapiens OX=9606 GN=GOT2 PE=1 SV=3	GOT2	6.74	2	2	2	1309.29	444.571	530.448	381.427	1.96462	0.667089	0.79595	0.57234
Q8IXQ4	GPALPP motifs-containing protein 1 OS=Homo sapiens OX=9606 GN=GPALPP1 PE=1 SV=1	GPALPP1	13.53	4	4	4	734.122	972.529	1163.88	1034.16	0.752041	0.996267	1.19229	1.0594
O95872	G patch domain and ankyrin repeat-containing protein 1 OS=Homo sapiens OX=9606 GN=GPANK1 PE=1 SV=1	GPANK1	7.02	2	2	2	1457.66	933.493	822.062	1249.42	1.30655	0.836719	0.73684	1.11989
Q86UL3	Glycerol-3-phosphate acyltransferase 4 OS=Homo sapiens OX=9606 GN=GPAT4 PE=1 SV=1	GPAT4	4.61	2	2	2	1130.28	1207.75	1186.01	935.993	1.0137	1.08318	1.06368	0.839449
Q9BRR8	G patch domain-containing protein 1 OS=Homo sapiens OX=9606 GN=GPATCH1 PE=1 SV=1	GPATCH1	13.86	13	13	13	8461.29	10061.6	9184.91	10012.3	0.897271	1.06697	0.974007	1.06175
Q8N954	G patch domain-containing protein 11 OS=Homo sapiens OX=9606 GN=GPATCH11 PE=1 SV=4	GPATCH11	9.82	3	3	3	2328.43	2836.09	2200.15	1901.48	1.00513	1.22428	0.949758	0.820828
Q9NW75	G patch domain-containing protein 2 OS=Homo sapiens OX=9606 GN=GPATCH2 PE=1 SV=1	GPATCH2	20.45	11	11	11	32076.5	42338.1	35593.8	39855.5	0.85615	1.13004	0.95003	1.06378
Q9NWQ4	G patch domain-containing protein 2-like OS=Homo sapiens OX=9606 GN=GPATCH2L PE=1 SV=3	GPATCH2L	16.8	9	9	9	4549.24	5351.46	5422.38	3960.34	0.943658	1.11006	1.12478	0.821502
Q96I76	G patch domain-containing protein 3 OS=Homo sapiens OX=9606 GN=GPATCH3 PE=1 SV=1	GPATCH3	9.33	5	5	5	2991.89	4378.74	3717.35	3143.97	0.840894	1.23068	1.04479	0.883637
Q5T3I0	G patch domain-containing protein 4 OS=Homo sapiens OX=9606 GN=GPATCH4 PE=1 SV=2	GPATCH4	38.79	16	16	16	13569.6	15129.7	11428.2	13417.9	1.01369	1.13023	0.85372	1.00236
Q9UKJ3	G patch domain-containing protein 8 OS=Homo sapiens OX=9606 GN=GPATCH8 PE=1 SV=2	GPATCH8	21.44	27	27	26	11394.5	10973.5	9801.22	10912.2	1.05795	1.01886	0.910018	1.01317
Q86WP2	Vasculin OS=Homo sapiens OX=9606 GN=GPBP1 PE=1 SV=1	GPBP1	10.57	5	5	5	2810.75	3554.44	2065.74	2862.36	0.995547	1.25896	0.73167	1.01383
Q9HC44	Vasculin-like protein 1 OS=Homo sapiens OX=9606 GN=GPBP1L1 PE=1 SV=1	GPBP1L1	11.18	5	5	5	4567.26	4087.54	2842.22	3782.32	1.19567	1.07008	0.744069	0.990179
P35052	Glypican-1 OS=Homo sapiens OX=9606 GN=GPC1 PE=1 SV=2	GPC1	3.94	2	2	2	780.707	1214.3	1187.89	2066.09	0.594939	0.92536	0.905234	1.57447
P06744	Glucose-6-phosphate isomerase OS=Homo sapiens OX=9606 GN=GPI PE=1 SV=4	GPI	1.43	1	1	1	1493.58	1790.66	2348.59	807.505	0.927641	1.11215	1.45868	0.50153
Q92917	G-patch domain and KOW motifs-containing protein OS=Homo sapiens OX=9606 GN=GPKOW PE=1 SV=2	GPKOW	17.86	8	8	8	13446.6	19044.3	16398.8	15539.1	0.834819	1.18235	1.0181	0.96473
Q9HCN4	GPN-loop GTPase 1 OS=Homo sapiens OX=9606 GN=GPN1 PE=1 SV=1	GPN1	8.56	3	3	3	4794.11	4105.42	3942.04	4733.31	1.09113	0.934384	0.897199	1.07729
Q9UHW5	GPN-loop GTPase 3 OS=Homo sapiens OX=9606 GN=GPN3 PE=1 SV=2	GPN3	4.58	1	1	1	8990.8	7825.13	5092.06	6109.31	1.28361	1.11719	0.726988	0.87222
Q96D09	G-protein coupled receptor-associated sorting protein 2 OS=Homo sapiens OX=9606 GN=GPRASP2 PE=1 SV=1	GPRASP2	8.83	7	7	7	8504.68	6907.06	6187.95	6647.85	1.20431	0.978076	0.876246	0.94137
Q13098	COP9 signalosome complex subunit 1 OS=Homo sapiens OX=9606 GN=GPS1 PE=1 SV=4	GPS1	12.22	5	5	5	1898.14	3256.58	3385.04	2989.49	0.658548	1.12985	1.17442	1.03718
Q13227	G protein pathway suppressor 2 OS=Homo sapiens OX=9606 GN=GPS2 PE=1 SV=3	GPS2	4.59	2	2	2	1194.54	1711.87	1027.03	1118.62	0.945784	1.35538	0.813157	0.885674
Q86YR5	G-protein-signaling modulator 1 OS=Homo sapiens OX=9606 GN=GPSM1 PE=1 SV=2	GPSM1	6.22	4	4	4	952.047	990.64	1314.59	971.375	0.900568	0.937074	1.24351	0.918851
P36969	Phospholipid hydroperoxide glutathione peroxidase OS=Homo sapiens OX=9606 GN=GPX4 PE=1 SV=3	GPX4	38.58	7	7	7	3307.98	3135.65	3703.19	4222.68	0.920834	0.872863	1.03085	1.17546
Q8TED1	Probable glutathione peroxidase 8 OS=Homo sapiens OX=9606 GN=GPX8 PE=1 SV=2	GPX8	10.53	2	2	2	1570.1	2601.88	3617.46	3408.24	0.560866	0.929435	1.29222	1.21748
Q96CP6	Protein Aster-A OS=Homo sapiens OX=9606 GN=GRAMD1A PE=1 SV=2	GRAMD1A	5.11	3	3	3	4080.81	3982.69	2969.86	3916.75	1.09185	1.06559	0.794606	1.04795
Q13322	Growth factor receptor-bound protein 10 OS=Homo sapiens OX=9606 GN=GRB10 PE=1 SV=2	GRB10	1.68	1	1	1	1192.13	1221.65	1248.77	1868.35	0.86216	0.883509	0.903122	1.35121
P62993	Growth factor receptor-bound protein 2 OS=Homo sapiens OX=9606 GN=GRB2 PE=1 SV=1	GRB2	36.41	8	8	8	8222.06	4220.67	3497.4	3554.89	1.68701	0.866	0.717599	0.729394
P43250	G protein-coupled receptor kinase 6 OS=Homo sapiens OX=9606 GN=GRK6 PE=1 SV=2	GRK6	2.78	1	1	1	1667.23	1432.99	2442.19	1028.3	1.01495	0.87235	1.48671	0.62599
P28799	Progranulin OS=Homo sapiens OX=9606 GN=GRN PE=1 SV=2	GRN	24.96	13	13	13	11408.7	17896.8	18757.9	20505.3	0.665534	1.04402	1.09425	1.19619
Q12849	G-rich sequence factor 1 OS=Homo sapiens OX=9606 GN=GRSF1 PE=1 SV=3	GRSF1	13.33	6	6	6	2730.21	6724.23	7643.43	9082.02	0.417146	1.02739	1.16783	1.38763
Q9BQ67	Glutamate-rich WD repeat-containing protein 1 OS=Homo sapiens OX=9606 GN=GRWD1 PE=1 SV=1	GRWD1	7.4	3	3	3	27429.2	34118.1	28563.2	26343.7	0.942145	1.1719	0.981096	0.90486
P49841	Glycogen synthase kinase-3 beta OS=Homo sapiens OX=9606 GN=GSK3B PE=1 SV=2	GSK3B	4.76	2	2	2	1975.16	3311.99	4377.68	3397.1	0.60486	1.01424	1.34059	1.04031
P06396	Gelsolin OS=Homo sapiens OX=9606 GN=GSN PE=1 SV=1	GSN	11	9	9	9	7277	9260.86	13873.8	23316.2	0.541767	0.689464	1.03289	1.73587
P15170	Eukaryotic peptide chain release factor GTP-binding subunit ERF3A OS=Homo sapiens OX=9606 GN=GSPT1 PE=1 SV=1	GSPT1	20.64	11	11	11	8366.55	8177.32	8845.57	7664.3	1.01248	0.989579	1.07045	0.927496
P00390	Glutathione reductase, mitochondrial OS=Homo sapiens OX=9606 GN=GSR PE=1 SV=2	GSR	2.68	1	1	1	1952.4	2131.98	1455.03	2048.37	1.02923	1.1239	0.767039	1.07983
Q9Y2Q3	Glutathione S-transferase kappa 1 OS=Homo sapiens OX=9606 GN=GSTK1 PE=1 SV=3	GSTK1	16.37	3	3	3	753.164	2187.04	1983.16	1781.14	0.449348	1.30482	1.18318	1.06265
P78417	Glutathione S-transferase omega-1 OS=Homo sapiens OX=9606 GN=GSTO1 PE=1 SV=2	GSTO1	3.73	1	1	1	583.119	848.378	781.628	853.191	0.760677	1.10671	1.01963	1.11299
Q00403	Transcription initiation factor IIB OS=Homo sapiens OX=9606 GN=GTF2B PE=1 SV=1	GTF2B	16.14	5	5	5	3023.62	3676.23	4083.12	2834.63	0.888151	1.07985	1.19937	0.832637
P29083	General transcription factor IIE subunit 1 OS=Homo sapiens OX=9606 GN=GTF2E1 PE=1 SV=2	GTF2E1	26.88	11	11	11	27665	34186.9	40500.1	37563.1	0.790908	0.977361	1.15785	1.07388
P29084	Transcription initiation factor IIE subunit beta OS=Homo sapiens OX=9606 GN=GTF2E2 PE=1 SV=1	GTF2E2	35.4	11	11	11	17606.2	26317.6	24287.5	23966.9	0.764007	1.14203	1.05394	1.04002
P35269	General transcription factor IIF subunit 1 OS=Homo sapiens OX=9606 GN=GTF2F1 PE=1 SV=2	GTF2F1	14.7	6	6	6	15250.1	21745.8	18785	15241.1	0.858894	1.22474	1.05798	0.858388
P13984	General transcription factor IIF subunit 2 OS=Homo sapiens OX=9606 GN=GTF2F2 PE=1 SV=2	GTF2F2	20.88	7	7	7	3926.56	3570.79	4820.74	4229.42	0.94916	0.863161	1.16531	1.02237
P32780	General transcription factor IIH subunit 1 OS=Homo sapiens OX=9606 GN=GTF2H1 PE=1 SV=1	GTF2H1	15.15	8	8	8	7603.42	9416.09	8151.67	7488.49	0.93123	1.15324	0.998378	0.917154
Q13888	General transcription factor IIH subunit 2 OS=Homo sapiens OX=9606 GN=GTF2H2 PE=1 SV=1	GTF2H2	18.48	7	7	7	11803.6	11093.8	10123.5	11750.2	1.05457	0.991157	0.904467	1.0498
Q13889	General transcription factor IIH subunit 3 OS=Homo sapiens OX=9606 GN=GTF2H3 PE=1 SV=2	GTF2H3	13.64	4	4	4	6193.77	6384.81	5497.25	5852.33	1.03539	1.06733	0.918959	0.978317
Q92759	General transcription factor IIH subunit 4 OS=Homo sapiens OX=9606 GN=GTF2H4 PE=1 SV=1	GTF2H4	11.26	4	4	4	3620.34	3757.33	3204.43	3432.09	1.03334	1.07244	0.914624	0.979604
P78347	General transcription factor II-I OS=Homo sapiens OX=9606 GN=GTF2I PE=1 SV=2	GTF2I	19.64	21	21	21	15694.2	16603.2	16874.4	18205.1	0.931726	0.985691	1.00179	1.08079
Q12789	General transcription factor 3C polypeptide 1 OS=Homo sapiens OX=9606 GN=GTF3C1 PE=1 SV=4	GTF3C1	11.95	27	27	27	7913.68	8818.42	9254.29	9528.44	0.89131	0.99321	1.0423	1.07318
Q8WUA4	General transcription factor 3C polypeptide 2 OS=Homo sapiens OX=9606 GN=GTF3C2 PE=1 SV=2	GTF3C2	9.77	8	8	8	6506.83	7379.33	7347.68	7589.73	0.902987	1.02407	1.01968	1.05327
Q9Y5Q9	General transcription factor 3C polypeptide 3 OS=Homo sapiens OX=9606 GN=GTF3C3 PE=1 SV=1	GTF3C3	6.09	5	5	5	2940.31	2439.3	3482.26	1836.5	1.09935	0.912027	1.30198	0.686647
Q9UKN8	General transcription factor 3C polypeptide 4 OS=Homo sapiens OX=9606 GN=GTF3C4 PE=1 SV=2	GTF3C4	11.56	9	9	9	5424.24	5748.81	7174.95	7002.55	0.855877	0.90709	1.13212	1.10491
Q9Y5Q8	General transcription factor 3C polypeptide 5 OS=Homo sapiens OX=9606 GN=GTF3C5 PE=1 SV=2	GTF3C5	26.97	16	16	16	13974.3	16697.4	15070	14744.5	0.924131	1.10421	0.996591	0.975065
O00178	GTP-binding protein 1 OS=Homo sapiens OX=9606 GN=GTPBP1 PE=1 SV=3	GTPBP1	13	9	9	9	13682.7	15936.3	16904.3	14852.3	0.891735	1.03861	1.1017	0.967961
A4D1E9	GTP-binding protein 10 OS=Homo sapiens OX=9606 GN=GTPBP10 PE=1 SV=1	GTPBP10	14.47	6	6	6	5670.22	7961.98	7526.8	9490.5	0.740008	1.0391	0.982306	1.23858
Q9BX10	GTP-binding protein 2 OS=Homo sapiens OX=9606 GN=GTPBP2 PE=1 SV=1	GTPBP2	20.43	13	13	13	15052.8	17528.7	17910.6	22083.2	0.829638	0.966097	0.987146	1.21712
Q9BZE4	GTP-binding protein 4 OS=Homo sapiens OX=9606 GN=GTPBP4 PE=1 SV=3	GTPBP4	32.33	24	24	24	36233.5	35490.8	29696.9	26003.2	1.13741	1.1141	0.93222	0.816271
O43824	Putative GTP-binding protein 6 OS=Homo sapiens OX=9606 GN=GTPBP6 PE=1 SV=4	GTPBP6	12.21	6	6	6	6065.19	6338.79	7071.82	10392.8	0.81225	0.84889	0.947057	1.3918
Q9NYZ3	G2 and S phase-expressed protein 1 OS=Homo sapiens OX=9606 GN=GTSE1 PE=1 SV=3	GTSE1	13.19	8	8	8	2962.23	2308.16	2920.61	2349.7	1.12411	0.875904	1.10832	0.891668
Q9UBP9	PTB domain-containing engulfment adapter protein 1 OS=Homo sapiens OX=9606 GN=GULP1 PE=1 SV=1	GULP1	20.72	6	6	6	5882.94	7376.6	6987.15	6479.26	0.880484	1.10404	1.04575	0.969733
P46976	Glycogenin-1 OS=Homo sapiens OX=9606 GN=GYG1 PE=1 SV=4	GYG1	2.86	1	1	1	2039.14		862.838	2591.99	1.11348		0.471156	1.41536
P13807	Glycogen [starch] synthase, muscle OS=Homo sapiens OX=9606 GN=GYS1 PE=1 SV=2	GYS1	7.33	5	5	5	2459.12	4054.37	3111.12	6314.55	0.617127	1.01746	0.780749	1.58466
Q9H116	GDNF-inducible zinc finger protein 1 OS=Homo sapiens OX=9606 GN=GZF1 PE=1 SV=1	GZF1	7.88	5	5	5	1294.26	822.65	1488.17	1412.28	1.03183	0.655843	1.18642	1.12591
P07305	Histone H1.0 OS=Homo sapiens OX=9606 GN=H1-0 PE=1 SV=3	H1-0	20.1	5	5	5	14446.7	12013.2	8251.29	8946.35	1.32364	1.10068	0.756001	0.819684
Q92522	Histone H1.10 OS=Homo sapiens OX=9606 GN=H1-10 PE=1 SV=1	H1-10	23	7	7	7	22534.7	22568.5	23741.5	21379.1	0.999058	1.00056	1.05256	0.947825
P10412	Histone H1.4 OS=Homo sapiens OX=9606 GN=H1-4 PE=1 SV=2	H1-4	28.77	8	8	8	1032760	736671	410513	465441	1.5616	1.1139	0.620723	0.703778
P16401	Histone H1.5 OS=Homo sapiens OX=9606 GN=H1-5 PE=1 SV=3	H1-5	26.11	6	5	5	102414	49054.4	45525.8	25642	1.84002	0.881337	0.817941	0.460698
P0C0S8	Histone H2A type 1 OS=Homo sapiens OX=9606 GN=H2AC11 PE=1 SV=2	H2AC11	20.77	5	5	5	2626320	1862950	794224	993297	1.67367	1.1872	0.506134	0.632997
Q8IUE6	Histone H2A type 2-B OS=Homo sapiens OX=9606 GN=H2AC21 PE=1 SV=3	H2AC21	17.69	3	1	1	131286	77167.9	42733.8	47067.1	1.76072	1.03493	0.573118	0.631233
P04908	Histone H2A type 1-B/E OS=Homo sapiens OX=9606 GN=H2AC4 PE=1 SV=2	H2AC4	20.77	5	1	1	64139	2062.75		664.225	2.87765	0.0925471		0.029801
P0C0S5	Histone H2A.Z OS=Homo sapiens OX=9606 GN=H2AZ1 PE=1 SV=2	H2AZ1	31.25	5	3	3	3832.4	1915.39	1863.25	1932.92	1.60621	0.802765	0.780913	0.810112
P57053	Histone H2B type F-S OS=Homo sapiens OX=9606 GN=H2BC12L PE=1 SV=2	H2BC12L	52.38	8	8	8	128568	67214.4	37273.7	37608.9	1.90003	0.993322	0.550846	0.5558
P23527	Histone H2B type 1-O OS=Homo sapiens OX=9606 GN=H2BC17 PE=1 SV=3	H2BC17	38.1	6	2	0	25527.7	5523.31	3938.19	3405.91	2.65947	0.575418	0.41028	0.354827
Q5TEC6	Histone H3-7 OS=Homo sapiens OX=9606 GN=H3-7 PE=1 SV=1	H3-7	25	4	1	1	3595.8	1873.56		171.517	1.91236	0.99642		0.0912183
P68431	Histone H3.1 OS=Homo sapiens OX=9606 GN=H3C1 PE=1 SV=2	H3C1	25	5	5	5	308007	320735	166609	169511	1.2769	1.32966	0.690706	0.702737
P62805	Histone H4 OS=Homo sapiens OX=9606 GN=H4C1 PE=1 SV=2	H4C1	31.07	4	4	4	547002	489880	301884	284594	1.34783	1.20708	0.74385	0.701247
Q14520	Hyaluronan-binding protein 2 OS=Homo sapiens OX=9606 GN=HABP2 PE=1 SV=1	HABP2	6.25	4	4	4	8150.7	8824.25	9251.09	14383.9	0.802828	0.869171	0.911214	1.41679
Q5JVS0	Intracellular hyaluronan-binding protein 4 OS=Homo sapiens OX=9606 GN=HABP4 PE=1 SV=1	HABP4	21.55	11	11	11	5323.15	6878.99	6937.11	5736.1	0.855972	1.10615	1.1155	0.922375
Q9P035	Very-long-chain (3R)-3-hydroxyacyl-CoA dehydratase 3 OS=Homo sapiens OX=9606 GN=HACD3 PE=1 SV=2	HACD3	12.15	4	4	4	12960.3	16769.5	29307.8	19758.3	0.657917	0.851288	1.48778	1.00301
P40939	Trifunctional enzyme subunit alpha, mitochondrial OS=Homo sapiens OX=9606 GN=HADHA PE=1 SV=2	HADHA	19.79	15	15	15	10272.8	13099.1	18386.6	16177.3	0.709254	0.904387	1.26945	1.11691
P55084	Trifunctional enzyme subunit beta, mitochondrial OS=Homo sapiens OX=9606 GN=HADHB PE=1 SV=3	HADHB	16.46	9	9	9	23339.1	34011.5	47194.8	37924.2	0.655272	0.954912	1.32505	1.06477
P42357	Histidine ammonia-lyase OS=Homo sapiens OX=9606 GN=HAL PE=1 SV=1	HAL	1.67	1	1	1	889.356	623.897		258.212	1.50614	1.05658		0.437286
O14929	Histone acetyltransferase type B catalytic subunit OS=Homo sapiens OX=9606 GN=HAT1 PE=1 SV=2	HAT1	5.49	2	2	2	3888.62	2901.41	3872.95	1756.17	1.25246	0.934496	1.24741	0.565633
Q96CS2	HAUS augmin-like complex subunit 1 OS=Homo sapiens OX=9606 GN=HAUS1 PE=1 SV=1	HAUS1	3.96	1	1	1	408.847	303.242	448.877	1137.48	0.711519	0.527734	0.781183	1.97956
Q9NVX0	HAUS augmin-like complex subunit 2 OS=Homo sapiens OX=9606 GN=HAUS2 PE=1 SV=1	HAUS2	3.83	1	1	1	3006.3	2920.06	2691.82	3683.33	0.977539	0.949496	0.875281	1.19768
Q9H6D7	HAUS augmin-like complex subunit 4 OS=Homo sapiens OX=9606 GN=HAUS4 PE=1 SV=1	HAUS4	2.75	1	1	1	1290.42		825.638	754.732	1.3485		0.862799	0.788701
O94927	HAUS augmin-like complex subunit 5 OS=Homo sapiens OX=9606 GN=HAUS5 PE=1 SV=2	HAUS5	9.32	5	5	5	3355.1	5176.47	4718.75	4648.64	0.749787	1.15682	1.05453	1.03886
Q7Z4H7	HAUS augmin-like complex subunit 6 OS=Homo sapiens OX=9606 GN=HAUS6 PE=1 SV=2	HAUS6	12.98	11	11	11	2246.85	3073.31	2802.27	2474.33	0.848127	1.16009	1.05778	0.933995
Q9BT25	HAUS augmin-like complex subunit 8 OS=Homo sapiens OX=9606 GN=HAUS8 PE=1 SV=3	HAUS8	10.24	4	4	4	3073.72	3536.6	2974.39	3606.78	0.932031	1.07239	0.901912	1.09367
O00165	HCLS1-associated protein X-1 OS=Homo sapiens OX=9606 GN=HAX1 PE=1 SV=2	HAX1	15.05	4	4	4	2546.56	3064.33	2812.49	2957.58	0.895025	1.077	0.98849	1.03948
P69905	Hemoglobin subunit alpha OS=Homo sapiens OX=9606 GN=HBA1 PE=1 SV=2	HBA1	26.76	3	3	3	14684.7	12564	18157.3	15572.3	0.963274	0.824162	1.19107	1.0215
P68871	Hemoglobin subunit beta OS=Homo sapiens OX=9606 GN=HBB PE=1 SV=2	HBB	34.69	5	5	5	19295.4	14289.4	60637.8	21139.5	0.669038	0.495463	2.10252	0.732979
P02100	Hemoglobin subunit epsilon OS=Homo sapiens OX=9606 GN=HBE1 PE=1 SV=2	HBE1	5.44	1	1	1	2787.11	1269.87	883.981	2351.12	1.52884	0.696575	0.484899	1.28968
O60381	HMG box-containing protein 1 OS=Homo sapiens OX=9606 GN=HBP1 PE=1 SV=2	HBP1	5.06	2	2	2	1461.18	1408.8	914.147	741.254	1.29154	1.24524	0.808018	0.655197
Q9Y450	HBS1-like protein OS=Homo sapiens OX=9606 GN=HBS1L PE=1 SV=1	HBS1L	35.67	24	24	24	121850	131351	126482	130576	0.955201	1.02968	0.991512	1.02361
P51610	Host cell factor 1 OS=Homo sapiens OX=9606 GN=HCFC1 PE=1 SV=2	HCFC1	4.28	8	8	8	1781.08	1832.7	1685.54	1434.72	1.05796	1.08862	1.00121	0.852219
Q13547	Histone deacetylase 1 OS=Homo sapiens OX=9606 GN=HDAC1 PE=1 SV=1	HDAC1	18.88	10	10	10	19676.6	20768.9	19779.2	19248.4	0.990353	1.04533	0.995517	0.968801
Q92769	Histone deacetylase 2 OS=Homo sapiens OX=9606 GN=HDAC2 PE=1 SV=2	HDAC2	18.65	9	5	5	9029.63	9955.12	9363.28	7819.77	0.998637	1.10099	1.03554	0.864832
O15379	Histone deacetylase 3 OS=Homo sapiens OX=9606 GN=HDAC3 PE=1 SV=2	HDAC3	7.71	3	2	2	815.352	739.187	731.739	594.019	1.13232	1.02654	1.0162	0.824941
Q9UBN7	Histone deacetylase 6 OS=Homo sapiens OX=9606 GN=HDAC6 PE=1 SV=2	HDAC6	5.27	5	5	5	12686.9	9948.23	10796.7	11612.9	1.1266	0.883409	0.958754	1.03123
P51858	Hepatoma-derived growth factor OS=Homo sapiens OX=9606 GN=HDGF PE=1 SV=1	HDGF	19.58	5	4	4	2250.09	1775.25	3840.48	3075	0.82264	0.649037	1.40409	1.12423
Q7Z4V5	Hepatoma-derived growth factor-related protein 2 OS=Homo sapiens OX=9606 GN=HDGFL2 PE=1 SV=1	HDGFL2	18.63	12	11	11	8142.33	13563.4	17161.1	16921.6	0.583801	0.972488	1.23044	1.21327
Q9Y3E1	Hepatoma-derived growth factor-related protein 3 OS=Homo sapiens OX=9606 GN=HDGFL3 PE=1 SV=1	HDGFL3	11.33	2	1	1	7159.41	8039.63	9361.77	8176.52	0.87477	0.98232	1.14386	0.999045
Q9BXW7	Haloacid dehalogenase-like hydrolase domain-containing 5 OS=Homo sapiens OX=9606 GN=HDHD5 PE=1 SV=1	HDHD5	3.55	1	1	1	331.838	620.297	211.833	245.59	0.94168	1.76026	0.601133	0.696928
Q00341	Vigilin OS=Homo sapiens OX=9606 GN=HDLBP PE=1 SV=2	HDLBP	21.29	30	30	30	13020.3	16996.1	23497.9	19717.3	0.711185	0.928348	1.28348	1.07698
Q9H583	HEAT repeat-containing protein 1 OS=Homo sapiens OX=9606 GN=HEATR1 PE=1 SV=3	HEATR1	7.18	14	14	14	6980.19	5499.27	3231.95	2986.65	1.49324	1.17644	0.691398	0.638922
Q7Z4Q2	HEAT repeat-containing protein 3 OS=Homo sapiens OX=9606 GN=HEATR3 PE=1 SV=2	HEATR3	5.74	4	4	4	3266.31	4210.24	4119.34	4142.04	0.830175	1.07009	1.04698	1.05275
Q9P2D3	HEAT repeat-containing protein 5B OS=Homo sapiens OX=9606 GN=HEATR5B PE=1 SV=2	HEATR5B	5.84	10	10	10	2314.04	2381.29	1933.4	1894.08	1.08605	1.11761	0.9074	0.888946
Q6AI08	HEAT repeat-containing protein 6 OS=Homo sapiens OX=9606 GN=HEATR6 PE=1 SV=1	HEATR6	2.46	2	2	2	557.207	499.717	819.315	628.364	0.889893	0.798078	1.30849	1.00353
Q9ULT8	E3 ubiquitin-protein ligase HECTD1 OS=Homo sapiens OX=9606 GN=HECTD1 PE=1 SV=4	HECTD1	2.95	8	8	8	2358.4	2653.45	2350.5	2894.58	0.919729	1.03479	0.916649	1.12883
Q9Y4D8	Probable E3 ubiquitin-protein ligase HECTD4 OS=Homo sapiens OX=9606 GN=HECTD4 PE=1 SV=5	HECTD4	0.73	3	3	3	874.729	1889.65	2128.42	2200.85	0.493246	1.06554	1.20018	1.24103
Q9P2P5	E3 ubiquitin-protein ligase HECW2 OS=Homo sapiens OX=9606 GN=HECW2 PE=1 SV=2	HECW2	1.34	2	2	2	925.386	1191.04	1175.56	844.128	0.894933	1.15184	1.13687	0.816349
Q9NRZ9	Lymphoid-specific helicase OS=Homo sapiens OX=9606 GN=HELLS PE=1 SV=1	HELLS	7.4	6	6	6	2789.76	3729.69	4067.03	3680.66	0.78215	1.04567	1.14025	1.03193
Q8TDG4	Helicase POLQ-like OS=Homo sapiens OX=9606 GN=HELQ PE=1 SV=2	HELQ	2.72	3	3	3	1600.76	940.975	885.364	969.656	1.45631	0.856063	0.80547	0.882156
P42694	Probable helicase with zinc finger domain OS=Homo sapiens OX=9606 GN=HELZ PE=1 SV=2	HELZ	12.2	23	23	23	8743.04	6894.6	6223.94	5355.56	1.28493	1.01327	0.914709	0.787086
Q9BYK8	Helicase with zinc finger domain 2 OS=Homo sapiens OX=9606 GN=HELZ2 PE=1 SV=6	HELZ2	7.7	19	19	19	3810.52	3426.74	3343.79	3509.86	1.0817	0.972752	0.949205	0.996347
O95714	E3 ubiquitin-protein ligase HERC2 OS=Homo sapiens OX=9606 GN=HERC2 PE=1 SV=2	HERC2	9.56	43	43	40	8094.92	7589.63	8208.69	10299.6	0.946973	0.887862	0.960282	1.20488
Q9UII4	E3 ISG15--protein ligase HERC5 OS=Homo sapiens OX=9606 GN=HERC5 PE=1 SV=2	HERC5	7.03	7	7	7	2418.73	1821.33	3486.48	2466.56	0.949164	0.714731	1.36817	0.967933
O94992	Protein HEXIM1 OS=Homo sapiens OX=9606 GN=HEXIM1 PE=1 SV=1	HEXIM1	18.11	8	8	8	25425.8	28553.9	23347.3	23281.1	1.01088	1.13525	0.928247	0.925615
Q96MH2	Protein HEXIM2 OS=Homo sapiens OX=9606 GN=HEXIM2 PE=1 SV=1	HEXIM2	17.83	5	4	4	6055.97	6848.47	6026.84	8164.75	0.894001	1.01099	0.889701	1.20531
P14210	Hepatocyte growth factor OS=Homo sapiens OX=9606 GN=HGF PE=1 SV=2	HGF	17.31	13	13	13	3185.61	3086.35	2340.83	3481.14	1.05362	1.02079	0.774216	1.15137
Q96JB3	Hypermethylated in cancer 2 protein OS=Homo sapiens OX=9606 GN=HIC2 PE=1 SV=2	HIC2	7.32	4	4	4	4135.1	2587.26	2412.9	1824.49	1.5092	0.944277	0.880641	0.665887
Q9BW71	HIRA-interacting protein 3 OS=Homo sapiens OX=9606 GN=HIRIP3 PE=1 SV=3	HIRIP3	10.97	7	7	7	3740.36	7123.25	7523.35	5520.42	0.625808	1.19181	1.25875	0.923634
P31629	Transcription factor HIVEP2 OS=Homo sapiens OX=9606 GN=HIVEP2 PE=1 SV=2	HIVEP2	3.8	8	8	7	2086.76	2364.78	1289.84	1754.14	1.1136	1.26197	0.688326	0.9361
Q8NCD3	Holliday junction recognition protein OS=Homo sapiens OX=9606 GN=HJURP PE=1 SV=2	HJURP	12.03	9	9	9	5414.03	5907.44	5145.2	6133.8	0.958215	1.04554	0.910636	1.08561
P19367	Hexokinase-1 OS=Homo sapiens OX=9606 GN=HK1 PE=1 SV=3	HK1	2.84	2	2	2	1086.39	1009.89	573.019	510.529	1.3666	1.27037	0.720818	0.64221
P52789	Hexokinase-2 OS=Homo sapiens OX=9606 GN=HK2 PE=1 SV=2	HK2	3.27	3	3	3	1030.73	1265.23	1014.57	1119.88	0.930596	1.14231	0.916006	1.01108
Q2TB90	Hexokinase HKDC1 OS=Homo sapiens OX=9606 GN=HKDC1 PE=1 SV=3	HKDC1	0.76	1	1	1	7500.88	6910.67	2461.07	6394.21	1.28954	1.18807	0.423104	1.09928
P01889	HLA class I histocompatibility antigen, B alpha chain OS=Homo sapiens OX=9606 GN=HLA-B PE=1 SV=3	HLA-B	12.71	4	1	0	1775.8	2621.69	1623.92	3716.26	0.729456	1.07693	0.667067	1.52655
P10321	HLA class I histocompatibility antigen, C alpha chain OS=Homo sapiens OX=9606 GN=HLA-C PE=1 SV=3	HLA-C	21.86	7	7	6	7751	8444.57	6204.47	7059.78	1.05242	1.14659	0.842431	0.958564
Q14527	Helicase-like transcription factor OS=Homo sapiens OX=9606 GN=HLTF PE=1 SV=2	HLTF	11.89	12	12	12	10594.3	10039.3	10482	13126.9	0.957839	0.907661	0.947686	1.18681
Q96FZ2	Abasic site processing protein HMCES OS=Homo sapiens OX=9606 GN=HMCES PE=1 SV=1	HMCES	10.17	3	3	3	672.744	917.193	834.777	1493.53	0.686781	0.936331	0.852195	1.52469
Q9NP66	High mobility group protein 20A OS=Homo sapiens OX=9606 GN=HMG20A PE=1 SV=1	HMG20A	10.95	4	4	4	4511.17	3959.39	3471.14	4538.02	1.09496	0.961033	0.842524	1.10148
P17096	High mobility group protein HMG-I/HMG-Y OS=Homo sapiens OX=9606 GN=HMGA1 PE=1 SV=3	HMGA1	33.64	5	5	5	154699	157776	130620	116465	1.10586	1.12786	0.933734	0.832547
P52926	High mobility group protein HMGI-C OS=Homo sapiens OX=9606 GN=HMGA2 PE=1 SV=1	HMGA2	20.18	3	3	3	46671	34156.5	34682	27558.7	1.30486	0.954971	0.969663	0.770505
P09429	High mobility group protein B1 OS=Homo sapiens OX=9606 GN=HMGB1 PE=1 SV=3	HMGB1	26.51	6	4	1	5807.68	5881.36	5763.45	5973.62	0.991659	1.00424	0.984107	1.01999
P26583	High mobility group protein B2 OS=Homo sapiens OX=9606 GN=HMGB2 PE=1 SV=2	HMGB2	21.53	4	4	4	6878.59	5264.32	10344.9	6382.32	0.953039	0.729379	1.4333	0.88428
O15347	High mobility group protein B3 OS=Homo sapiens OX=9606 GN=HMGB3 PE=1 SV=4	HMGB3	10.5	2	2	2	1295.3	1203.32	1895.76	2376.36	0.765234	0.710894	1.11997	1.4039
P05114	Non-histone chromosomal protein HMG-14 OS=Homo sapiens OX=9606 GN=HMGN1 PE=1 SV=3	HMGN1	34	3	3	3	8431.21	3852.46	2078.91	1878.3	2.07654	0.94883	0.512019	0.46261
P05204	Non-histone chromosomal protein HMG-17 OS=Homo sapiens OX=9606 GN=HMGN2 PE=1 SV=3	HMGN2	23.33	2	2	1	11666.4	4898.22	1594.1	1173.04	2.41393	1.01351	0.329841	0.242718
O00479	High mobility group nucleosome-binding domain-containing protein 4 OS=Homo sapiens OX=9606 GN=HMGN4 PE=1 SV=3	HMGN4	20	2	2	2	7971.69	7985.61	9053.83	6660.52	1.00679	1.00855	1.14346	0.841196
Q9UGU5	HMG domain-containing protein 4 OS=Homo sapiens OX=9606 GN=HMGXB4 PE=1 SV=2	HMGXB4	4.66	2	2	2	1695.96	1548.76	2400.38	1943.07	0.894002	0.816408	1.26533	1.02426
O75330	Hyaluronan mediated motility receptor OS=Homo sapiens OX=9606 GN=HMMR PE=1 SV=2	HMMR	21.41	16	16	15	7217.13	8392.54	9755.39	7985.26	0.865614	1.00659	1.17005	0.957743
Q13151	Heterogeneous nuclear ribonucleoprotein A0 OS=Homo sapiens OX=9606 GN=HNRNPA0 PE=1 SV=1	HNRNPA0	19.34	6	6	6	68581.1	50263.7	60161.9	43590.6	1.23238	0.903222	1.08109	0.783309
P09651	Heterogeneous nuclear ribonucleoprotein A1 OS=Homo sapiens OX=9606 GN=HNRNPA1 PE=1 SV=5	HNRNPA1	25.54	11	10	10	198634	94831.1	92343.5	101231	1.63136	0.778837	0.758407	0.831399
P22626	Heterogeneous nuclear ribonucleoproteins A2/B1 OS=Homo sapiens OX=9606 GN=HNRNPA2B1 PE=1 SV=2	HNRNPA2B1	35.69	16	16	16	114627	81573.4	71483	67451.5	1.36813	0.973619	0.853185	0.805067
P51991	Heterogeneous nuclear ribonucleoprotein A3 OS=Homo sapiens OX=9606 GN=HNRNPA3 PE=1 SV=2	HNRNPA3	21.16	9	7	7	67500.5	58059.8	49238.2	46338.2	1.22097	1.05021	0.890638	0.838182
Q99729	Heterogeneous nuclear ribonucleoprotein A/B OS=Homo sapiens OX=9606 GN=HNRNPAB PE=1 SV=2	HNRNPAB	12.05	5	5	5	60091.4	46406.4	33250.4	31455.7	1.40397	1.08424	0.776861	0.73493
P07910	Heterogeneous nuclear ribonucleoproteins C1/C2 OS=Homo sapiens OX=9606 GN=HNRNPC PE=1 SV=4	HNRNPC	32.35	14	14	12	110433	78109.6	45695.3	45061.9	1.58157	1.11865	0.654427	0.645355
Q14103	Heterogeneous nuclear ribonucleoprotein D0 OS=Homo sapiens OX=9606 GN=HNRNPD PE=1 SV=1	HNRNPD	22.25	8	8	8	52413.8	42914.2	40117.4	35997.6	1.22289	1.00125	0.935994	0.839873
O14979	Heterogeneous nuclear ribonucleoprotein D-like OS=Homo sapiens OX=9606 GN=HNRNPDL PE=1 SV=3	HNRNPDL	8.57	5	4	4	21277.4	25210.8	22164.9	20582.4	0.953764	1.13008	0.993546	0.92261
P52597	Heterogeneous nuclear ribonucleoprotein F OS=Homo sapiens OX=9606 GN=HNRNPF PE=1 SV=3	HNRNPF	26.99	9	8	8	61122.9	52869.5	37256.7	47350.8	1.23108	1.06484	0.750387	0.953692
P31943	Heterogeneous nuclear ribonucleoprotein H OS=Homo sapiens OX=9606 GN=HNRNPH1 PE=1 SV=4	HNRNPH1	29.18	11	11	11	671872	632041	572848	602400	1.08403	1.01977	0.924261	0.971942
P55795	Heterogeneous nuclear ribonucleoprotein H2 OS=Homo sapiens OX=9606 GN=HNRNPH2 PE=1 SV=1	HNRNPH2	18.93	8	2	2	7908.03	7994.75	6648.58	11542.8	0.927787	0.937961	0.780026	1.35423
P31942	Heterogeneous nuclear ribonucleoprotein H3 OS=Homo sapiens OX=9606 GN=HNRNPH3 PE=1 SV=2	HNRNPH3	21.1	7	6	6	91519.2	82700.4	80296.3	91569.6	1.05776	0.955838	0.928052	1.05835
P61978	Heterogeneous nuclear ribonucleoprotein K OS=Homo sapiens OX=9606 GN=HNRNPK PE=1 SV=1	HNRNPK	30.02	17	17	17	816850	819526	782252	809284	1.01223	1.01555	0.96936	1.00286
P14866	Heterogeneous nuclear ribonucleoprotein L OS=Homo sapiens OX=9606 GN=HNRNPL PE=1 SV=2	HNRNPL	16.81	10	9	9	120941	87906.3	78888.1	84445.5	1.29981	0.94477	0.847847	0.907575
Q8WVV9	Heterogeneous nuclear ribonucleoprotein L-like OS=Homo sapiens OX=9606 GN=HNRNPLL PE=1 SV=1	HNRNPLL	21.03	10	10	10	15377.7	17776.4	15228.9	16037.8	0.954828	1.10377	0.945589	0.995815
P52272	Heterogeneous nuclear ribonucleoprotein M OS=Homo sapiens OX=9606 GN=HNRNPM PE=1 SV=3	HNRNPM	44.66	35	35	35	49642.2	41804.6	33280.8	32528.7	1.26271	1.06335	0.846537	0.827406
O43390	Heterogeneous nuclear ribonucleoprotein R OS=Homo sapiens OX=9606 GN=HNRNPR PE=1 SV=1	HNRNPR	28.28	19	19	19	211301	167914	135320	137775	1.29571	1.02966	0.82979	0.844844
Q00839	Heterogeneous nuclear ribonucleoprotein U OS=Homo sapiens OX=9606 GN=HNRNPU PE=1 SV=6	HNRNPU	24	23	23	23	154362	113909	115308	102148	1.27118	0.93805	0.94957	0.841197
Q9BUJ2	Heterogeneous nuclear ribonucleoprotein U-like protein 1 OS=Homo sapiens OX=9606 GN=HNRNPUL1 PE=1 SV=2	HNRNPUL1	15.54	14	14	14	52181.5	47406.9	40863.9	49656.5	1.09793	0.997469	0.8598	1.0448
Q1KMD3	Heterogeneous nuclear ribonucleoprotein U-like protein 2 OS=Homo sapiens OX=9606 GN=HNRNPUL2 PE=1 SV=1	HNRNPUL2	23.83	21	21	21	72882.5	68842.9	58441.5	57369.3	1.132	1.06925	0.907702	0.891048
Q86YM7	Homer protein homolog 1 OS=Homo sapiens OX=9606 GN=HOMER1 PE=1 SV=2	HOMER1	12.71	5	4	4	1658.06	2311.12	2406.76	1589.33	0.832645	1.1606	1.20863	0.79813
Q9NSB8	Homer protein homolog 2 OS=Homo sapiens OX=9606 GN=HOMER2 PE=1 SV=1	HOMER2	5.37	2	1	1	442.4	318.711			1.16251	0.837489
Q9NSC5	Homer protein homolog 3 OS=Homo sapiens OX=9606 GN=HOMER3 PE=1 SV=2	HOMER3	13.02	5	5	5	2237.06	3228.63	1859.36	2024.93	0.957033	1.38124	0.79545	0.866282
Q8IX15	Homeobox and leucine zipper protein Homez OS=Homo sapiens OX=9606 GN=HOMEZ PE=1 SV=2	HOMEZ	7.82	4	4	4	5830.56	6423.82	5606.14	5723.2	0.988913	1.08953	0.950849	0.970704
P17483	Homeobox protein Hox-B4 OS=Homo sapiens OX=9606 GN=HOXB4 PE=1 SV=2	HOXB4	16.73	3	3	3	12465	12326.3	10642.4	7757.91	1.15439	1.14155	0.985599	0.718465
P09067	Homeobox protein Hox-B5 OS=Homo sapiens OX=9606 GN=HOXB5 PE=1 SV=3	HOXB5	17.47	4	3	3	4571.08	5713.09	3386.57	3257.72	1.08009	1.34994	0.800207	0.769762
P17509	Homeobox protein Hox-B6 OS=Homo sapiens OX=9606 GN=HOXB6 PE=1 SV=4	HOXB6	43.3	7	7	7	11026	11374.9	8386.05	6909.08	1.16999	1.20701	0.88986	0.733136
P09629	Homeobox protein Hox-B7 OS=Homo sapiens OX=9606 GN=HOXB7 PE=1 SV=4	HOXB7	19.35	4	3	3	8845.95	8792.38	6100.67	5557.37	1.20779	1.20047	0.832959	0.758779
P17481	Homeobox protein Hox-B8 OS=Homo sapiens OX=9606 GN=HOXB8 PE=1 SV=2	HOXB8	16.87	5	2	2	3837.81	1809.92	2626.95	2412.58	1.43641	0.677412	0.983208	0.902974
P17482	Homeobox protein Hox-B9 OS=Homo sapiens OX=9606 GN=HOXB9 PE=1 SV=2	HOXB9	14	3	2	2	1978.76	1448.29	2192.04	2147.7	1.01909	0.745889	1.12893	1.10609
Q9NYD6	Homeobox protein Hox-C10 OS=Homo sapiens OX=9606 GN=HOXC10 PE=1 SV=2	HOXC10	24.27	8	8	8	6247.26	6653.84	4687.89	5212.3	1.09595	1.16727	0.82239	0.914387
P31273	Homeobox protein Hox-C8 OS=Homo sapiens OX=9606 GN=HOXC8 PE=1 SV=2	HOXC8	17.77	5	4	4	5012.15	3249.28	2654.65	2806.75	1.46097	0.947117	0.773791	0.818126
P31274	Homeobox protein Hox-C9 OS=Homo sapiens OX=9606 GN=HOXC9 PE=1 SV=3	HOXC9	14.23	3	2	2	1628.46	2071.44	1632.69	1650.89	0.93275	1.18648	0.935173	0.945597
P00738	Haptoglobin OS=Homo sapiens OX=9606 GN=HP PE=1 SV=1	HP	2.46	1	1	0	13253.4	12323.7	12630.9	10904	1.07944	1.00372	1.02874	0.888093
Q5SSJ5	Heterochromatin protein 1-binding protein 3 OS=Homo sapiens OX=9606 GN=HP1BP3 PE=1 SV=1	HP1BP3	20.43	12	12	12	25415.8	20392.9	15714.5	17270.4	1.29025	1.03526	0.797755	0.876741
P00492	Hypoxanthine-guanine phosphoribosyltransferase OS=Homo sapiens OX=9606 GN=HPRT1 PE=1 SV=2	HPRT1	5.96	1	1	1	600.028	1185.87	760.84	1105.12	0.65723	1.29892	0.833373	1.21047
Q969F9	BLOC-2 complex member HPS3 OS=Homo sapiens OX=9606 GN=HPS3 PE=1 SV=1	HPS3	2.49	2	2	2	1191.63	1579.89	1078.47	1063.19	0.97015	1.28625	0.878022	0.865582
Q9UPZ3	BLOC-2 complex member HPS5 OS=Homo sapiens OX=9606 GN=HPS5 PE=1 SV=2	HPS5	4.69	5	5	5	1951.32	1184.45	1362.77	1850.53	1.22936	0.74622	0.858564	1.16586
Q86YV9	BLOC-2 complex member HPS6 OS=Homo sapiens OX=9606 GN=HPS6 PE=1 SV=1	HPS6	3.35	2	2	2	240.969	585.244	625.782	810.127	0.426094	1.03486	1.10654	1.43251
Q86YZ3	Hornerin OS=Homo sapiens OX=9606 GN=HRNR PE=1 SV=2	HRNR	2.77	3	3	3	4692.66	2744.5	4141.15	3771.65	1.22285	0.715181	1.07913	0.982843
Q8N3J3	Homologous recombination OB-fold protein OS=Homo sapiens OX=9606 GN=HROB PE=1 SV=1	HROB	9.58	5	5	5	5352.63	5496.43	3461.66	3765.09	1.18448	1.21631	0.766032	0.833178
Q7LGA3	Heparan sulfate 2-O-sulfotransferase 1 OS=Homo sapiens OX=9606 GN=HS2ST1 PE=1 SV=1	HS2ST1	14.89	6	6	6	10245.2	12020.9	15876.7	16881.3	0.744779	0.873864	1.15416	1.22719
Q99714	3-hydroxyacyl-CoA dehydrogenase type-2 OS=Homo sapiens OX=9606 GN=HSD17B10 PE=1 SV=3	HSD17B10	9.96	2	2	2	4977.27	3925.6	4844.24	4112.72	1.11474	0.879202	1.08495	0.921111
Q8NBQ5	Estradiol 17-beta-dehydrogenase 11 OS=Homo sapiens OX=9606 GN=HSD17B11 PE=1 SV=4	HSD17B11	15.33	5	5	5	4497.63	5607.01	6271.01	6533.19	0.785309	0.979012	1.09495	1.14073
Q53GQ0	Very-long-chain 3-oxoacyl-CoA reductase OS=Homo sapiens OX=9606 GN=HSD17B12 PE=1 SV=2	HSD17B12	3.53	1	1	1	517.873	1248.47	1146.1	834.12	0.552905	1.33292	1.22363	0.890544
P51659	Peroxisomal multifunctional enzyme type 2 OS=Homo sapiens OX=9606 GN=HSD17B4 PE=1 SV=3	HSD17B4	9.65	5	5	5	1423.77	1274.57	1745.42	1914.66	0.895675	0.801816	1.09802	1.20449
P07900	Heat shock protein HSP 90-alpha OS=Homo sapiens OX=9606 GN=HSP90AA1 PE=1 SV=5	HSP90AA1	24.59	18	8	7	5510.04	10211.4	9494.34	7469.33	0.674318	1.24967	1.16192	0.914096
Q58FG1	Putative heat shock protein HSP 90-alpha A4 OS=Homo sapiens OX=9606 GN=HSP90AA4P PE=5 SV=1	HSP90AA4P	5.26	2	1	1	1723.93	1991.94	2210.47	1872.09	0.884245	1.02171	1.1338	0.960239
P08238	Heat shock protein HSP 90-beta OS=Homo sapiens OX=9606 GN=HSP90AB1 PE=1 SV=4	HSP90AB1	28.73	22	22	6	48295.6	61628.3	56244.7	56612.3	0.867141	1.10653	1.00987	1.01647
P14625	Endoplasmin OS=Homo sapiens OX=9606 GN=HSP90B1 PE=1 SV=1	HSP90B1	6.48	5	4	2	1689.96	2015.97	2328.71	2033.15	0.83788	0.999515	1.15457	1.00803
Q0VDF9	Heat shock 70 kDa protein 14 OS=Homo sapiens OX=9606 GN=HSPA14 PE=1 SV=1	HSPA14	8.84	4	4	4	2036.06	2658.63	3870.46	3853.73	0.655795	0.856319	1.24664	1.24125
P0DMV8	Heat shock 70 kDa protein 1A OS=Homo sapiens OX=9606 GN=HSPA1A PE=1 SV=1	HSPA1A	19.34	12	9	8	18776.9	14984.9	14768	13430.9	1.21218	0.967381	0.953379	0.867059
P34932	Heat shock 70 kDa protein 4 OS=Homo sapiens OX=9606 GN=HSPA4 PE=1 SV=4	HSPA4	5.6	3	3	3	2360.19	2016.02	3635.08	2445.27	0.902855	0.771198	1.39055	0.935401
O95757	Heat shock 70 kDa protein 4L OS=Homo sapiens OX=9606 GN=HSPA4L PE=1 SV=3	HSPA4L	10.25	8	7	7	2603.94	2794.66	2729.91	3315.15	0.910177	0.976841	0.954209	1.15877
P11021	Endoplasmic reticulum chaperone BiP OS=Homo sapiens OX=9606 GN=HSPA5 PE=1 SV=2	HSPA5	24.31	16	16	16	41154.6	34284.9	33460.1	39462.3	1.10957	0.924359	0.902121	1.06395
P48741	Putative heat shock 70 kDa protein 7 OS=Homo sapiens OX=9606 GN=HSPA7 PE=5 SV=2	HSPA7	10.9	3	1	0	104719	124549	98075.7	115531	0.945812	1.12491	0.88581	1.04346
P11142	Heat shock cognate 71 kDa protein OS=Homo sapiens OX=9606 GN=HSPA8 PE=1 SV=1	HSPA8	28.48	19	19	18	84807.7	74868.4	73735.8	73582.6	1.10501	0.975502	0.960744	0.958748
P38646	Stress-70 protein, mitochondrial OS=Homo sapiens OX=9606 GN=HSPA9 PE=1 SV=2	HSPA9	22.09	15	15	15	14591.1	13768	12337.6	14651.3	1.0545	0.995013	0.891638	1.05885
P04792	Heat shock protein beta-1 OS=Homo sapiens OX=9606 GN=HSPB1 PE=1 SV=2	HSPB1	9.27	2	2	2	2386.47	2619.92	2926.33	2032.17	0.957951	1.05166	1.17466	0.815732
Q9UJY1	Heat shock protein beta-8 OS=Homo sapiens OX=9606 GN=HSPB8 PE=1 SV=1	HSPB8	5.1	1	1	1	2084.6	1671.83	866.122	1756.48	1.30716	1.04833	0.543106	1.10141
P10809	60 kDa heat shock protein, mitochondrial OS=Homo sapiens OX=9606 GN=HSPD1 PE=1 SV=2	HSPD1	17.98	11	11	11	11227.6	14861.2	12203.5	10048	0.929047	1.22972	1.0098	0.831439
P61604	10 kDa heat shock protein, mitochondrial OS=Homo sapiens OX=9606 GN=HSPE1 PE=1 SV=2	HSPE1	23.53	2	2	2	1612.76	613.227	1026.26	711.361	1.62757	0.618857	1.03568	0.717892
Q92598	Heat shock protein 105 kDa OS=Homo sapiens OX=9606 GN=HSPH1 PE=1 SV=1	HSPH1	12.7	10	10	10	3109.64	3728.55	4032.32	4459.27	0.811398	0.972891	1.05215	1.16356
O43719	HIV Tat-specific factor 1 OS=Homo sapiens OX=9606 GN=HTATSF1 PE=1 SV=1	HTATSF1	29.8	28	28	28	44715.8	50494.9	50006.8	50303.2	0.914804	1.03303	1.02305	1.02911
O43464	Serine protease HTRA2, mitochondrial OS=Homo sapiens OX=9606 GN=HTRA2 PE=1 SV=2	HTRA2	2.18	1	1	1	963.916	1783.66	1173.56	1762.01	0.678438	1.2554	0.825993	1.24017
Q7Z6Z7	E3 ubiquitin-protein ligase HUWE1 OS=Homo sapiens OX=9606 GN=HUWE1 PE=1 SV=3	HUWE1	1.58	6	6	6	1132.7	637.585	1550.58	1419.26	0.95584	0.538032	1.30847	1.19766
Q9Y4L1	Hypoxia up-regulated protein 1 OS=Homo sapiens OX=9606 GN=HYOU1 PE=1 SV=1	HYOU1	5.41	5	5	5	2154.84	1686.59	2176.49	1597.84	1.13178	0.885842	1.14315	0.839228
Q9NX55	Huntingtin-interacting protein K OS=Homo sapiens OX=9606 GN=HYPK PE=1 SV=3	HYPK	9.09	1	1	1		825.539	1153.29	814.29		0.886685	1.23871	0.874603
P41252	Isoleucine--tRNA ligase, cytoplasmic OS=Homo sapiens OX=9606 GN=IARS1 PE=1 SV=2	IARS1	11.25	13	13	13	4851.83	6498.47	6996.91	6287.91	0.787791	1.05516	1.13609	1.02097
Q9NSE4	Isoleucine--tRNA ligase, mitochondrial OS=Homo sapiens OX=9606 GN=IARS2 PE=1 SV=2	IARS2	4.74	4	4	4	1944.76	2700.24	2315.31	2478.38	0.824165	1.14433	0.9812	1.05031
Q9P2D0	Inhibitor of Bruton tyrosine kinase OS=Homo sapiens OX=9606 GN=IBTK PE=1 SV=3	IBTK	11.6	15	15	15	5165.14	3926.72	4284.32	4283.65	1.16992	0.889413	0.97041	0.970258
P14735	Insulin-degrading enzyme OS=Homo sapiens OX=9606 GN=IDE PE=1 SV=4	IDE	1.08	1	1	1	351.649	227.976	178.624	374.974	1.24123	0.8047	0.630499	1.32357
P48735	Isocitrate dehydrogenase [NADP], mitochondrial OS=Homo sapiens OX=9606 GN=IDH2 PE=1 SV=2	IDH2	5.53	2	2	2	902.279	801.598	578.643	1385.73	0.98388	0.874093	0.630974	1.51105
P50213	Isocitrate dehydrogenase [NAD] subunit alpha, mitochondrial OS=Homo sapiens OX=9606 GN=IDH3A PE=1 SV=1	IDH3A	7.92	3	3	3	797.45	1826.21	1314.43	2210.15	0.518815	1.18812	0.855159	1.43791
O43837	Isocitrate dehydrogenase [NAD] subunit beta, mitochondrial OS=Homo sapiens OX=9606 GN=IDH3B PE=1 SV=2	IDH3B	17.14	7	7	7	2597	2930.33	2812.08	2808.29	0.931851	1.05146	1.00903	1.00767
P51553	Isocitrate dehydrogenase [NAD] subunit gamma, mitochondrial OS=Homo sapiens OX=9606 GN=IDH3G PE=1 SV=1	IDH3G	2.29	1	1	1	1264.25	1199.98	650.473		1.21769	1.15579	0.626518
Q13907	Isopentenyl-diphosphate Delta-isomerase 1 OS=Homo sapiens OX=9606 GN=IDI1 PE=1 SV=2	IDI1	5.29	1	1	1	804.453	1488.78	750.423	1403.72	0.72353	1.33902	0.674936	1.26252
P09914	Interferon-induced protein with tetratricopeptide repeats 1 OS=Homo sapiens OX=9606 GN=IFIT1 PE=1 SV=2	IFIT1	7.11	3	3	3	1128.87	1349.3	1015.7	1185.1	0.965059	1.1535	0.868311	1.01313
P09913	Interferon-induced protein with tetratricopeptide repeats 2 OS=Homo sapiens OX=9606 GN=IFIT2 PE=1 SV=1	IFIT2	1.91	1	1	1	1143.56	1518.18		2238.12	0.700159	0.929525		1.37032
Q13325	Interferon-induced protein with tetratricopeptide repeats 5 OS=Homo sapiens OX=9606 GN=IFIT5 PE=1 SV=1	IFIT5	9.54	4	4	4	3186.59	2846.17	1429.9	1633.21	1.40133	1.25163	0.628813	0.71822
Q01628	Interferon-induced transmembrane protein 3 OS=Homo sapiens OX=9606 GN=IFITM3 PE=1 SV=2	IFITM3	18.8	1	1	1	708.377	539.452	1217.51	1757.53	0.670991	0.510982	1.15325	1.66477
O00458	Interferon-related developmental regulator 1 OS=Homo sapiens OX=9606 GN=IFRD1 PE=1 SV=4	IFRD1	4.66	2	2	2	1290.37	2133.92	2443.27	1450.43	0.705314	1.1664	1.33549	0.792802
Q12894	Interferon-related developmental regulator 2 OS=Homo sapiens OX=9606 GN=IFRD2 PE=1 SV=4	IFRD2	6.11	4	4	4	1914.17	2464.94	3454.33	2363.36	0.75089	0.966946	1.35506	0.927099
Q9HBG6	Intraflagellar transport protein 122 homolog OS=Homo sapiens OX=9606 GN=IFT122 PE=1 SV=2	IFT122	2.18	3	3	3	584.838	1309.17	1391.02	1082.7	0.535599	1.19895	1.27391	0.991545
Q9UG01	Intraflagellar transport protein 172 homolog OS=Homo sapiens OX=9606 GN=IFT172 PE=1 SV=2	IFT172	18.12	29	29	29	2408.72	3029.86	3962.85	4836.44	0.676708	0.851212	1.11333	1.35875
Q96FT9	Intraflagellar transport protein 43 homolog OS=Homo sapiens OX=9606 GN=IFT43 PE=1 SV=3	IFT43	24.52	6	6	6	5528.68	8059.73	7038.64	7426.64	0.7883	1.14919	1.0036	1.05892
Q9NQC8	Intraflagellar transport protein 46 homolog OS=Homo sapiens OX=9606 GN=IFT46 PE=1 SV=1	IFT46	3.62	1	1	1	2016.25	658.112	2314.35	878.484	1.37459	0.448672	1.57782	0.598912
A0AVF1	Intraflagellar transport protein 56 OS=Homo sapiens OX=9606 GN=IFT56 PE=1 SV=1	IFT56	10.29	6	6	6	2191.03	2101.5	2764.75	3038.23	0.868121	0.832647	1.09544	1.20379
Q9NWB7	Intraflagellar transport protein 57 homolog OS=Homo sapiens OX=9606 GN=IFT57 PE=1 SV=1	IFT57	7.23	3	3	3	3456.92	3649.09	4710.09	4805.16	0.831927	0.878174	1.13351	1.15639
Q8N4P2	Intraflagellar transport protein 70B OS=Homo sapiens OX=9606 GN=IFT70B PE=1 SV=2	IFT70B	2.86	2	2	2	315.49	962.216	1923.05	1363.1	0.276512	0.843336	1.68546	1.19469
Q9P2H3	Intraflagellar transport protein 80 homolog OS=Homo sapiens OX=9606 GN=IFT80 PE=1 SV=3	IFT80	1.29	1	1	1	1712.78	2670.78	2613.34	4027.71	0.621439	0.969025	0.948184	1.46135
Q13099	Intraflagellar transport protein 88 homolog OS=Homo sapiens OX=9606 GN=IFT88 PE=1 SV=3	IFT88	5.34	4	4	4	2308.37	4483.53	4073.26	4161.79	0.614461	1.19346	1.08425	1.10782
P78318	Immunoglobulin-binding protein 1 OS=Homo sapiens OX=9606 GN=IGBP1 PE=1 SV=1	IGBP1	7.37	2	2	2	1614.62	1352.85	808.172	1893.92	1.13915	0.954465	0.570183	1.3362
P05019	Insulin-like growth factor I OS=Homo sapiens OX=9606 GN=IGF1 PE=1 SV=1	IGF1	12.82	2	2	2	1552.8	1231.31	1250.92	1834.14	1.05828	0.839171	0.852536	1.25002
P01344	Insulin-like growth factor II OS=Homo sapiens OX=9606 GN=IGF2 PE=1 SV=1	IGF2	5	1	1	1	6774	7551.69	7936.56	7567.38	0.908359	1.01264	1.06425	1.01475
Q9NZI8	Insulin-like growth factor 2 mRNA-binding protein 1 OS=Homo sapiens OX=9606 GN=IGF2BP1 PE=1 SV=2	IGF2BP1	30.5	19	19	19	91146.3	81067.2	74377.9	72262.3	1.14342	1.01698	0.933066	0.906526
Q9Y6M1	Insulin-like growth factor 2 mRNA-binding protein 2 OS=Homo sapiens OX=9606 GN=IGF2BP2 PE=1 SV=2	IGF2BP2	26.54	14	14	14	38457.2	32468.2	34063.5	31685.7	1.12551	0.950234	0.996923	0.927333
O00425	Insulin-like growth factor 2 mRNA-binding protein 3 OS=Homo sapiens OX=9606 GN=IGF2BP3 PE=1 SV=2	IGF2BP3	27.29	18	17	17	47625.7	40359.2	40992.1	37028	1.14757	0.972482	0.987732	0.892214
P11717	Cation-independent mannose-6-phosphate receptor OS=Homo sapiens OX=9606 GN=IGF2R PE=1 SV=3	IGF2R	3.09	7	7	7	2056.26	2306.83	2655.23	2583.79	0.856587	0.960968	1.1061	1.07634
P17936	Insulin-like growth factor-binding protein 3 OS=Homo sapiens OX=9606 GN=IGFBP3 PE=1 SV=2	IGFBP3	14.43	5	5	5	9289.21	8883.17	9848.55	9499.19	0.990318	0.94703	1.04995	1.0127
P24593	Insulin-like growth factor-binding protein 5 OS=Homo sapiens OX=9606 GN=IGFBP5 PE=1 SV=1	IGFBP5	3.31	1	1	1	1659.34	1872.84	1305.42	3021.73	0.84452	0.95318	0.664393	1.53791
P01876	Immunoglobulin heavy constant alpha 1 OS=Homo sapiens OX=9606 GN=IGHA1 PE=1 SV=3	IGHA1	4.77	2	2	2	1843.73	1774.98	2994.01	1459.67	0.913598	0.879531	1.48358	0.72329
P01857	Immunoglobulin heavy constant gamma 1 OS=Homo sapiens OX=9606 GN=IGHG1 PE=1 SV=2	IGHG1	3.51	1	1	1	650.854	1802.72	754.562	926.367	0.629681	1.74407	0.730015	0.896231
P01859	Immunoglobulin heavy constant gamma 2 OS=Homo sapiens OX=9606 GN=IGHG2 PE=1 SV=3	IGHG2	2.28	1	1	1		1022.69		1197.08		0.921438		1.07856
P01861	Immunoglobulin heavy constant gamma 4 OS=Homo sapiens OX=9606 GN=IGHG4 PE=1 SV=2	IGHG4	2.27	1	1	1	4871.42	3659.94	4672.05	3906.31	1.13887	0.85564	1.09226	0.913238
P38935	DNA-binding protein SMUBP-2 OS=Homo sapiens OX=9606 GN=IGHMBP2 PE=1 SV=3	IGHMBP2	14.3	14	14	14	6206.81	6309.08	6902.92	6783.55	0.947519	0.963132	1.05379	1.03556
A0A0B4J1V2	Immunoglobulin heavy variable 2-26 OS=Homo sapiens OX=9606 GN=IGHV2-26 PE=3 SV=1	IGHV2-26	7.56	1	1	1	739.345		692.736		1.03255		0.967454
P01817	Immunoglobulin heavy variable 2-5 OS=Homo sapiens OX=9606 GN=IGHV2-5 PE=1 SV=2	IGHV2-5	12.61	2	2	2	12501.6	10621.4	14726.5	11585.5	1.01156	0.859423	1.19158	0.937433
A0A0B4J1V1	Immunoglobulin heavy variable 3-21 OS=Homo sapiens OX=9606 GN=IGHV3-21 PE=1 SV=1	IGHV3-21	7.69	1	1	1		259.845				1
A0A075B6H7	Probable non-functional immunoglobulin kappa variable 3-7 OS=Homo sapiens OX=9606 GN=IGKV3-7 PE=1 SV=1	IGKV3-7	7.76	1	1	0	39336.4	27186.4	24620.9	15255.9	1.47882	1.02205	0.925601	0.573532
A0A0C4DH25	Immunoglobulin kappa variable 3D-20 OS=Homo sapiens OX=9606 GN=IGKV3D-20 PE=3 SV=1	IGKV3D-20	7.76	1	1	1	15810.9	11133.4	11383.7	10635.4	1.29165	0.909528	0.929976	0.868845
P01701	Immunoglobulin lambda variable 1-51 OS=Homo sapiens OX=9606 GN=IGLV1-51 PE=1 SV=2	IGLV1-51	6.84	1	1	1	13944.7	14367.8	14748.4	13869.2	0.979777	1.0095	1.03625	0.974472
A0A075B6I0	Immunoglobulin lambda variable 8-61 OS=Homo sapiens OX=9606 GN=IGLV8-61 PE=3 SV=7	IGLV8-61	7.38	1	1	1	4231.54	3501.09	3934.07	4447.14	1.05041	0.869089	0.976569	1.10393
Q13123	Protein Red OS=Homo sapiens OX=9606 GN=IK PE=1 SV=3	IK	30.88	19	19	19	24786.5	27979.7	22289.6	29280.3	0.950256	1.07268	0.854531	1.12254
Q70UQ0	Inhibitor of nuclear factor kappa-B kinase-interacting protein OS=Homo sapiens OX=9606 GN=IKBIP PE=1 SV=1	IKBIP	3.43	1	1	1	409.986	342.324	739.937	717.696	0.742075	0.619607	1.33929	1.29903
Q9Y6K9	NF-kappa-B essential modulator OS=Homo sapiens OX=9606 GN=IKBKG PE=1 SV=2	IKBKG	4.53	2	2	2	677.628	1904.93	1821.56	1772	0.43887	1.23374	1.17974	1.14765
Q12905	Interleukin enhancer-binding factor 2 OS=Homo sapiens OX=9606 GN=ILF2 PE=1 SV=2	ILF2	15.64	8	8	8	65563.5	54578.5	52432.1	50515.7	1.17555	0.978592	0.940108	0.905746
Q12906	Interleukin enhancer-binding factor 3 OS=Homo sapiens OX=9606 GN=ILF3 PE=1 SV=3	ILF3	25.5	25	25	21	54193.6	51171.8	46262.4	44841.9	1.10335	1.04183	0.941873	0.912953
Q13418	Integrin-linked protein kinase OS=Homo sapiens OX=9606 GN=ILK PE=1 SV=2	ILK	13.05	6	6	6	3440.54	5235.18	3715.03	4797.57	0.800669	1.21831	0.864548	1.11647
A1L0T0	2-hydroxyacyl-CoA lyase 2 OS=Homo sapiens OX=9606 GN=ILVBL PE=1 SV=2	ILVBL	5.85	4	4	4	1960.22	2350.44	2074.22	2029.51	0.931842	1.11734	0.986035	0.964781
Q16891	MICOS complex subunit MIC60 OS=Homo sapiens OX=9606 GN=IMMT PE=1 SV=1	IMMT	23.75	18	18	18	3978.57	6288.19	5601.45	7788.43	0.672719	1.06324	0.947125	1.31691
Q9NV31	U3 small nucleolar ribonucleoprotein protein IMP3 OS=Homo sapiens OX=9606 GN=IMP3 PE=1 SV=1	IMP3	4.89	1	1	1	5317.17	5367.06	4514.83	4349.7	1.08798	1.09819	0.923809	0.890021
Q96G21	U3 small nucleolar ribonucleoprotein protein IMP4 OS=Homo sapiens OX=9606 GN=IMP4 PE=1 SV=1	IMP4	30.93	11	11	11	73253.6	74946.2	62379.9	55861.4	1.09973	1.12514	0.936491	0.83863
Q9P2X3	Protein IMPACT OS=Homo sapiens OX=9606 GN=IMPACT PE=1 SV=2	IMPACT	6.88	2	2	2	946.154	1344.03	1613.3	1266.79	0.731995	1.03981	1.24814	0.980056
P20839	Inosine-5'-monophosphate dehydrogenase 1 OS=Homo sapiens OX=9606 GN=IMPDH1 PE=1 SV=2	IMPDH1	9.53	4	3	3	1317.38	1973.36	882.039	1560.32	0.91914	1.37682	0.615401	1.08864
P12268	Inosine-5'-monophosphate dehydrogenase 2 OS=Homo sapiens OX=9606 GN=IMPDH2 PE=1 SV=2	IMPDH2	18.29	8	8	8	3965.41	6938.62	6316.69	7306.55	0.646694	1.13158	1.03015	1.19158
Q16352	Alpha-internexin OS=Homo sapiens OX=9606 GN=INA PE=1 SV=2	INA	29.66	18	16	14	8110.04	18612.7	19730	17446.7	0.507675	1.16512	1.23507	1.09213
Q9NQS7	Inner centromere protein OS=Homo sapiens OX=9606 GN=INCENP PE=1 SV=3	INCENP	3.7	4	4	4	3130.72	2282.91	1789.48	1971.97	1.36488	0.995265	0.780148	0.859707
Q27J81	Inverted formin-2 OS=Homo sapiens OX=9606 GN=INF2 PE=1 SV=2	INF2	2.32	2	2	2	274.336		744.641		0.538454		1.46155
Q9UNL4	Inhibitor of growth protein 4 OS=Homo sapiens OX=9606 GN=ING4 PE=1 SV=1	ING4	7.23	2	2	2	905.174	875.717	927.18	712.798	1.05841	1.02397	1.08415	0.83347
Q8WYH8	Inhibitor of growth protein 5 OS=Homo sapiens OX=9606 GN=ING5 PE=1 SV=1	ING5	8.33	2	2	2	3491.56	3003.62	3697.83	2276.09	1.12007	0.96354	1.18624	0.730154
Q9NRY2	SOSS complex subunit C OS=Homo sapiens OX=9606 GN=INIP PE=1 SV=1	INIP	12.5	1	1	1		216.303	237.981	140.493		1.09101	1.20035	0.708634
Q9C086	INO80 complex subunit B OS=Homo sapiens OX=9606 GN=INO80B PE=1 SV=2	INO80B	13.76	3	3	3	3928	3010.61	2892.34	4511.2	1.09551	0.839654	0.806668	1.25817
Q8NBZ0	INO80 complex subunit E OS=Homo sapiens OX=9606 GN=INO80E PE=1 SV=1	INO80E	6.97	1	1	1	2902.2	4296.73	5336.12	5063.16	0.659658	0.976629	1.21288	1.15084
Q9BT40	Inositol polyphosphate 5-phosphatase K OS=Homo sapiens OX=9606 GN=INPP5K PE=1 SV=3	INPP5K	9.82	5	5	4	7827.75	8633.38	8148.34	7504.89	0.974984	1.07533	1.01492	0.934771
O15357	Phosphatidylinositol 3,4,5-trisphosphate 5-phosphatase 2 OS=Homo sapiens OX=9606 GN=INPPL1 PE=1 SV=2	INPPL1	10.97	14	14	14	8659.31	10113.6	8257.34	8170.77	0.983984	1.14924	0.938307	0.92847
Q8N201	Integrator complex subunit 1 OS=Homo sapiens OX=9606 GN=INTS1 PE=1 SV=2	INTS1	2.83	6	6	6	1740.92	1253.72	1789.52	1264.81	1.15122	0.829047	1.18336	0.83638
Q9NVR2	Integrator complex subunit 10 OS=Homo sapiens OX=9606 GN=INTS10 PE=1 SV=2	INTS10	9.86	7	7	7	4024.43	4417.33	3671.17	4563.35	0.965306	1.05955	0.880573	1.09457
Q5TA45	Integrator complex subunit 11 OS=Homo sapiens OX=9606 GN=INTS11 PE=1 SV=2	INTS11	3.33	2	2	2	1522.69	2265.2	2816.51	2464.75	0.671591	0.999079	1.24224	1.08709
Q96CB8	Integrator complex subunit 12 OS=Homo sapiens OX=9606 GN=INTS12 PE=1 SV=1	INTS12	8.87	4	4	4	2551.47	3696.8	3314.61	2545.41	0.842884	1.22125	1.09499	0.840882
Q9NVM9	Integrator complex subunit 13 OS=Homo sapiens OX=9606 GN=INTS13 PE=1 SV=2	INTS13	18.27	12	12	12	7136.25	5492.96	6469.49	6924.88	1.09689	0.844305	0.994404	1.0644
Q96SY0	Integrator complex subunit 14 OS=Homo sapiens OX=9606 GN=INTS14 PE=1 SV=2	INTS14	9.07	5	5	5	1181.4	1592.08	1527.04	1673.27	0.791056	1.06604	1.02249	1.12041
Q68E01	Integrator complex subunit 3 OS=Homo sapiens OX=9606 GN=INTS3 PE=1 SV=1	INTS3	1.15	1	1	1		1815.51	1624.06	1690.45		1.0617	0.949739	0.988563
Q96HW7	Integrator complex subunit 4 OS=Homo sapiens OX=9606 GN=INTS4 PE=1 SV=2	INTS4	1.87	2	2	2	635.773	581.175	978.745	1306.33	0.726178	0.663816	1.11792	1.49209
Q9UL03	Integrator complex subunit 6 OS=Homo sapiens OX=9606 GN=INTS6 PE=1 SV=1	INTS6	5.75	5	5	5	4883.65	5068.87	5059.96	3768.66	1.04012	1.07957	1.07767	0.802648
Q9NVH2	Integrator complex subunit 7 OS=Homo sapiens OX=9606 GN=INTS7 PE=1 SV=1	INTS7	1.35	1	1	1	582.321	622.726	693.53	514.338	0.96534	1.03232	1.1497	0.852642
Q8TEX9	Importin-4 OS=Homo sapiens OX=9606 GN=IPO4 PE=1 SV=2	IPO4	2.68	3	3	3	1696.8	2341.15	1833.99	1888.99	0.874534	1.20663	0.945242	0.97359
O00410	Importin-5 OS=Homo sapiens OX=9606 GN=IPO5 PE=1 SV=4	IPO5	5.93	6	6	6	2358.32	2824.49	2721.65	3297.81	0.842086	1.00854	0.971821	1.17755
O95373	Importin-7 OS=Homo sapiens OX=9606 GN=IPO7 PE=1 SV=1	IPO7	6.17	6	6	6	8815.26	13730.2	10278.4	10693.9	0.810268	1.26203	0.944755	0.982946
Q96P70	Importin-9 OS=Homo sapiens OX=9606 GN=IPO9 PE=1 SV=3	IPO9	1.92	2	2	2	806.091	1368.7	1805.54	921.742	0.657755	1.11683	1.47329	0.752124
Q86XH1	Dynein regulatory complex protein 11 OS=Homo sapiens OX=9606 GN=IQCA1 PE=2 SV=1	IQCA1	0.97	1	1	1	2736.6	4491.14	6060.54	5243.1	0.590695	0.969413	1.30817	1.13172
Q15051	IQ calmodulin-binding motif-containing protein 1 OS=Homo sapiens OX=9606 GN=IQCB1 PE=1 SV=1	IQCB1	4.52	3	3	3	2655.26	3816.64	3301.04	4370.05	0.750976	1.07944	0.933619	1.23596
Q6IPM2	IQ domain-containing protein E OS=Homo sapiens OX=9606 GN=IQCE PE=1 SV=2	IQCE	5.04	3	3	3	2533.15	4114.87	3062.37	2810.78	0.809237	1.31453	0.978302	0.897929
P46940	Ras GTPase-activating-like protein IQGAP1 OS=Homo sapiens OX=9606 GN=IQGAP1 PE=1 SV=1	IQGAP1	23.11	42	42	42	24180.9	45763.5	86182.6	75725.5	0.417177	0.789528	1.48685	1.30644
Q86VI3	Ras GTPase-activating-like protein IQGAP3 OS=Homo sapiens OX=9606 GN=IQGAP3 PE=1 SV=2	IQGAP3	3.99	6	4	4	1252.9	1585.32	1248.11	1648.84	0.873836	1.10568	0.870496	1.14999
Q6DN90	IQ motif and SEC7 domain-containing protein 1 OS=Homo sapiens OX=9606 GN=IQSEC1 PE=1 SV=1	IQSEC1	11.32	10	8	8	5017.32	4020.82	3068.24	3622.03	1.27599	1.02256	0.780305	0.921143
Q5JU85	IQ motif and SEC7 domain-containing protein 2 OS=Homo sapiens OX=9606 GN=IQSEC2 PE=1 SV=2	IQSEC2	10.48	15	15	15	5561.82	6576.61	6001.18	6864.62	0.889741	1.05208	0.960026	1.09815
P51617	Interleukin-1 receptor-associated kinase 1 OS=Homo sapiens OX=9606 GN=IRAK1 PE=1 SV=2	IRAK1	5.2	3	3	2	5464.75	4405.2	4842.34	4178.14	1.15715	0.93279	1.02535	0.88471
Q7Z5L9	Interferon regulatory factor 2-binding protein 2 OS=Homo sapiens OX=9606 GN=IRF2BP2 PE=1 SV=2	IRF2BP2	2.73	1	1	1	334.384	157.897	1398.86	913.929	0.476828	0.225159	1.99476	1.30325
P05161	Ubiquitin-like protein ISG15 OS=Homo sapiens OX=9606 GN=ISG15 PE=1 SV=5	ISG15	13.33	2	2	2	6583.09	8520.62	11089.2	9247.21	0.74301	0.961692	1.2516	1.0437
Q9H9L3	Interferon-stimulated 20 kDa exonuclease-like 2 OS=Homo sapiens OX=9606 GN=ISG20L2 PE=1 SV=1	ISG20L2	18.7	6	6	6	7982.9	7608.22	7245.62	8071.82	1.0331	0.98461	0.937685	1.04461
Q9ULR0	Pre-mRNA-splicing factor ISY1 homolog OS=Homo sapiens OX=9606 GN=ISY1 PE=1 SV=3	ISY1	9.47	2	2	2	2783.9	1691.22	2293.27	3050.39	1.13411	0.688974	0.934238	1.24268
Q96J02	E3 ubiquitin-protein ligase Itchy homolog OS=Homo sapiens OX=9606 GN=ITCH PE=1 SV=2	ITCH	9.3	9	9	7	6070.05	6738.03	5902.7	7985.31	0.909504	1.00959	0.884429	1.19648
P06756	Integrin alpha-V OS=Homo sapiens OX=9606 GN=ITGAV PE=1 SV=2	ITGAV	1.24	1	1	1	1521.63		913.92		1.24952		0.750483
P19823	Inter-alpha-trypsin inhibitor heavy chain H2 OS=Homo sapiens OX=9606 GN=ITIH2 PE=1 SV=2	ITIH2	1.16	1	1	1	741.568	635.997	232.075	731.764	1.26688	1.08652	0.396472	1.25013
Q14624	Inter-alpha-trypsin inhibitor heavy chain H4 OS=Homo sapiens OX=9606 GN=ITIH4 PE=1 SV=4	ITIH4	1.08	1	1	1	505.824	565.539	1468.97	1536.95	0.496236	0.554819	1.44113	1.50782
Q96DU7	Inositol-trisphosphate 3-kinase C OS=Homo sapiens OX=9606 GN=ITPKC PE=1 SV=1	ITPKC	27.09	16	16	16	15948.2	9438.21	9750.48	8507.71	1.46164	0.865006	0.893625	0.779726
Q14643	Inositol 1,4,5-trisphosphate receptor type 1 OS=Homo sapiens OX=9606 GN=ITPR1 PE=1 SV=3	ITPR1	0.69	2	2	2	367.36	543.536	684.261	1165.33	0.532312	0.787594	0.991508	1.68859
Q14573	Inositol 1,4,5-trisphosphate receptor type 3 OS=Homo sapiens OX=9606 GN=ITPR3 PE=1 SV=2	ITPR3	1.39	4	2	2	679.354	1197.22		1573.72	0.590692	1.04097		1.36834
P28290	Protein ITPRID2 OS=Homo sapiens OX=9606 GN=ITPRID2 PE=1 SV=3	ITPRID2	3.49	4	4	4	2406.15	2610.7	1944.5	5723.09	0.758772	0.823276	0.613192	1.80476
P07476	Involucrin OS=Homo sapiens OX=9606 GN=IVL PE=1 SV=2	IVL	2.05	1	1	1	80.4339		265.591		0.464902		1.5351
Q9Y6Y0	Influenza virus NS1A-binding protein OS=Homo sapiens OX=9606 GN=IVNS1ABP PE=1 SV=3	IVNS1ABP	1.56	1	1	1				274.492				1
Q96ST2	Protein IWS1 homolog OS=Homo sapiens OX=9606 GN=IWS1 PE=1 SV=2	IWS1	26.86	18	18	18	22104.1	27363.9	35015.8	36370.7	0.731594	0.905681	1.15894	1.20378
Q6IE81	Protein Jade-1 OS=Homo sapiens OX=9606 GN=JADE1 PE=1 SV=1	JADE1	10.45	9	9	8	1640.37	2363.04	2579.75	1621.39	0.799737	1.15206	1.25772	0.790483
Q92613	Protein Jade-3 OS=Homo sapiens OX=9606 GN=JADE3 PE=1 SV=1	JADE3	7.53	6	6	6	6479.9	5980.72	5476.19	5600.66	1.10121	1.01637	0.930634	0.951786
P23458	Tyrosine-protein kinase JAK1 OS=Homo sapiens OX=9606 GN=JAK1 PE=1 SV=2	JAK1	3.64	4	4	3	1149.39	1689.36	1649.74	1277.45	0.797365	1.17196	1.14447	0.886204
Q9P266	Junctional cadherin 5-associated protein OS=Homo sapiens OX=9606 GN=JCAD PE=1 SV=3	JCAD	5.45	6	6	6	1831.54	1475.22	1387.77	1596.32	1.16457	0.93801	0.882405	1.01501
P01591	Immunoglobulin J chain OS=Homo sapiens OX=9606 GN=JCHAIN PE=1 SV=4	JCHAIN	6.29	1	1	1	3258.01	3103.43	3764.24	1976.48	1.07684	1.02574	1.24415	0.653265
Q15652	Probable JmjC domain-containing histone demethylation protein 2C OS=Homo sapiens OX=9606 GN=JMJD1C PE=1 SV=2	JMJD1C	3.9	9	9	9	1989.05	2411.26	2670.98	2751.83	0.809946	0.981871	1.08763	1.12055
Q8N9B5	Junction-mediating and -regulatory protein OS=Homo sapiens OX=9606 GN=JMY PE=1 SV=2	JMY	2.73	2	2	2	315.111	328.168	502.098	561.999	0.738235	0.768824	1.1763	1.31664
Q9HDC5	Junctophilin-1 OS=Homo sapiens OX=9606 GN=JPH1 PE=1 SV=2	JPH1	3.03	2	2	2	547.725	910.405	476.891	475.412	0.908924	1.51077	0.791378	0.788924
Q9H910	Jupiter microtubule associated homolog 2 OS=Homo sapiens OX=9606 GN=JPT2 PE=1 SV=1	JPT2	14.74	2	2	2	670.94	1710.96	827.96	1314.32	0.593204	1.51272	0.732031	1.16204
P17275	Transcription factor JunB OS=Homo sapiens OX=9606 GN=JUNB PE=1 SV=1	JUNB	5.19	2	2	2	2440.57	2053.24	2816.02	2710.67	0.974231	0.819616	1.1241	1.08205
P17535	Transcription factor JunD OS=Homo sapiens OX=9606 GN=JUND PE=1 SV=3	JUND	11.53	4	4	4	1925.48	2863.24	2480.74	2573.58	0.782474	1.16356	1.00812	1.04585
P14923	Junction plakoglobin OS=Homo sapiens OX=9606 GN=JUP PE=1 SV=3	JUP	8.59	6	5	5	3443.72	2625.52	2521	3172.66	1.17104	0.892814	0.857272	1.07887
Q14678	KN motif and ankyrin repeat domain-containing protein 1 OS=Homo sapiens OX=9606 GN=KANK1 PE=1 SV=3	KANK1	14.64	18	18	18	4653.46	4454.86	4572.83	3882.87	1.05977	1.01454	1.04141	0.884278
Q63ZY3	KN motif and ankyrin repeat domain-containing protein 2 OS=Homo sapiens OX=9606 GN=KANK2 PE=1 SV=1	KANK2	10.81	9	9	9	6967.99	6364.51	5318.5	5849.24	1.13762	1.03909	0.868318	0.954969
Q9H9L4	KAT8 regulatory NSL complex subunit 2 OS=Homo sapiens OX=9606 GN=KANSL2 PE=1 SV=3	KANSL2	3.46	2	2	2	2368.55	2905.63	3538.14	1907.52	0.883801	1.08421	1.32022	0.711772
Q15046	Lysine--tRNA ligase OS=Homo sapiens OX=9606 GN=KARS1 PE=1 SV=3	KARS1	10.39	7	7	7	5270.54	5558.61	4688.98	4753.29	1.03999	1.09684	0.92524	0.937929
Q92830	Histone acetyltransferase KAT2A OS=Homo sapiens OX=9606 GN=KAT2A PE=1 SV=3	KAT2A	3.46	3	3	3	9443.88	7720.13	6915.83	7322.51	1.20295	0.983382	0.880932	0.932734
Q92831	Histone acetyltransferase KAT2B OS=Homo sapiens OX=9606 GN=KAT2B PE=1 SV=3	KAT2B	1.32	1	1	1	1798.19	3008.76	3245.47	3459.27	0.624822	1.04546	1.12771	1.202
Q92993	Histone acetyltransferase KAT5 OS=Homo sapiens OX=9606 GN=KAT5 PE=1 SV=2	KAT5	3.31	2	2	2	2042.68	1198.02	1917.3	1797.68	1.17468	0.688945	1.10258	1.03379
Q92794	Histone acetyltransferase KAT6A OS=Homo sapiens OX=9606 GN=KAT6A PE=1 SV=2	KAT6A	8.73	16	16	15	4557.46	1556	3628.78	2273.2	1.5172	0.518	1.20804	0.75676
O95251	Histone acetyltransferase KAT7 OS=Homo sapiens OX=9606 GN=KAT7 PE=1 SV=1	KAT7	14.73	8	8	8	5121.03	5177.75	5505.29	5112.72	0.979315	0.990161	1.0528	0.977726
Q9H7Z6	Histone acetyltransferase KAT8 OS=Homo sapiens OX=9606 GN=KAT8 PE=1 SV=2	KAT8	10.48	4	4	4	1097.39	1042.55	1484.44	943.211	0.961023	0.912998	1.29998	0.826003
O75449	Katanin p60 ATPase-containing subunit A1 OS=Homo sapiens OX=9606 GN=KATNA1 PE=1 SV=1	KATNA1	6.11	3	3	3		1538.1	1371.03	1523.64		1.04095	0.927883	1.03117
Q8IYT4	Katanin p60 ATPase-containing subunit A-like 2 OS=Homo sapiens OX=9606 GN=KATNAL2 PE=1 SV=3	KATNAL2	2.23	1	1	1	1595.52	2279.87	2542	2077.67	0.75127	1.0735	1.19693	0.978296
O60303	Katanin-interacting protein OS=Homo sapiens OX=9606 GN=KATNIP PE=1 SV=4	KATNIP	8.34	12	12	12	4265.05	4152.04	3466.78	4447.94	1.0446	1.01692	0.849087	1.08939
Q674X7	Kazrin OS=Homo sapiens OX=9606 GN=KAZN PE=1 SV=2	KAZN	9.16	7	7	7	14619	15765.5	13739.2	11568.9	1.04998	1.13232	0.986788	0.830911
Q9P0J7	E3 ubiquitin-protein ligase KCMF1 OS=Homo sapiens OX=9606 GN=KCMF1 PE=1 SV=2	KCMF1	2.89	1	1	1		1459.09	1030.22	865.022		1.30496	0.921394	0.773646
Q719H9	BTB/POZ domain-containing protein KCTD1 OS=Homo sapiens OX=9606 GN=KCTD1 PE=1 SV=1	KCTD1	9.73	3	2	2	3961.37	4308.79	4163.27	3297.71	1.00727	1.09561	1.05861	0.838518
Q9H3F6	BTB/POZ domain-containing adapter for CUL3-mediated RhoA degradation protein 3 OS=Homo sapiens OX=9606 GN=KCTD10 PE=1 SV=1	KCTD10	5.11	1	1	1	468.459	967.092	575.469	1570.81	0.52315	1.08	0.642654	1.7542
Q96SI1	BTB/POZ domain-containing protein KCTD15 OS=Homo sapiens OX=9606 GN=KCTD15 PE=1 SV=1	KCTD15	11.31	4	4	4	7062.98	7234.62	7137.35	6203.92	1.02218	1.04702	1.03294	0.897854
Q8N5Z5	BTB/POZ domain-containing protein KCTD17 OS=Homo sapiens OX=9606 GN=KCTD17 PE=1 SV=3	KCTD17	8.1	2	2	2	1194.3	1438.04	1087.99	1206.78	0.969574	1.16745	0.883268	0.979706
Q9Y597	BTB/POZ domain-containing protein KCTD3 OS=Homo sapiens OX=9606 GN=KCTD3 PE=1 SV=2	KCTD3	3.68	3	3	3	643.853	1291.76	785.796	1959.52	0.550192	1.10385	0.671487	1.67447
Q9NXV2	BTB/POZ domain-containing protein KCTD5 OS=Homo sapiens OX=9606 GN=KCTD5 PE=1 SV=1	KCTD5	10.26	2	2	2	22126.7	19547.9	19408.9	19209.4	1.1023	0.97383	0.966905	0.956966
Q8NC69	BTB/POZ domain-containing protein KCTD6 OS=Homo sapiens OX=9606 GN=KCTD6 PE=1 SV=2	KCTD6	8.02	2	2	2	2215.76	1885.28	1859.2	1876.91	1.1309	0.962227	0.948916	0.957955
P24390	ER lumen protein-retaining receptor 1 OS=Homo sapiens OX=9606 GN=KDELR1 PE=1 SV=1	KDELR1	5.19	1	1	1	962.893	1207.11	1840.71	2462.57	0.594995	0.745903	1.13742	1.52168
O60341	Lysine-specific histone demethylase 1A OS=Homo sapiens OX=9606 GN=KDM1A PE=1 SV=2	KDM1A	10.68	8	8	8	4893.48	4929.32	4233.49	3388.39	1.12206	1.13027	0.970723	0.776945
Q8NB78	Lysine-specific histone demethylase 2 OS=Homo sapiens OX=9606 GN=KDM1B PE=1 SV=3	KDM1B	2.8	2	2	2	2393.93	3349.87	2338.89	3076.93	0.858069	1.20071	0.83834	1.10288
Q9Y2K7	Lysine-specific demethylase 2A OS=Homo sapiens OX=9606 GN=KDM2A PE=1 SV=3	KDM2A	11.96	14	13	13	4719.6	4677.07	4187.43	5383.39	0.995303	0.986334	0.883075	1.13529
Q8NHM5	Lysine-specific demethylase 2B OS=Homo sapiens OX=9606 GN=KDM2B PE=1 SV=1	KDM2B	2.92	4	4	4	2245.69	2015.13	2028.44	1752.24	1.11705	1.00237	1.00899	0.871599
O75164	Lysine-specific demethylase 4A OS=Homo sapiens OX=9606 GN=KDM4A PE=1 SV=2	KDM4A	2.44	3	3	3	656.848	1363.78	772.149	856.053	0.720064	1.49503	0.846462	0.938441
P29375	Lysine-specific demethylase 5A OS=Homo sapiens OX=9606 GN=KDM5A PE=1 SV=3	KDM5A	1.66	3	3	3	657.708	574.747	896.779	794.22	0.899905	0.786394	1.22701	1.08669
O15054	Lysine-specific demethylase 6B OS=Homo sapiens OX=9606 GN=KDM6B PE=1 SV=4	KDM6B	6.03	7	7	7	1885.28	1492.83	1882.05	1752.31	1.07539	0.851529	1.07354	0.999539
Q14145	Kelch-like ECH-associated protein 1 OS=Homo sapiens OX=9606 GN=KEAP1 PE=1 SV=2	KEAP1	10.42	6	6	6	1999.7	784.638	1001.56	1079.02	1.64418	0.64514	0.823496	0.887185
Q07666	KH domain-containing, RNA-binding, signal transduction-associated protein 1 OS=Homo sapiens OX=9606 GN=KHDRBS1 PE=1 SV=1	KHDRBS1	27.31	16	16	15	608756	597709	472694	532331	1.10108	1.0811	0.854978	0.962846
O75525	KH domain-containing, RNA-binding, signal transduction-associated protein 3 OS=Homo sapiens OX=9606 GN=KHDRBS3 PE=1 SV=1	KHDRBS3	8.09	3	1	1	702.142		385.043		1.29167		0.70833
O15037	Protein KHNYN OS=Homo sapiens OX=9606 GN=KHNYN PE=1 SV=3	KHNYN	12.24	7	7	7	4128.84	3696.23	3735.7	3504.87	1.09623	0.981367	0.991846	0.93056
Q92945	Far upstream element-binding protein 2 OS=Homo sapiens OX=9606 GN=KHSRP PE=1 SV=4	KHSRP	19.27	12	11	11	10699.4	10621.2	8114.28	6646.6	1.18614	1.17747	0.899551	0.736843
Q92628	Uncharacterized protein KIAA0232 OS=Homo sapiens OX=9606 GN=KIAA0232 PE=1 SV=5	KIAA0232	2.65	3	3	3	636.283	1086.81	1061.92	775.768	0.714768	1.22087	1.19291	0.871458
Q5T5P2	Sickle tail protein homolog OS=Homo sapiens OX=9606 GN=KIAA1217 PE=1 SV=2	KIAA1217	0.62	1	1	1	4076.57	3821.14	3829.66	3311.89	1.08425	1.01631	1.01858	0.880865
Q9P206	Uncharacterized protein KIAA1522 OS=Homo sapiens OX=9606 GN=KIAA1522 PE=1 SV=2	KIAA1522	7.83	7	7	7	2500.2	2169.08	2541.63	2977.81	0.981556	0.851561	0.997821	1.16906
Q9BY89	Uncharacterized protein KIAA1671 OS=Homo sapiens OX=9606 GN=KIAA1671 PE=1 SV=2	KIAA1671	6.59	10	10	10	1321.4	1780.24	1773.86	2535.77	0.713184	0.960829	0.957385	1.3686
Q9ULH0	Kinase D-interacting substrate of 220 kDa OS=Homo sapiens OX=9606 GN=KIDINS220 PE=1 SV=3	KIDINS220	6.27	10	10	10	1454.14	2209.13	2374.97	2420.04	0.687676	1.04472	1.12315	1.14446
P52732	Kinesin-like protein KIF11 OS=Homo sapiens OX=9606 GN=KIF11 PE=1 SV=2	KIF11	3.79	4	4	4	2921.09	4985.42	3386.09	2191.29	0.866542	1.47893	1.00448	0.650047
Q15058	Kinesin-like protein KIF14 OS=Homo sapiens OX=9606 GN=KIF14 PE=1 SV=1	KIF14	16.75	29	29	29	8108.91	7614.46	7192.84	7912.22	1.05213	0.987979	0.933274	1.02661
Q96L93	Kinesin-like protein KIF16B OS=Homo sapiens OX=9606 GN=KIF16B PE=1 SV=2	KIF16B	0.84	1	1	1	8594.61	8396.04	10140.9	6874.62	1.01095	0.98759	1.19283	0.808632
Q86Y91	Kinesin-like protein KIF18B OS=Homo sapiens OX=9606 GN=KIF18B PE=1 SV=4	KIF18B	1.41	1	1	1	1951.53	1182.92	2021.86	1273.34	1.21408	0.735916	1.25784	0.792168
O60333	Kinesin-like protein KIF1B OS=Homo sapiens OX=9606 GN=KIF1B PE=1 SV=5	KIF1B	4.57	7	4	4	1848.21	1785.58	1998.12	2251.48	0.937774	0.905996	1.01384	1.14239
O43896	Kinesin-like protein KIF1C OS=Homo sapiens OX=9606 GN=KIF1C PE=1 SV=3	KIF1C	16.5	18	18	18	9564.54	9742.91	9362.79	9520.24	1.00177	1.02045	0.980641	0.997132
Q7Z4S6	Kinesin-like protein KIF21A OS=Homo sapiens OX=9606 GN=KIF21A PE=1 SV=2	KIF21A	3.46	5	4	4	1771.34	2596.08	2084.62	2618.42	0.781147	1.14485	0.919301	1.1547
Q14807	Kinesin-like protein KIF22 OS=Homo sapiens OX=9606 GN=KIF22 PE=1 SV=5	KIF22	8.27	5	5	5	5761.59	5715.62	7694.04	4402.5	0.977628	0.969828	1.30553	0.747017
Q02241	Kinesin-like protein KIF23 OS=Homo sapiens OX=9606 GN=KIF23 PE=1 SV=3	KIF23	17.71	17	17	17	5783.45	5122.71	5414.99	5375.89	1.06622	0.944407	0.998291	0.991083
O00139	Kinesin-like protein KIF2A OS=Homo sapiens OX=9606 GN=KIF2A PE=1 SV=3	KIF2A	27.48	18	18	18	27676.5	26088.1	27125.6	29943.5	0.998848	0.941522	0.978966	1.08066
Q99661	Kinesin-like protein KIF2C OS=Homo sapiens OX=9606 GN=KIF2C PE=1 SV=2	KIF2C	25.93	17	16	16	11419.3	14543.6	15630.6	13922	0.822783	1.04789	1.12622	1.00311
Q9Y496	Kinesin-like protein KIF3A OS=Homo sapiens OX=9606 GN=KIF3A PE=1 SV=4	KIF3A	3	2	2	2	1546.36	1442.58	1321.34	1541.27	1.05706	0.986118	0.903241	1.05358
O15066	Kinesin-like protein KIF3B OS=Homo sapiens OX=9606 GN=KIF3B PE=1 SV=1	KIF3B	5.09	3	3	3	490.816	673.943	354.256	488.351	0.97803	1.34294	0.705912	0.973118
O95239	Chromosome-associated kinesin KIF4A OS=Homo sapiens OX=9606 GN=KIF4A PE=1 SV=3	KIF4A	12.82	14	14	14	4725.88	5383.26	5373.24	3233.01	1.01005	1.15055	1.14841	0.690984
P33176	Kinesin-1 heavy chain OS=Homo sapiens OX=9606 GN=KIF5B PE=1 SV=1	KIF5B	11.01	9	9	6	2340.52	2666.18	2973.33	3702.32	0.801387	0.912892	1.01806	1.26766
Q2M1P5	Kinesin-like protein KIF7 OS=Homo sapiens OX=9606 GN=KIF7 PE=1 SV=2	KIF7	13.18	16	16	16	5857.09	4855.28	5006.29	5601.92	1.09886	0.91091	0.939241	1.05099
Q92845	Kinesin-associated protein 3 OS=Homo sapiens OX=9606 GN=KIFAP3 PE=1 SV=2	KIFAP3	7.2	5	5	5	1653.96	2143.51	1836.28	2449.9	0.818422	1.06066	0.908639	1.21227
Q9BW19	Kinesin-like protein KIFC1 OS=Homo sapiens OX=9606 GN=KIFC1 PE=1 SV=2	KIFC1	28.08	17	17	17	3417.91	3815.15	5244.8	4725.13	0.794725	0.88709	1.21951	1.09868
O60870	DNA/RNA-binding protein KIN17 OS=Homo sapiens OX=9606 GN=KIN PE=1 SV=2	KIN	21.63	9	9	9	3745.8	4443.9	4093.93	4583.93	0.888285	1.05383	0.970841	1.08704
Q96J84	Kin of IRRE-like protein 1 OS=Homo sapiens OX=9606 GN=KIRREL1 PE=1 SV=2	KIRREL1	8.85	5	5	5	930.402	763.356	1055.07	1296.99	0.919865	0.754711	1.04312	1.2823
Q07866	Kinesin light chain 1 OS=Homo sapiens OX=9606 GN=KLC1 PE=1 SV=2	KLC1	11.69	7	7	7	2338.21	2116.66	2070.35	3036.19	0.978186	0.885501	0.866127	1.27019
Q9H0B6	Kinesin light chain 2 OS=Homo sapiens OX=9606 GN=KLC2 PE=1 SV=1	KLC2	11.9	7	5	5	868.169	1483.12	1299.34	1720.22	0.646579	1.10457	0.967698	1.28115
Q9BXK1	Krueppel-like factor 16 OS=Homo sapiens OX=9606 GN=KLF16 PE=1 SV=1	KLF16	3.17	1	1	1	2070.69	1520.96	1226.31	1212.52	1.37348	1.00885	0.813408	0.804261
Q8TBB5	Kelch domain-containing protein 4 OS=Homo sapiens OX=9606 GN=KLHDC4 PE=1 SV=1	KLHDC4	16.73	7	7	7	9475.02	12480.5	14554	13491	0.757994	0.99843	1.16431	1.07927
Q8NEP7	Kelch domain-containing protein 9 OS=Homo sapiens OX=9606 GN=KLHDC9 PE=1 SV=2	KLHDC9	2.29	1	1	1			997.906	842.002			1.08473	0.915265
Q53HC5	Kelch-like protein 26 OS=Homo sapiens OX=9606 GN=KLHL26 PE=1 SV=2	KLHL26	6.83	4	4	4	2418.73	2111.61	2207.61	2734.97	1.02132	0.891641	0.932177	1.15486
O43908	NKG2-F type II integral membrane protein OS=Homo sapiens OX=9606 GN=KLRC4 PE=2 SV=2	KLRC4	8.23	1	1	1	3520.93	3944.74	2954.75	4414.11	0.949388	1.06366	0.796722	1.19023
Q03164	Histone-lysine N-methyltransferase 2A OS=Homo sapiens OX=9606 GN=KMT2A PE=1 SV=5	KMT2A	2.39	7	7	7	1913.46	1427.24	981.579	1215.48	1.38212	1.03092	0.709008	0.877958
O14686	Histone-lysine N-methyltransferase 2D OS=Homo sapiens OX=9606 GN=KMT2D PE=1 SV=2	KMT2D	0.67	4	4	4	1218.88	2802.87	3260.54	3684.71	0.444563	1.02229	1.18922	1.34393
Q8NG31	Kinetochore scaffold 1 OS=Homo sapiens OX=9606 GN=KNL1 PE=1 SV=3	KNL1	0.38	1	1	1	1873.89	1380.96	1194.81	634.104	1.47441	1.08656	0.940099	0.498925
Q1ED39	Lysine-rich nucleolar protein 1 OS=Homo sapiens OX=9606 GN=KNOP1 PE=1 SV=1	KNOP1	21.4	10	10	10	5580.86	5327.48	5320.04	5594.47	1.02294	0.976496	0.975132	1.02543
Q9Y448	Small kinetochore-associated protein OS=Homo sapiens OX=9606 GN=KNSTRN PE=1 SV=2	KNSTRN	11.39	3	3	3	2703.61	3315.39	2830.95	2651.31	0.940283	1.15305	0.98457	0.922094
Q5T750	Protein KPLCE OS=Homo sapiens OX=9606 GN=KPLCE PE=1 SV=1	KPLCE	14.8	4	4	4	980.179	2960.92	539.482	444.867	0.796012	2.40459	0.438118	0.36128
P52294	Importin subunit alpha-5 OS=Homo sapiens OX=9606 GN=KPNA1 PE=1 SV=3	KPNA1	20.26	14	14	14	69798.4	77184	68125.6	78024.1	0.95245	1.05323	0.929623	1.0647
P52292	Importin subunit alpha-1 OS=Homo sapiens OX=9606 GN=KPNA2 PE=1 SV=1	KPNA2	9.26	6	6	6	9326.3	13171.3	7774.45	11542.1	0.892167	1.25998	0.743715	1.10413
O00505	Importin subunit alpha-4 OS=Homo sapiens OX=9606 GN=KPNA3 PE=1 SV=2	KPNA3	4.61	3	3	3	4689.56	5983.88	6584.51	6559.74	0.787576	1.00495	1.10582	1.10166
O15131	Importin subunit alpha-6 OS=Homo sapiens OX=9606 GN=KPNA5 PE=1 SV=3	KPNA5	12.06	8	2	2		498.662	430.823	1661.2		0.577448	0.498891	1.92366
O60684	Importin subunit alpha-7 OS=Homo sapiens OX=9606 GN=KPNA6 PE=1 SV=1	KPNA6	19.4	13	9	9	43022.3	54756.1	52680.5	57863.7	0.826071	1.05137	1.01152	1.11104
Q14974	Importin subunit beta-1 OS=Homo sapiens OX=9606 GN=KPNB1 PE=1 SV=2	KPNB1	5.48	5	5	5	4913.25	6522.03	4782.71	4154.7	0.964674	1.28054	0.939043	0.815739
Q5T749	Keratinocyte proline-rich protein OS=Homo sapiens OX=9606 GN=KPRP PE=1 SV=1	KPRP	12.26	7	7	7	6756.11	12808.7	3380.12	4078.86	1.00002	1.89591	0.500318	0.603744
Q9NPI7	Lysine-rich coiled-coil protein 1 OS=Homo sapiens OX=9606 GN=KRCC1 PE=1 SV=1	KRCC1	9.65	2	2	2	1154.87	1016.32	631.65	884.676	1.25273	1.10244	0.685177	0.959644
Q8N9T8	Protein KRI1 homolog OS=Homo sapiens OX=9606 GN=KRI1 PE=1 SV=3	KRI1	19.91	13	13	13	12756.1	14211.1	12674.4	15755.8	0.921061	1.02612	0.915162	1.13766
O00522	Krev interaction trapped protein 1 OS=Homo sapiens OX=9606 GN=KRIT1 PE=1 SV=2	KRIT1	3.53	3	3	3	1759.33	1261.92	828.865	872.102	1.49026	1.06892	0.702098	0.738723
Q13601	KRR1 small subunit processome component homolog OS=Homo sapiens OX=9606 GN=KRR1 PE=1 SV=4	KRR1	14.7	6	6	6	14501.1	12639.1	9730.9	9358.44	1.2547	1.0936	0.841964	0.809737
P04264	Keratin, type II cytoskeletal 1 OS=Homo sapiens OX=9606 GN=KRT1 PE=1 SV=6	KRT1	28.73	26	22	22	123098	173179	84182.1	83879.4	1.06042	1.49183	0.725179	0.722571
P13645	Keratin, type I cytoskeletal 10 OS=Homo sapiens OX=9606 GN=KRT10 PE=1 SV=6	KRT10	28.77	21	21	21	110147	150884	44097	33707.1	1.3003	1.78121	0.520572	0.397917
P13646	Keratin, type I cytoskeletal 13 OS=Homo sapiens OX=9606 GN=KRT13 PE=1 SV=4	KRT13	11.35	5	1	1				949.075				1
P02533	Keratin, type I cytoskeletal 14 OS=Homo sapiens OX=9606 GN=KRT14 PE=1 SV=4	KRT14	37.92	18	15	14	17046.4	9652.1	9512.01	6070.64	1.61267	0.913135	0.899882	0.574312
P08779	Keratin, type I cytoskeletal 16 OS=Homo sapiens OX=9606 GN=KRT16 PE=1 SV=4	KRT16	33.62	16	6	6	4485.3	1626.95	2161.27	1212.49	1.89133	0.686042	0.911351	0.511275
Q04695	Keratin, type I cytoskeletal 17 OS=Homo sapiens OX=9606 GN=KRT17 PE=1 SV=2	KRT17	25	11	4	4	3034.53	2034.56	2558.41	3028.38	1.1391	0.763732	0.960375	1.13679
P05783	Keratin, type I cytoskeletal 18 OS=Homo sapiens OX=9606 GN=KRT18 PE=1 SV=2	KRT18	13.02	5	4	4	10307.2	5092.86	5848.14	2407.95	1.74284	0.861148	0.988857	0.407158
P08727	Keratin, type I cytoskeletal 19 OS=Homo sapiens OX=9606 GN=KRT19 PE=1 SV=4	KRT19	18.5	8	1	1	1594.46				1
P35908	Keratin, type II cytoskeletal 2 epidermal OS=Homo sapiens OX=9606 GN=KRT2 PE=1 SV=2	KRT2	39.28	26	26	25	155979	266540	64033.1	49278.3	1.16439	1.98973	0.47801	0.367865
Q7Z3Y8	Keratin, type I cytoskeletal 27 OS=Homo sapiens OX=9606 GN=KRT27 PE=1 SV=2	KRT27	10.68	5	3	3	2814.98		1094.72	344.839	1.98492		0.771919	0.243156
P13647	Keratin, type II cytoskeletal 5 OS=Homo sapiens OX=9606 GN=KRT5 PE=1 SV=3	KRT5	27.29	18	10	10	28762.6	24704.4	16561.6	12949.9	1.38651	1.19088	0.798356	0.624253
P02538	Keratin, type II cytoskeletal 6A OS=Homo sapiens OX=9606 GN=KRT6A PE=1 SV=3	KRT6A	32.27	21	15	15	31802.6	15661.5	19444.6	13317.2	1.58565	0.78087	0.969492	0.663985
P04259	Keratin, type II cytoskeletal 6B OS=Homo sapiens OX=9606 GN=KRT6B PE=1 SV=5	KRT6B	32.27	21	3	3	4894.55	2608.51	2949.02	1567.41	1.62887	0.868093	0.981413	0.521623
Q3SY84	Keratin, type II cytoskeletal 71 OS=Homo sapiens OX=9606 GN=KRT71 PE=1 SV=3	KRT71	12.43	7	6	6	13120.3	8220.44	5340.62	3012.16	1.76743	1.10737	0.719432	0.405767
Q7Z794	Keratin, type II cytoskeletal 1b OS=Homo sapiens OX=9606 GN=KRT77 PE=1 SV=3	KRT77	21.63	14	11	11	3840.58	3669.08	2251.85	1037.73	1.42254	1.35901	0.834077	0.384371
Q8N1N4	Keratin, type II cytoskeletal 78 OS=Homo sapiens OX=9606 GN=KRT78 PE=1 SV=2	KRT78	11.73	6	3	3	2066.22	1640.33	1494.41	874.001	1.36048	1.08006	0.98398	0.575478
P05787	Keratin, type II cytoskeletal 8 OS=Homo sapiens OX=9606 GN=KRT8 PE=1 SV=7	KRT8	8.07	7	1	1	288.268				1
Q6KB66	Keratin, type II cytoskeletal 80 OS=Homo sapiens OX=9606 GN=KRT80 PE=1 SV=2	KRT80	1.99	1	1	1	1628.87	2466.36	1674.33	1209.7	0.933549	1.41354	0.959603	0.693311
P35527	Keratin, type I cytoskeletal 9 OS=Homo sapiens OX=9606 GN=KRT9 PE=1 SV=3	KRT9	29.05	18	17	17	123761	61955.1	67038.8	47919.6	1.64644	0.824215	0.891846	0.637495
Q8IVT5	Kinase suppressor of Ras 1 OS=Homo sapiens OX=9606 GN=KSR1 PE=1 SV=3	KSR1	2.6	2	2	2	455.764	502.451	347.63	994.472	0.792524	0.873707	0.604491	1.72928
Q86UP2	Kinectin OS=Homo sapiens OX=9606 GN=KTN1 PE=1 SV=1	KTN1	27.56	39	39	39	3878.46	6282.93	9393.97	7768.21	0.567782	0.919782	1.37522	1.13722
Q9H9P8	L-2-hydroxyglutarate dehydrogenase, mitochondrial OS=Homo sapiens OX=9606 GN=L2HGDH PE=1 SV=3	L2HGDH	10.15	4	4	4	2102.16	1881.39	2145.88	2307.39	0.99666	0.89199	1.01739	1.09396
Q96EM0	Trans-3-hydroxy-L-proline dehydratase OS=Homo sapiens OX=9606 GN=L3HYPDH PE=1 SV=2	L3HYPDH	1.98	1	1	1		1496.13	1027.44	1499.2		1.11575	0.766218	1.11804
Q969R5	Lethal(3)malignant brain tumor-like protein 2 OS=Homo sapiens OX=9606 GN=L3MBTL2 PE=1 SV=1	L3MBTL2	9.5	6	6	6	1129.39	1518.14	1255.78	1258.36	0.875213	1.17647	0.973158	0.975157
P83111	Serine beta-lactamase-like protein LACTB, mitochondrial OS=Homo sapiens OX=9606 GN=LACTB PE=1 SV=2	LACTB	14.63	11	11	11	9608.36	7867.07	9744.29	8224.74	1.08433	0.887819	1.09967	0.928183
O43813	Glutathione S-transferase LANCL1 OS=Homo sapiens OX=9606 GN=LANCL1 PE=1 SV=1	LANCL1	17.54	7	7	7	3650.67	4285.43	4784.38	4755.97	0.835563	0.980847	1.09505	1.08854
Q9NS86	LanC-like protein 2 OS=Homo sapiens OX=9606 GN=LANCL2 PE=1 SV=1	LANCL2	16.44	7	7	7	5766.9	8001.54	8232.28	6543.63	0.808132	1.12128	1.15361	0.916977
Q6PKG0	La-related protein 1 OS=Homo sapiens OX=9606 GN=LARP1 PE=1 SV=2	LARP1	21.62	25	25	25	100494	75356.3	80975.8	68495	1.23563	0.926547	0.995642	0.842183
Q659C4	La-related protein 1B OS=Homo sapiens OX=9606 GN=LARP1B PE=1 SV=2	LARP1B	8.42	8	6	6	5316.51	4771.32	4866.36	3809.1	1.13339	1.01716	1.03742	0.812032
Q71RC2	La-related protein 4 OS=Homo sapiens OX=9606 GN=LARP4 PE=1 SV=3	LARP4	21.41	14	13	13	19337.8	15461.5	16171.2	14059.7	1.18947	0.951035	0.994689	0.864811
Q92615	La-related protein 4B OS=Homo sapiens OX=9606 GN=LARP4B PE=1 SV=3	LARP4B	17.48	13	13	13	23141.3	20311.7	22044.8	16860.4	1.12393	0.986505	1.07068	0.818881
Q9BRS8	La-related protein 6 OS=Homo sapiens OX=9606 GN=LARP6 PE=1 SV=1	LARP6	4.28	2	2	2	1864.67	2760.12	1351.49	2187	0.913687	1.35246	0.662229	1.07163
Q4G0J3	La-related protein 7 OS=Homo sapiens OX=9606 GN=LARP7 PE=1 SV=1	LARP7	22.85	12	12	12	16687.5	17890.2	18193.9	17191.7	0.954072	1.02283	1.0402	0.982898
Q9P2J5	Leucine--tRNA ligase, cytoplasmic OS=Homo sapiens OX=9606 GN=LARS1 PE=1 SV=2	LARS1	3.15	4	4	4	1064.62	1882.27	2612.52	1976.27	0.565109	0.999124	1.38675	1.04902
Q9Y4W2	Ribosomal biogenesis protein LAS1L OS=Homo sapiens OX=9606 GN=LAS1L PE=1 SV=2	LAS1L	16.89	11	11	11	7080.75	6638.97	4846.45	5339.58	1.18478	1.11086	0.810926	0.893439
Q14847	LIM and SH3 domain protein 1 OS=Homo sapiens OX=9606 GN=LASP1 PE=1 SV=2	LASP1	41.38	11	11	11	8059.02	9447.4	8823.03	8942.66	0.913925	1.07137	1.00057	1.01413
Q9NRM7	Serine/threonine-protein kinase LATS2 OS=Homo sapiens OX=9606 GN=LATS2 PE=1 SV=2	LATS2	2.76	3	3	3	7557.21	9286.41	6391.83	5462.63	1.05334	1.29436	0.890907	0.761393
Q14739	Delta(14)-sterol reductase LBR OS=Homo sapiens OX=9606 GN=LBR PE=1 SV=2	LBR	12.52	9	9	9	9170.27	12307	13256.4	13718.1	0.757064	1.01602	1.0944	1.13252
Q86VQ0	Lebercilin OS=Homo sapiens OX=9606 GN=LCA5 PE=1 SV=2	LCA5	2.01	1	1	1	436.352	626.813	445.682	425.401	0.90237	1.29624	0.921665	0.879724
Q86U70	LIM domain-binding protein 1 OS=Homo sapiens OX=9606 GN=LDB1 PE=1 SV=2	LDB1	4.14	2	2	2	1243.13	1411.95	1501.94	1656.26	0.855373	0.971534	1.03345	1.13964
P00338	L-lactate dehydrogenase A chain OS=Homo sapiens OX=9606 GN=LDHA PE=1 SV=2	LDHA	6.33	2	1	1	3564.92	3035.87	1865.88	2088.56	1.35096	1.15047	0.707092	0.791479
P07195	L-lactate dehydrogenase B chain OS=Homo sapiens OX=9606 GN=LDHB PE=1 SV=2	LDHB	11.08	3	3	3	2827.14	3057.66	2693.85	1873.85	1.0819	1.17012	1.03089	0.717092
Q8NC56	LEM domain-containing protein 2 OS=Homo sapiens OX=9606 GN=LEMD2 PE=1 SV=1	LEMD2	26.84	13	13	13	4416.66	6381.34	3931.22	4373.97	0.924801	1.33618	0.823155	0.915862
Q9Y2U8	Inner nuclear membrane protein Man1 OS=Homo sapiens OX=9606 GN=LEMD3 PE=1 SV=2	LEMD3	16.9	14	14	14	7239.86	8554.39	8438.09	7107.5	0.924046	1.09182	1.07698	0.907152
Q96PV6	Leukocyte receptor cluster member 8 OS=Homo sapiens OX=9606 GN=LENG8 PE=1 SV=3	LENG8	21	19	19	19	37202.7	40631.2	36550.6	45978.2	0.927964	1.01348	0.911698	1.14686
Q8WVC0	RNA polymerase-associated protein LEO1 OS=Homo sapiens OX=9606 GN=LEO1 PE=1 SV=1	LEO1	17.87	12	12	12	18500.3	16974.3	19662.4	20660	0.976308	0.895777	1.03763	1.09028
O15243	Leptin receptor gene-related protein OS=Homo sapiens OX=9606 GN=LEPROT PE=1 SV=1	LEPROT	9.92	1	1	1	471.373	372.262	546.857	480.502	1.00775	0.795859	1.16913	1.02727
O95202	Mitochondrial proton/calcium exchanger protein OS=Homo sapiens OX=9606 GN=LETM1 PE=1 SV=1	LETM1	4.6	3	3	3	1260.04	1713.43	1428.64	1016.27	0.930197	1.2649	1.05466	0.750239
Q6P1Q0	LETM1 domain-containing protein 1 OS=Homo sapiens OX=9606 GN=LETMD1 PE=1 SV=1	LETMD1	8.06	3	3	3	1061.46	1069.72	861.055	1626.56	0.919253	0.926406	0.745697	1.40864
P09382	Galectin-1 OS=Homo sapiens OX=9606 GN=LGALS1 PE=1 SV=2	LGALS1	40.74	5	5	5	15726.9	17760.2	17093.1	17459.7	0.924569	1.04411	1.00489	1.02644
Q08380	Galectin-3-binding protein OS=Homo sapiens OX=9606 GN=LGALS3BP PE=1 SV=1	LGALS3BP	3.42	2	2	2	954.451	763.931		1236.85	0.96891	0.775504		1.25559
O00214	Galectin-8 OS=Homo sapiens OX=9606 GN=LGALS8 PE=1 SV=4	LGALS8	9.78	3	3	3	1990.06	1885.47	2601.94	2461.22	0.890538	0.843734	1.16435	1.10138
Q99538	Legumain OS=Homo sapiens OX=9606 GN=LGMN PE=1 SV=1	LGMN	5.77	2	2	2	580.209	505.135	883.318	593.958	0.90565	0.788466	1.37877	0.927111
Q6ZQX7	Protein LIAT1 OS=Homo sapiens OX=9606 GN=LIAT1 PE=1 SV=2	LIAT1	31.13	4	4	4	11475.1	12097	13835.1	9867.25	0.970935	1.02356	1.17062	0.834891
P49916	DNA ligase 3 OS=Homo sapiens OX=9606 GN=LIG3 PE=1 SV=2	LIG3	17.64	17	17	17	7710.8	7970.59	10778.4	10905.9	0.825442	0.853252	1.15383	1.16748
Q9UHB6	LIM domain and actin-binding protein 1 OS=Homo sapiens OX=9606 GN=LIMA1 PE=1 SV=1	LIMA1	32.67	26	26	26	11581.6	11734.9	15258.6	26187.8	0.715323	0.724792	0.942428	1.61746
Q9UPQ0	LIM and calponin homology domains-containing protein 1 OS=Homo sapiens OX=9606 GN=LIMCH1 PE=1 SV=4	LIMCH1	15.7	15	15	15	2927.58	2940.92	1932.45	2605.74	1.12527	1.1304	0.742772	1.00156
Q9UGP4	LIM domain-containing protein 1 OS=Homo sapiens OX=9606 GN=LIMD1 PE=1 SV=1	LIMD1	18.93	12	12	11	14709.6	14753.3	11931	11247.8	1.11771	1.12104	0.906582	0.854668
P53671	LIM domain kinase 2 OS=Homo sapiens OX=9606 GN=LIMK2 PE=1 SV=1	LIMK2	1.41	1	1	1	417.877	1118.54	1560.4	782.47	0.43088	1.15335	1.60896	0.806818
P48059	LIM and senescent cell antigen-like-containing domain protein 1 OS=Homo sapiens OX=9606 GN=LIMS1 PE=1 SV=4	LIMS1	24.62	7	7	7	8834.22	14696.8	9155.49	11463.4	0.800384	1.33154	0.829491	1.03859
Q6ZN17	Protein lin-28 homolog B OS=Homo sapiens OX=9606 GN=LIN28B PE=1 SV=1	LIN28B	25.2	5	5	5	2648.23	2616.79	2857.6	2754.9	0.973836	0.962274	1.05083	1.01306
Q96GY3	Protein lin-37 homolog OS=Homo sapiens OX=9606 GN=LIN37 PE=1 SV=1	LIN37	5.28	1	1	1	189.6	562.773	1419.2	986.714	0.24013	0.712757	1.79743	1.24968
Q9NUP9	Protein lin-7 homolog C OS=Homo sapiens OX=9606 GN=LIN7C PE=1 SV=1	LIN7C	25.38	4	4	4	14747.7	10149.8	9739.78	11781.4	1.27084	0.874631	0.839298	1.01523
Q15334	Lethal(2) giant larvae protein homolog 1 OS=Homo sapiens OX=9606 GN=LLGL1 PE=1 SV=3	LLGL1	2.16	2	2	2	988.138	1416.27	1087.81	1638.22	0.770412	1.10421	0.848123	1.27726
Q6P1M3	LLGL scribble cell polarity complex component 2 OS=Homo sapiens OX=9606 GN=LLGL2 PE=1 SV=2	LLGL2	3.43	3	3	3	914.998	1366.62	1534.17	1246.59	0.722979	1.07982	1.21221	0.984984
Q9BRT6	Protein LLP homolog OS=Homo sapiens OX=9606 GN=LLPH PE=1 SV=1	LLPH	6.2	1	1	1	4844.37	4433.9	3871.33	3450.02	1.16734	1.06843	0.932872	0.831349
Q9BU23	Lipase maturation factor 2 OS=Homo sapiens OX=9606 GN=LMF2 PE=1 SV=2	LMF2	2.55	2	2	2	1365.81	3970.28	5195.53	5129.18	0.348848	1.01407	1.32702	1.31007
P02545	Prelamin-A/C OS=Homo sapiens OX=9606 GN=LMNA PE=1 SV=1	LMNA	53.61	40	40	39	54272.1	42909.4	20224.8	22875.1	1.54752	1.22352	0.576692	0.652263
P20700	Lamin-B1 OS=Homo sapiens OX=9606 GN=LMNB1 PE=1 SV=2	LMNB1	43	31	30	28	44535.3	31984.2	14968.2	17201.5	1.639	1.17709	0.550862	0.633053
Q03252	Lamin-B2 OS=Homo sapiens OX=9606 GN=LMNB2 PE=1 SV=4	LMNB2	40.65	29	26	26	23612.9	19395.6	8668.42	9272.36	1.54968	1.2729	0.568894	0.60853
Q8WWI1	LIM domain only protein 7 OS=Homo sapiens OX=9606 GN=LMO7 PE=1 SV=3	LMO7	20.5	33	33	33	13866.6	14111.4	17142.1	17172.2	0.890421	0.906141	1.10075	1.10269
P36776	Lon protease homolog, mitochondrial OS=Homo sapiens OX=9606 GN=LONP1 PE=1 SV=2	LONP1	3.65	3	3	3	724.418	1050.52	1143.74	1650.09	0.634235	0.91974	1.00136	1.44467
Q8NF37	Lysophosphatidylcholine acyltransferase 1 OS=Homo sapiens OX=9606 GN=LPCAT1 PE=1 SV=2	LPCAT1	5.43	3	3	3	2752.41	3382.88	2121.52	2372.58	1.03577	1.27303	0.79836	0.892838
Q6P1A2	Lysophospholipid acyltransferase 5 OS=Homo sapiens OX=9606 GN=LPCAT3 PE=1 SV=1	LPCAT3	2.67	1	1	1	904.923	1517.43	1968.25	2429.75	0.530719	0.889942	1.15434	1.425
Q14693	Phosphatidate phosphatase LPIN1 OS=Homo sapiens OX=9606 GN=LPIN1 PE=1 SV=2	LPIN1	8.31	7	7	7	3253.71	3057.96	2196.84	2176.79	1.21801	1.14474	0.822378	0.814873
Q92539	Phosphatidate phosphatase LPIN2 OS=Homo sapiens OX=9606 GN=LPIN2 PE=1 SV=1	LPIN2	3.35	3	1	1			1680.6	1494.65			1.05856	0.941438
Q9BQK8	Phosphatidate phosphatase LPIN3 OS=Homo sapiens OX=9606 GN=LPIN3 PE=1 SV=3	LPIN3	5.52	5	4	4	2632.08	2124.98	2410.64	2090.21	1.13722	0.918125	1.04155	0.903102
Q93052	Lipoma-preferred partner OS=Homo sapiens OX=9606 GN=LPP PE=1 SV=1	LPP	16.99	8	8	8	7068.49	7729.31	6297.6	6734.14	1.01597	1.11095	0.905168	0.967913
Q9Y2L9	Leucine-rich repeat and calponin homology domain-containing protein 1 OS=Homo sapiens OX=9606 GN=LRCH1 PE=1 SV=3	LRCH1	9.48	6	5	5	2508.77	1844.12	3010.42	2968.48	0.971282	0.71396	1.1655	1.14926
Q96II8	DISP complex protein LRCH3 OS=Homo sapiens OX=9606 GN=LRCH3 PE=1 SV=2	LRCH3	13.77	9	9	8	5143.57	5276.91	4804.37	6345.46	0.953824	0.978551	0.890923	1.1767
Q6UXM1	Leucine-rich repeats and immunoglobulin-like domains protein 3 OS=Homo sapiens OX=9606 GN=LRIG3 PE=1 SV=1	LRIG3	0.71	1	1	1	4097.34	2939.82	2725.47	3168.59	1.26743	0.909371	0.843067	0.980136
P30533	Alpha-2-macroglobulin receptor-associated protein OS=Homo sapiens OX=9606 GN=LRPAP1 PE=1 SV=1	LRPAP1	2.8	1	1	1			658.694	614.417			1.03478	0.965221
P42704	Leucine-rich PPR motif-containing protein, mitochondrial OS=Homo sapiens OX=9606 GN=LRPPRC PE=1 SV=3	LRPPRC	16.28	24	24	24	6548.77	10564.8	10185.3	9498.3	0.711878	1.14844	1.10718	1.0325
Q8N1G4	Leucine-rich repeat-containing protein 47 OS=Homo sapiens OX=9606 GN=LRRC47 PE=1 SV=1	LRRC47	12.69	7	7	7	2363.55	3879.12	4450.75	4533.07	0.620905	1.01905	1.16921	1.19084
Q96AG4	Leucine-rich repeat-containing protein 59 OS=Homo sapiens OX=9606 GN=LRRC59 PE=1 SV=1	LRRC59	17.59	6	6	6	22379.3	36532.7	39209	32745.5	0.684034	1.11664	1.19844	1.00088
Q8IWT6	Volume-regulated anion channel subunit LRRC8A OS=Homo sapiens OX=9606 GN=LRRC8A PE=1 SV=1	LRRC8A	4.81	4	4	4	1386.08	1788.72	1956.16	1851.52	0.794033	1.02469	1.12061	1.06067
Q7L1W4	Volume-regulated anion channel subunit LRRC8D OS=Homo sapiens OX=9606 GN=LRRC8D PE=1 SV=1	LRRC8D	3.26	2	2	2	388.353	333.917	311.886	300.899	1.16356	1.00046	0.934451	0.901533
Q32MZ4	Leucine-rich repeat flightless-interacting protein 1 OS=Homo sapiens OX=9606 GN=LRRFIP1 PE=1 SV=2	LRRFIP1	16.46	11	11	11	1729.72	2051.73	1980.3	2017.28	0.889427	1.05501	1.01828	1.03729
Q9Y608	Leucine-rich repeat flightless-interacting protein 2 OS=Homo sapiens OX=9606 GN=LRRFIP2 PE=1 SV=1	LRRFIP2	7.21	4	3	3	620.519	893.1	1403.34	2297.64	0.475986	0.685077	1.07647	1.76247
Q96JM4	Leucine-rich repeat and IQ domain-containing protein 1 OS=Homo sapiens OX=9606 GN=LRRIQ1 PE=2 SV=3	LRRIQ1	0.41	1	1	1				3259.81				1
Q6UWE0	E3 ubiquitin-protein ligase LRSAM1 OS=Homo sapiens OX=9606 GN=LRSAM1 PE=1 SV=1	LRSAM1	1.38	1	1	1			557.024	438.282			1.1193	0.880698
Q9UFC0	Leucine-rich repeat and WD repeat-containing protein 1 OS=Homo sapiens OX=9606 GN=LRWD1 PE=1 SV=2	LRWD1	10.82	6	6	6	4431.22	5350.51	4695.78	3917.33	0.963579	1.16348	1.02111	0.851832
Q9H089	Large subunit GTPase 1 homolog OS=Homo sapiens OX=9606 GN=LSG1 PE=1 SV=2	LSG1	37.84	25	25	25	75814.1	81934.1	73494.4	61875.4	1.03459	1.1181	1.00293	0.844375
O15116	U6 snRNA-associated Sm-like protein LSm1 OS=Homo sapiens OX=9606 GN=LSM1 PE=1 SV=1	LSM1	5.26	1	1	1		2984.71				1
P83369	U7 snRNA-associated Sm-like protein LSm11 OS=Homo sapiens OX=9606 GN=LSM11 PE=1 SV=2	LSM11	8.33	3	3	3	2350.78	2044.66	2381.63	1497.43	1.1364	0.988415	1.15131	0.723877
Q3MHD2	Protein LSM12 OS=Homo sapiens OX=9606 GN=LSM12 PE=1 SV=2	LSM12	18.46	3	3	3	26115.6	17235	21000.9	13175	1.34744	0.889244	1.08355	0.679768
Q8ND56	Protein LSM14 homolog A OS=Homo sapiens OX=9606 GN=LSM14A PE=1 SV=3	LSM14A	17.06	8	8	8	11383.4	12702	11686.6	11283.3	0.967661	1.07975	0.993435	0.959152
Q9BX40	Protein LSM14 homolog B OS=Homo sapiens OX=9606 GN=LSM14B PE=1 SV=1	LSM14B	5.97	3	2	2	8704.54	6563.25	8793.58	6834.34	1.12696	0.84973	1.13849	0.884827
Q9Y333	U6 snRNA-associated Sm-like protein LSm2 OS=Homo sapiens OX=9606 GN=LSM2 PE=1 SV=1	LSM2	20	3	3	3	40000.4	43421.6	36162.5	30948.2	1.0629	1.15381	0.960921	0.822365
Q9Y4Z0	U6 snRNA-associated Sm-like protein LSm4 OS=Homo sapiens OX=9606 GN=LSM4 PE=1 SV=1	LSM4	23.74	4	4	4	18848.3	14119.4	14216.6	13333.6	1.2458	0.933238	0.939662	0.8813
P62312	U6 snRNA-associated Sm-like protein LSm6 OS=Homo sapiens OX=9606 GN=LSM6 PE=1 SV=1	LSM6	42.5	4	4	4	12543.5	13743.8	11383.4	8780.43	1.08015	1.18351	0.980247	0.7561
Q9UK45	U6 snRNA-associated Sm-like protein LSm7 OS=Homo sapiens OX=9606 GN=LSM7 PE=1 SV=1	LSM7	16.5	3	3	3	24153.1	23161.5	19576.6	21703	1.0905	1.04573	0.883877	0.979884
O95777	U6 snRNA-associated Sm-like protein LSm8 OS=Homo sapiens OX=9606 GN=LSM8 PE=1 SV=3	LSM8	19.79	2	2	2	4217.15	4236.74	3604.79	4359.92	1.02741	1.03218	0.878221	1.06219
Q86X29	Lipolysis-stimulated lipoprotein receptor OS=Homo sapiens OX=9606 GN=LSR PE=1 SV=4	LSR	1.69	1	1	1	343.803	733.121	457.369	820.48	0.58401	1.24534	0.776922	1.39373
Q8N2S1	Latent-transforming growth factor beta-binding protein 4 OS=Homo sapiens OX=9606 GN=LTBP4 PE=1 SV=2	LTBP4	15.95	25	25	25	7806.6	8485.9	7697.73	10996.6	0.892519	0.970182	0.880072	1.25723
P02788	Lactotransferrin OS=Homo sapiens OX=9606 GN=LTF PE=1 SV=6	LTF	2.54	2	2	2	8373.21	11899.2	13517.7	13435.8	0.709205	1.00785	1.14494	1.138
O94822	E3 ubiquitin-protein ligase listerin OS=Homo sapiens OX=9606 GN=LTN1 PE=1 SV=6	LTN1	2.04	4	4	4	1537.64	2374.14	1684.91	1549.23	0.860709	1.32895	0.943145	0.867197
Q96GA3	Protein LTV1 homolog OS=Homo sapiens OX=9606 GN=LTV1 PE=1 SV=1	LTV1	19.58	10	10	10	12325.6	12888.8	9441.78	10136.9	1.10067	1.15096	0.843146	0.90522
Q9NQ29	Putative RNA-binding protein Luc7-like 1 OS=Homo sapiens OX=9606 GN=LUC7L PE=1 SV=1	LUC7L	32.88	13	7	7	36357	33327.4	36430.7	31113.2	1.05975	0.971444	1.0619	0.906903
Q9Y383	Putative RNA-binding protein Luc7-like 2 OS=Homo sapiens OX=9606 GN=LUC7L2 PE=1 SV=2	LUC7L2	32.4	15	15	15	109016	111722	113938	104192	0.993611	1.01827	1.03847	0.949643
O95232	Luc7-like protein 3 OS=Homo sapiens OX=9606 GN=LUC7L3 PE=1 SV=2	LUC7L3	21.06	10	10	10	22203.2	24682.9	20806.6	22194.1	0.988052	1.0984	0.925902	0.987647
P51884	Lumican OS=Homo sapiens OX=9606 GN=LUM PE=1 SV=2	LUM	2.96	1	1	1	340.414	715.827		717.526	0.575748	1.21069		1.21356
Q96LR2	Leucine rich adaptor protein 1 OS=Homo sapiens OX=9606 GN=LURAP1 PE=1 SV=1	LURAP1	3.77	1	1	1	851.217	705.719	535.415	551.134	1.28802	1.06786	0.810165	0.833951
Q86V48	Leucine zipper protein 1 OS=Homo sapiens OX=9606 GN=LUZP1 PE=1 SV=2	LUZP1	41.54	43	43	43	22054.8	20367.5	21732.4	21212.7	1.03341	0.954346	1.0183	0.993949
Q9NX58	Cell growth-regulating nucleolar protein OS=Homo sapiens OX=9606 GN=LYAR PE=1 SV=3	LYAR	23.75	10	10	10	12636.1	11744.7	12593.4	9645.42	1.08419	1.0077	1.08052	0.827585
P07948	Tyrosine-protein kinase Lyn OS=Homo sapiens OX=9606 GN=LYN PE=1 SV=3	LYN	5.66	3	2	2	2685.75	2291.43	1785.11	1678.32	1.27278	1.08591	0.845963	0.795355
O75608	Acyl-protein thioesterase 1 OS=Homo sapiens OX=9606 GN=LYPLA1 PE=1 SV=1	LYPLA1	5.65	1	1	1	892.203	2685.92	2560.69	2173.52	0.429339	1.2925	1.23224	1.04593
Q9HD34	LYR motif-containing protein 4 OS=Homo sapiens OX=9606 GN=LYRM4 PE=1 SV=1	LYRM4	13.19	1	1	1	1069.62	472.114	798.227	1002.89	1.27989	0.564924	0.955145	1.20004
Q9BRK4	Leucine zipper putative tumor suppressor 2 OS=Homo sapiens OX=9606 GN=LZTS2 PE=1 SV=2	LZTS2	4.78	3	3	3	2381.23	2712.79	2223.97	3281.12	0.898653	1.02378	0.839304	1.23826
Q9UPN3	Microtubule-actin cross-linking factor 1, isoforms 1/2/3/4/5 OS=Homo sapiens OX=9606 GN=MACF1 PE=1 SV=4	MACF1	8.07	55	50	50	3858.08	4957.31	5701.78	6802.86	0.723841	0.930076	1.06975	1.27633
O94854	Microtubule-actin cross-linking factor 1, isoforms 6/7 OS=Homo sapiens OX=9606 GN=MACF1 PE=2 SV=5	MACF1	7.65	26	1	1	321.813				1
Q8N5G2	Macoilin OS=Homo sapiens OX=9606 GN=MACO1 PE=1 SV=1	MACO1	7.83	5	5	5	2344.7	2027.23	2204.63	1591.33	1.14825	0.99278	1.07966	0.77931
O75367	Core histone macro-H2A.1 OS=Homo sapiens OX=9606 GN=MACROH2A1 PE=1 SV=5	MACROH2A1	21.68	9	9	9	32091.5	22244	11628.4	6597.65	1.76906	1.22621	0.641023	0.3637
Q9P0M6	Core histone macro-H2A.2 OS=Homo sapiens OX=9606 GN=MACROH2A2 PE=1 SV=3	MACROH2A2	25.81	9	8	8	4608.4	4514.55	2215.57	2469.12	1.33503	1.30784	0.641839	0.715291
Q13257	Mitotic spindle assembly checkpoint protein MAD2A OS=Homo sapiens OX=9606 GN=MAD2L1 PE=1 SV=1	MAD2L1	8.78	2	2	2	5087.12	3912.21	2687.89	4371.16	1.26716	0.974497	0.66953	1.08882
Q8WXG6	MAP kinase-activating death domain protein OS=Homo sapiens OX=9606 GN=MADD PE=1 SV=2	MADD	1.52	2	2	2	1402.62	1214.14	914.444	647.881	1.34251	1.16211	0.875258	0.620118
Q7L5Y9	E3 ubiquitin-protein transferase MAEA OS=Homo sapiens OX=9606 GN=MAEA PE=1 SV=1	MAEA	3.28	1	1	1	306.442	658.552	311.032	593.932	0.655506	1.4087	0.665324	1.27047
O15525	Transcription factor MafG OS=Homo sapiens OX=9606 GN=MAFG PE=1 SV=1	MAFG	8.64	2	2	2	719.068	495.803	1343.51	589.338	0.913764	0.630047	1.70728	0.748908
Q9Y5V3	Melanoma-associated antigen D1 OS=Homo sapiens OX=9606 GN=MAGED1 PE=1 SV=3	MAGED1	2.44	2	2	2	2499.78	2455.05	2828.38	3287.25	0.903225	0.887063	1.02196	1.18776
Q9UNF1	Melanoma-associated antigen D2 OS=Homo sapiens OX=9606 GN=MAGED2 PE=1 SV=2	MAGED2	2.15	1	1	1		788.373	557.815	1573.7		0.810003	0.57312	1.61688
Q96QZ7	Membrane-associated guanylate kinase, WW and PDZ domain-containing protein 1 OS=Homo sapiens OX=9606 GN=MAGI1 PE=1 SV=3	MAGI1	6.17	9	9	9	2896.88	3128.59	2753.14	3060.69	0.978734	1.05702	0.93017	1.03408
P61326	Protein mago nashi homolog OS=Homo sapiens OX=9606 GN=MAGOH PE=1 SV=1	MAGOH	24.66	4	4	4	44412.4	31947.5	26022.9	24676.1	1.39817	1.00575	0.819239	0.77684
Q9H0U3	Magnesium transporter protein 1 OS=Homo sapiens OX=9606 GN=MAGT1 PE=1 SV=1	MAGT1	13.43	5	5	5	4126.83	5687.59	6921.65	6313.68	0.71616	0.987011	1.20117	1.09566
Q8WWC4	m-AAA protease-interacting protein 1, mitochondrial OS=Homo sapiens OX=9606 GN=MAIP1 PE=1 SV=1	MAIP1	11	3	3	3	1450.05	3466.15	2038.64	2361.29	0.622598	1.48824	0.875316	1.01385
Q9BXY0	Protein MAK16 homolog OS=Homo sapiens OX=9606 GN=MAK16 PE=1 SV=2	MAK16	12.67	3	3	3	9283.49	5134.95	2653.39	2442.5	1.90291	1.05255	0.543885	0.500658
Q9UKM7	Endoplasmic reticulum mannosyl-oligosaccharide 1,2-alpha-mannosidase OS=Homo sapiens OX=9606 GN=MAN1B1 PE=1 SV=2	MAN1B1	4.58	3	3	3	1586.95	1624.95	2339.56	2117.34	0.827744	0.847564	1.2203	1.10439
Q5VSG8	Glycoprotein endo-alpha-1,2-mannosidase-like protein OS=Homo sapiens OX=9606 GN=MANEAL PE=2 SV=1	MANEAL	1.97	1	1	1	11888.3	12046.9	17568.8	12813.2	0.875472	0.887152	1.29379	0.943583
P78559	Microtubule-associated protein 1A OS=Homo sapiens OX=9606 GN=MAP1A PE=1 SV=6	MAP1A	15.98	41	40	40	15392.6	14516.2	16587.3	21708	0.902738	0.851339	0.972804	1.27312
P46821	Microtubule-associated protein 1B OS=Homo sapiens OX=9606 GN=MAP1B PE=1 SV=2	MAP1B	21.68	55	55	55	42108.9	37851.2	52533.8	55062.6	0.898053	0.807249	1.12038	1.17431
A6NCE7	Microtubule-associated proteins 1A/1B light chain 3 beta 2 OS=Homo sapiens OX=9606 GN=MAP1LC3B2 PE=1 SV=1	MAP1LC3B2	11.2	2	2	2	3144.52	5031.13	6314.72	7851.83	0.562974	0.90074	1.13055	1.40574
Q66K74	Microtubule-associated protein 1S OS=Homo sapiens OX=9606 GN=MAP1S PE=1 SV=2	MAP1S	8.5	8	8	8	6067.07	7016.58	8319.05	7335.4	0.844464	0.976624	1.15791	1.021
P11137	Microtubule-associated protein 2 OS=Homo sapiens OX=9606 GN=MAP2 PE=1 SV=4	MAP2	17.95	28	28	28	5724.72	7298.55	11544.9	12223.8	0.622388	0.793494	1.25515	1.32896
Q02750	Dual specificity mitogen-activated protein kinase kinase 1 OS=Homo sapiens OX=9606 GN=MAP2K1 PE=1 SV=2	MAP2K1	1.78	1	1	1		1105.5	529.127	1184.31		1.17651	0.563113	1.26038
P46734	Dual specificity mitogen-activated protein kinase kinase 3 OS=Homo sapiens OX=9606 GN=MAP2K3 PE=1 SV=2	MAP2K3	12.68	4	4	4	2097.22	3706.82	2488.5	2886.86	0.750387	1.3263	0.890388	1.03292
O14733	Dual specificity mitogen-activated protein kinase kinase 7 OS=Homo sapiens OX=9606 GN=MAP2K7 PE=1 SV=2	MAP2K7	11.93	5	5	5	1800.8	2886.45	1935.46	2431.28	0.795583	1.27522	0.855075	1.07413
Q13233	Mitogen-activated protein kinase kinase kinase 1 OS=Homo sapiens OX=9606 GN=MAP3K1 PE=1 SV=4	MAP3K1	0.86	1	1	1	774.314		596.559	1402.73	0.837518		0.645253	1.51723
Q16584	Mitogen-activated protein kinase kinase kinase 11 OS=Homo sapiens OX=9606 GN=MAP3K11 PE=1 SV=1	MAP3K11	1.3	1	1	1	1418.11	603.638	1550.08		1.19108	0.506999	1.30192
Q9Y2U5	Mitogen-activated protein kinase kinase kinase 2 OS=Homo sapiens OX=9606 GN=MAP3K2 PE=1 SV=2	MAP3K2	13.73	8	8	8	3972.32	4391.75	5021.36	4323.56	0.897244	0.991982	1.13419	0.97658
Q9NYL2	Mitogen-activated protein kinase kinase kinase 20 OS=Homo sapiens OX=9606 GN=MAP3K20 PE=1 SV=3	MAP3K20	8	7	7	7	3504.48	3825.08	5043.96	4747.35	0.818762	0.893665	1.17844	1.10914
Q9Y6R4	Mitogen-activated protein kinase kinase kinase 4 OS=Homo sapiens OX=9606 GN=MAP3K4 PE=1 SV=2	MAP3K4	4.79	7	7	7	2690.92	2660.03	2810.85	2401.3	1.01899	1.00729	1.0644	0.909316
P27816	Microtubule-associated protein 4 OS=Homo sapiens OX=9606 GN=MAP4 PE=1 SV=3	MAP4	28.73	29	29	29	35036.1	40498.6	53599.9	39882.8	0.829171	0.958448	1.26851	0.943874
Q12851	Mitogen-activated protein kinase kinase kinase kinase 2 OS=Homo sapiens OX=9606 GN=MAP4K2 PE=1 SV=2	MAP4K2	6.59	5	4	4	1120.06	1132.36	1499.68	1245.73	0.896437	0.906281	1.20026	0.997017
Q8IVH8	Mitogen-activated protein kinase kinase kinase kinase 3 OS=Homo sapiens OX=9606 GN=MAP4K3 PE=1 SV=1	MAP4K3	9.62	7	7	7	5167.23	6682.89	7020.9	6938.05	0.800839	1.03574	1.08813	1.07529
O95819	Mitogen-activated protein kinase kinase kinase kinase 4 OS=Homo sapiens OX=9606 GN=MAP4K4 PE=1 SV=2	MAP4K4	17.68	22	22	14	9747.83	11888.9	13329.5	12815.6	0.816028	0.995265	1.11586	1.07284
Q9Y4K4	Mitogen-activated protein kinase kinase kinase kinase 5 OS=Homo sapiens OX=9606 GN=MAP4K5 PE=1 SV=2	MAP4K5	9.57	7	7	7	1299.89	2300.36	2374.87	2285.96	0.629404	1.11383	1.14991	1.10686
Q3KQU3	MAP7 domain-containing protein 1 OS=Homo sapiens OX=9606 GN=MAP7D1 PE=1 SV=1	MAP7D1	16.41	12	12	12	7466.9	8273.52	8802.12	9777.53	0.870266	0.964278	1.02589	1.13957
Q8IWC1	MAP7 domain-containing protein 3 OS=Homo sapiens OX=9606 GN=MAP7D3 PE=1 SV=2	MAP7D3	9.7	7	7	7	2255.73	3849.42	2347.32	3348.97	0.764561	1.30473	0.795605	1.13511
P28482	Mitogen-activated protein kinase 1 OS=Homo sapiens OX=9606 GN=MAPK1 PE=1 SV=3	MAPK1	7.22	3	3	3	4999.06	4530.7	7430.69	4554.33	0.929419	0.842342	1.3815	0.846735
Q16539	Mitogen-activated protein kinase 14 OS=Homo sapiens OX=9606 GN=MAPK14 PE=1 SV=3	MAPK14	3.06	1	1	1	688.361		438.986	643.547	1.16612		0.743668	1.09021
Q8TD08	Mitogen-activated protein kinase 15 OS=Homo sapiens OX=9606 GN=MAPK15 PE=1 SV=1	MAPK15	1.47	1	1	1	5252.77	5251.42	6019.35	6407.44	0.916275	0.916039	1.04999	1.11769
Q16659	Mitogen-activated protein kinase 6 OS=Homo sapiens OX=9606 GN=MAPK6 PE=1 SV=1	MAPK6	12.76	8	8	8	7423.18	7536.94	6736.77	7784.2	1.00718	1.02261	0.914046	1.05616
Q9UQF2	C-Jun-amino-terminal kinase-interacting protein 1 OS=Homo sapiens OX=9606 GN=MAPK8IP1 PE=1 SV=1	MAPK8IP1	6.47	4	4	4	2975.2	2631.84	2177.13	2276.14	1.18295	1.04643	0.865631	0.904998
Q9BPZ7	Target of rapamycin complex 2 subunit MAPKAP1 OS=Homo sapiens OX=9606 GN=MAPKAP1 PE=1 SV=2	MAPKAP1	9	5	5	5	2835.03	2313.64	2127.42	2841.2	1.12087	0.914727	0.841103	1.1233
Q16644	MAP kinase-activated protein kinase 3 OS=Homo sapiens OX=9606 GN=MAPKAPK3 PE=1 SV=1	MAPKAPK3	6.02	2	2	2	1085.07	1356.13	1682.7	1143.45	0.823997	1.02984	1.27783	0.86833
Q8IW41	MAP kinase-activated protein kinase 5 OS=Homo sapiens OX=9606 GN=MAPKAPK5 PE=1 SV=2	MAPKAPK5	2.11	1	1	1		1210.59	1309.08	556.707		1.18053	1.27658	0.542886
O60336	Mitogen-activated protein kinase-binding protein 1 OS=Homo sapiens OX=9606 GN=MAPKBP1 PE=1 SV=4	MAPKBP1	6.34	7	7	7	2564.1	3356.08	2528.78	4018.06	0.822683	1.07679	0.81135	1.28918
Q15691	Microtubule-associated protein RP/EB family member 1 OS=Homo sapiens OX=9606 GN=MAPRE1 PE=1 SV=3	MAPRE1	25.37	7	7	7	24879.5	28267	24774	23293	0.983248	1.11712	0.979079	0.920549
Q15555	Microtubule-associated protein RP/EB family member 2 OS=Homo sapiens OX=9606 GN=MAPRE2 PE=1 SV=1	MAPRE2	5.2	2	2	2	1251.76	671.942	1220.32	1093.95	1.18147	0.634211	1.1518	1.03252
Q9UPY8	Microtubule-associated protein RP/EB family member 3 OS=Homo sapiens OX=9606 GN=MAPRE3 PE=1 SV=1	MAPRE3	13.52	5	3	3	12784.6	14097.9	12287.3	12599	0.987823	1.0893	0.949398	0.973482
Q9H992	E3 ubiquitin-protein ligase MARCHF7 OS=Homo sapiens OX=9606 GN=MARCHF7 PE=1 SV=1	MARCHF7	2.84	2	2	2	927.645	685.542	535.921	868.996	1.22944	0.908573	0.710275	1.15171
P49006	MARCKS-related protein OS=Homo sapiens OX=9606 GN=MARCKSL1 PE=1 SV=2	MARCKSL1	14.36	2	2	2	572.392	1420.66	1108.75	1061.51	0.549939	1.36493	1.06526	1.01987
Q9Y4F3	Meiosis regulator and mRNA stability factor 1 OS=Homo sapiens OX=9606 GN=MARF1 PE=1 SV=6	MARF1	2.93	5	5	5	1542.96	2376.14	1912.24	1920.84	0.796143	1.22605	0.986685	0.991122
Q7KZI7	Serine/threonine-protein kinase MARK2 OS=Homo sapiens OX=9606 GN=MARK2 PE=1 SV=2	MARK2	26.27	20	20	17	19909.8	21412.8	22984.9	22979.1	0.912387	0.981264	1.05331	1.05304
P27448	MAP/microtubule affinity-regulating kinase 3 OS=Homo sapiens OX=9606 GN=MARK3 PE=1 SV=5	MARK3	20.85	15	12	8	12717.5	10980.7	11966	11634.2	1.07551	0.928632	1.01196	0.983898
P56192	Methionine--tRNA ligase, cytoplasmic OS=Homo sapiens OX=9606 GN=MARS1 PE=1 SV=2	MARS1	10.67	9	9	9	3707.14	4723.75	5697.98	5464.21	0.756826	0.964371	1.16326	1.11554
Q6P0Q8	Microtubule-associated serine/threonine-protein kinase 2 OS=Homo sapiens OX=9606 GN=MAST2 PE=1 SV=2	MAST2	13.18	22	22	21	6078.22	5460.56	5169.42	5362.57	1.10159	0.989646	0.936881	0.971886
O60307	Microtubule-associated serine/threonine-protein kinase 3 OS=Homo sapiens OX=9606 GN=MAST3 PE=1 SV=2	MAST3	14.06	17	16	16	9487.18	7841.14	6411.37	7528.14	1.21367	1.00309	0.820187	0.963052
Q96GX5	Serine/threonine-protein kinase greatwall OS=Homo sapiens OX=9606 GN=MASTL PE=1 SV=1	MASTL	2.62	2	1	1	234.856	531.042	277.788	484.654	0.61467	1.38985	0.727032	1.26845
P43243	Matrin-3 OS=Homo sapiens OX=9606 GN=MATR3 PE=1 SV=2	MATR3	30.46	27	27	27	48967.7	32767	28499	26555.7	1.43192	0.958174	0.833369	0.776543
P61244	Protein max OS=Homo sapiens OX=9606 GN=MAX PE=1 SV=1	MAX	6.25	1	1	1	3146.02	1488.21	1604.12	1080.89	1.71932	0.813314	0.876659	0.590712
P56270	Myc-associated zinc finger protein OS=Homo sapiens OX=9606 GN=MAZ PE=1 SV=1	MAZ	7.13	4	4	2	7292.89	8238.24	6947.19	6700.14	0.999764	1.12936	0.952372	0.918505
Q9UBB5	Methyl-CpG-binding domain protein 2 OS=Homo sapiens OX=9606 GN=MBD2 PE=1 SV=1	MBD2	2.92	1	1	1	5723.79	5875.88	4143.56	5579.34	1.07375	1.10228	0.77731	1.04665
O95983	Methyl-CpG-binding domain protein 3 OS=Homo sapiens OX=9606 GN=MBD3 PE=1 SV=1	MBD3	13.75	4	4	4	3214.18	4705.78	5565.91	5342.14	0.682851	0.99974	1.18247	1.13493
O95243	Methyl-CpG-binding domain protein 4 OS=Homo sapiens OX=9606 GN=MBD4 PE=1 SV=1	MBD4	5.17	3	3	3	1551.41	2479.04	3358.07	3757.8	0.556743	0.889635	1.20509	1.34853
Q9NR56	Muscleblind-like protein 1 OS=Homo sapiens OX=9606 GN=MBNL1 PE=1 SV=2	MBNL1	12.11	5	5	5	8646.81	7790.6	9608.39	5622.41	1.09218	0.984028	1.21363	0.710165
Q96N66	Lysophospholipid acyltransferase 7 OS=Homo sapiens OX=9606 GN=MBOAT7 PE=1 SV=2	MBOAT7	11.23	4	4	4	5714.88	6327.98	5544.25	6575.24	0.94608	1.04758	0.917833	1.08851
Q05BQ5	MBT domain-containing protein 1 OS=Homo sapiens OX=9606 GN=MBTD1 PE=1 SV=2	MBTD1	1.75	1	1	1			1475.39				1
Q96RQ3	Methylcrotonoyl-CoA carboxylase subunit alpha, mitochondrial OS=Homo sapiens OX=9606 GN=MCCC1 PE=1 SV=3	MCCC1	1.93	1	1	1	770.623	1004.95	627.104	483.646	1.06797	1.39271	0.86907	0.670259
Q9HCC0	Methylcrotonoyl-CoA carboxylase beta chain, mitochondrial OS=Homo sapiens OX=9606 GN=MCCC2 PE=1 SV=1	MCCC2	10.12	4	4	4	1226.81	1237.94	1450.13	1711.55	0.872176	0.880089	1.03094	1.21679
Q7L590	Protein MCM10 homolog OS=Homo sapiens OX=9606 GN=MCM10 PE=1 SV=2	MCM10	5.03	4	4	4	1373.33	2030.89	1721.86	1211.33	0.866808	1.28184	1.08679	0.764558
P49736	DNA replication licensing factor MCM2 OS=Homo sapiens OX=9606 GN=MCM2 PE=1 SV=4	MCM2	15.38	12	12	12	8085.59	10654	10889.3	10823.5	0.799517	1.05349	1.07675	1.07025
P25205	DNA replication licensing factor MCM3 OS=Homo sapiens OX=9606 GN=MCM3 PE=1 SV=3	MCM3	30.57	27	27	27	14244.3	22673.8	25980.2	24789.9	0.64977	1.03429	1.18512	1.13082
O60318	Germinal-center associated nuclear protein OS=Homo sapiens OX=9606 GN=MCM3AP PE=1 SV=2	MCM3AP	0.96	2	2	2	2084.86	1045.72	727.319	787.857	1.79507	0.900366	0.626222	0.678346
P33991	DNA replication licensing factor MCM4 OS=Homo sapiens OX=9606 GN=MCM4 PE=1 SV=5	MCM4	11.94	10	10	10	3632.43	4953.11	6427.23	5431.01	0.710716	0.969118	1.25754	1.06262
P33992	DNA replication licensing factor MCM5 OS=Homo sapiens OX=9606 GN=MCM5 PE=1 SV=5	MCM5	26.29	19	19	19	31197.5	45389.2	61969.7	54101.8	0.647727	0.942378	1.28662	1.12327
Q14566	DNA replication licensing factor MCM6 OS=Homo sapiens OX=9606 GN=MCM6 PE=1 SV=1	MCM6	13.15	11	11	11	3869.16	4579.38	4579.76	4350.57	0.890544	1.05401	1.0541	1.00135
P33993	DNA replication licensing factor MCM7 OS=Homo sapiens OX=9606 GN=MCM7 PE=1 SV=4	MCM7	20.31	13	13	13	8546.71	11670.4	10771.4	11645.4	0.80187	1.09494	1.01059	1.0926
Q9UJA3	DNA helicase MCM8 OS=Homo sapiens OX=9606 GN=MCM8 PE=1 SV=2	MCM8	2.26	2	2	2	1278.74	1154.36	767.381	951.2	1.23202	1.11219	0.739345	0.916448
Q9BTE3	Mini-chromosome maintenance complex-binding protein OS=Homo sapiens OX=9606 GN=MCMBP PE=1 SV=2	MCMBP	13.24	8	8	8	2722.15	2733.48	2495.26	2855.35	1.00762	1.01182	0.923637	1.05693
Q9BUT9	MAPK regulated corepressor interacting protein 2 OS=Homo sapiens OX=9606 GN=MCRIP2 PE=1 SV=2	MCRIP2	6.88	1	1	1	775.271			193.465	1.60058			0.399417
Q9ULC4	Malignant T-cell-amplified sequence 1 OS=Homo sapiens OX=9606 GN=MCTS1 PE=1 SV=1	MCTS1	16.02	3	3	3	2022.6	2438.08	3631.9	2741.72	0.74674	0.900134	1.34089	1.01224
Q14676	Mediator of DNA damage checkpoint protein 1 OS=Homo sapiens OX=9606 GN=MDC1 PE=1 SV=3	MDC1	4.74	10	10	10	2765.8	2660.87	1962.55	1910.03	1.18969	1.14455	0.844176	0.821585
P40926	Malate dehydrogenase, mitochondrial OS=Homo sapiens OX=9606 GN=MDH2 PE=1 SV=3	MDH2	2.96	1	1	1	712.353	799.158	787.459	411.565	1.05124	1.17934	1.16207	0.607356
O15151	Protein Mdm4 OS=Homo sapiens OX=9606 GN=MDM4 PE=1 SV=2	MDM4	1.63	1	1	1				415.486				1
Q9NU22	Midasin OS=Homo sapiens OX=9606 GN=MDN1 PE=1 SV=2	MDN1	1.14	6	6	6	7747.48	12289.7	10005.2	7038.97	0.835728	1.3257	1.07927	0.7593
P23368	NAD-dependent malic enzyme, mitochondrial OS=Homo sapiens OX=9606 GN=ME2 PE=1 SV=1	ME2	6.34	3	3	3	544.117	763.233	705.829	1428.93	0.632307	0.886936	0.820229	1.66053
Q9HAF1	Chromatin modification-related protein MEAF6 OS=Homo sapiens OX=9606 GN=MEAF6 PE=1 SV=1	MEAF6	12.04	2	2	2	8789.2	12263.6	13045.3	11676.8	0.768037	1.07164	1.13995	1.02037
Q6P9B6	MTOR-associated protein MEAK7 OS=Homo sapiens OX=9606 GN=MEAK7 PE=1 SV=2	MEAK7	2.63	1	1	1		308.223	409.437	421.974		0.811374	1.07781	1.11081
P51608	Methyl-CpG-binding protein 2 OS=Homo sapiens OX=9606 GN=MECP2 PE=1 SV=1	MECP2	18.72	8	8	8	2793.92	2622.88	1508.65	2075.81	1.24157	1.16556	0.670417	0.922453
Q15648	Mediator of RNA polymerase II transcription subunit 1 OS=Homo sapiens OX=9606 GN=MED1 PE=1 SV=4	MED1	16.32	23	23	23	9019.46	8098.12	10499.6	7646.83	1.02308	0.918571	1.19097	0.867381
Q9BTT4	Mediator of RNA polymerase II transcription subunit 10 OS=Homo sapiens OX=9606 GN=MED10 PE=1 SV=1	MED10	7.41	1	1	1	1768.87	492.776	498.42		1.92264	0.535613	0.541748
Q71F56	Mediator of RNA polymerase II transcription subunit 13-like OS=Homo sapiens OX=9606 GN=MED13L PE=1 SV=1	MED13L	3.67	8	8	8	3272.11	1132.85	4940.28	1077.38	1.25577	0.434766	1.89598	0.413478
O60244	Mediator of RNA polymerase II transcription subunit 14 OS=Homo sapiens OX=9606 GN=MED14 PE=1 SV=2	MED14	7.22	9	9	9	3965.72	2713.05	4046.35	3193.65	1.13968	0.779681	1.16285	0.917797
Q96RN5	Mediator of RNA polymerase II transcription subunit 15 OS=Homo sapiens OX=9606 GN=MED15 PE=1 SV=2	MED15	4.95	4	4	4	2174.85	1833.06	2598.6	1844.86	1.02935	0.86758	1.22991	0.873165
Q9Y2X0	Mediator of RNA polymerase II transcription subunit 16 OS=Homo sapiens OX=9606 GN=MED16 PE=1 SV=2	MED16	10.83	10	10	10	5153.19	5003	7043.04	4742.48	0.939433	0.912053	1.28395	0.86456
Q9NVC6	Mediator of RNA polymerase II transcription subunit 17 OS=Homo sapiens OX=9606 GN=MED17 PE=1 SV=2	MED17	17.36	11	11	11	6796.62	5174.52	7468.18	4369.74	1.14185	0.869336	1.25468	0.734131
Q9BUE0	Mediator of RNA polymerase II transcription subunit 18 OS=Homo sapiens OX=9606 GN=MED18 PE=1 SV=1	MED18	15.38	3	3	3	3187.36	2127.2	4888.55	2405.79	1.01115	0.674825	1.55083	0.763204
A0JLT2	Mediator of RNA polymerase II transcription subunit 19 OS=Homo sapiens OX=9606 GN=MED19 PE=1 SV=2	MED19	7.79	2	2	2	8818.78	8805.19	9663.32	9328.08	0.963397	0.961912	1.05566	1.01903
Q9H944	Mediator of RNA polymerase II transcription subunit 20 OS=Homo sapiens OX=9606 GN=MED20 PE=1 SV=1	MED20	16.04	3	3	3	4870.28	3541.58	6314.38	2590.57	1.12498	0.818068	1.45856	0.598394
Q13503	Mediator of RNA polymerase II transcription subunit 21 OS=Homo sapiens OX=9606 GN=MED21 PE=1 SV=1	MED21	17.36	2	2	2	739.919	1059.06	1609.53	1381.18	0.617927	0.88445	1.34416	1.15346
Q15528	Mediator of RNA polymerase II transcription subunit 22 OS=Homo sapiens OX=9606 GN=MED22 PE=1 SV=2	MED22	16	4	4	4	3872.09	2928.29	3538.42	2428.61	1.21312	0.917426	1.10858	0.760878
Q9ULK4	Mediator of RNA polymerase II transcription subunit 23 OS=Homo sapiens OX=9606 GN=MED23 PE=1 SV=2	MED23	3.07	4	4	4	3403.73	3180.2	3758.34	1743.17	1.12656	1.05257	1.24392	0.576949
O75448	Mediator of RNA polymerase II transcription subunit 24 OS=Homo sapiens OX=9606 GN=MED24 PE=1 SV=1	MED24	7.18	6	6	6	3083.37	2086.89	3581.72	2830.36	1.06485	0.720714	1.23696	0.977474
O95402	Mediator of RNA polymerase II transcription subunit 26 OS=Homo sapiens OX=9606 GN=MED26 PE=1 SV=2	MED26	11	6	6	6	3983.82	4331.31	3204.71	3417.22	1.06683	1.15988	0.85819	0.915098
Q6P2C8	Mediator of RNA polymerase II transcription subunit 27 OS=Homo sapiens OX=9606 GN=MED27 PE=1 SV=1	MED27	19.61	5	5	5	2702.2	2316.44	3911.03	2280.37	0.964207	0.826559	1.39555	0.813688
Q9H204	Mediator of RNA polymerase II transcription subunit 28 OS=Homo sapiens OX=9606 GN=MED28 PE=1 SV=1	MED28	12.36	2	2	2	1556.02	980.938	1307.85	1021.88	1.27891	0.806247	1.07494	0.839898
Q9NX70	Mediator of RNA polymerase II transcription subunit 29 OS=Homo sapiens OX=9606 GN=MED29 PE=1 SV=1	MED29	13	2	2	2	4855.31	1794.18	9460.29	1933.48	1.07637	0.397751	2.09725	0.428632
Q96HR3	Mediator of RNA polymerase II transcription subunit 30 OS=Homo sapiens OX=9606 GN=MED30 PE=1 SV=1	MED30	11.8	2	2	2	3879.51	4618.3	5260.71	2896.38	0.93174	1.10918	1.26346	0.695622
Q9Y3C7	Mediator of RNA polymerase II transcription subunit 31 OS=Homo sapiens OX=9606 GN=MED31 PE=1 SV=1	MED31	6.87	1	1	1	2935.76	1026.29	2707.59	3056.08	1.20742	0.422093	1.11358	1.25691
Q9NPJ6	Mediator of RNA polymerase II transcription subunit 4 OS=Homo sapiens OX=9606 GN=MED4 PE=1 SV=1	MED4	21.48	5	5	5	5341.41	4504.38	5833.23	1991.21	1.20913	1.01965	1.32046	0.450749
O75586	Mediator of RNA polymerase II transcription subunit 6 OS=Homo sapiens OX=9606 GN=MED6 PE=1 SV=2	MED6	13.82	4	4	4	2611.89	1400.97	3878.47	1823.98	1.07537	0.576809	1.59685	0.750971
O43513	Mediator of RNA polymerase II transcription subunit 7 OS=Homo sapiens OX=9606 GN=MED7 PE=1 SV=1	MED7	3.86	1	1	1	1761.39	1538.6	1759.25	703.627	1.22258	1.06794	1.22109	0.488387
Q96G25	Mediator of RNA polymerase II transcription subunit 8 OS=Homo sapiens OX=9606 GN=MED8 PE=1 SV=2	MED8	22.76	6	6	6	5938.48	4599.17	7236.75	5059.84	1.04028	0.805662	1.2677	0.88636
Q9NWA0	Mediator of RNA polymerase II transcription subunit 9 OS=Homo sapiens OX=9606 GN=MED9 PE=1 SV=1	MED9	14.38	2	2	2	2310.53	657.172	762.164		1.8584	0.528576	0.613023
Q14814	Myocyte-specific enhancer factor 2D OS=Homo sapiens OX=9606 GN=MEF2D PE=1 SV=1	MEF2D	2.11	1	1	1	1900.32	2634.53	2181.51	1628.8	0.910861	1.26278	1.04564	0.780716
Q14680	Maternal embryonic leucine zipper kinase OS=Homo sapiens OX=9606 GN=MELK PE=1 SV=3	MELK	11.83	7	7	7	2532.72	2534.29	2185.91	2414.85	1.0479	1.04855	0.904411	0.999134
Q9Y316	Protein MEMO1 OS=Homo sapiens OX=9606 GN=MEMO1 PE=1 SV=1	MEMO1	3.37	1	1	1	738.91	580.923	1083.26	1291.91	0.799902	0.628874	1.17268	1.39855
Q7L2J0	7SK snRNA methylphosphate capping enzyme OS=Homo sapiens OX=9606 GN=MEPCE PE=1 SV=1	MEPCE	12.05	8	8	8	7846.28	8067.29	10490.7	10470	0.851139	0.875113	1.138	1.13575
P53582	Methionine aminopeptidase 1 OS=Homo sapiens OX=9606 GN=METAP1 PE=1 SV=2	METAP1	17.1	6	6	6	6162.03	3696.74	3525.43	4169.95	1.40412	0.842363	0.803327	0.950191
P50579	Methionine aminopeptidase 2 OS=Homo sapiens OX=9606 GN=METAP2 PE=1 SV=1	METAP2	4.18	2	2	2	3807.33	4814.21	2398.42	2510.6	1.12555	1.42321	0.709038	0.742201
Q8N6R0	eEF1A lysine and N-terminal methyltransferase OS=Homo sapiens OX=9606 GN=METTL13 PE=1 SV=1	METTL13	8.87	6	6	6	6647.89	7226.38	8890.29	9436.76	0.825791	0.89765	1.10434	1.17222
Q86W50	RNA N6-adenosine-methyltransferase METTL16 OS=Homo sapiens OX=9606 GN=METTL16 PE=1 SV=2	METTL16	3.56	2	2	2	856.318	864.003	1067.46	1054.54	0.891459	0.899459	1.11127	1.09782
Q9H7H0	Methyltransferase-like protein 17, mitochondrial OS=Homo sapiens OX=9606 GN=METTL17 PE=1 SV=1	METTL17	9.21	4	4	4	2340.29	2632.91	2291.66	2699.87	0.939429	1.05689	0.919909	1.08377
O95568	Histidine protein methyltransferase 1 homolog OS=Homo sapiens OX=9606 GN=METTL18 PE=1 SV=1	METTL18	2.96	1	1	1	1433.63	1206.33	1386.37	1339.8	1.06865	0.899218	1.03342	0.998709
Q6P1Q9	tRNA N(3)-methylcytidine methyltransferase METTL2B OS=Homo sapiens OX=9606 GN=METTL2B PE=1 SV=3	METTL2B	3.44	1	1	1	840.921	925.055	280.65	892.636	1.1444	1.25889	0.381933	1.21478
A1L020	RNA-binding protein MEX3A OS=Homo sapiens OX=9606 GN=MEX3A PE=1 SV=1	MEX3A	2.88	1	1	1	1563.49	490.621	1538.18	841.047	1.41067	0.442665	1.38783	0.758839
Q86XN8	RNA-binding protein MEX3D OS=Homo sapiens OX=9606 GN=MEX3D PE=1 SV=3	MEX3D	1.54	1	1	1	840.323			638.13	1.13676			0.86324
P55081	Microfibrillar-associated protein 1 OS=Homo sapiens OX=9606 GN=MFAP1 PE=1 SV=2	MFAP1	15.49	9	8	8	121251	124242	109894	141281	0.976515	1.0006	0.88505	1.13783
Q9Y4C4	Malignant fibrous histiocytoma-amplified sequence 1 OS=Homo sapiens OX=9606 GN=MFHAS1 PE=1 SV=2	MFHAS1	0.76	1	1	1	307.124	842.499	506.63	603.727	0.543587	1.49116	0.896698	1.06855
Q8IWI9	MAX gene-associated protein OS=Homo sapiens OX=9606 GN=MGA PE=1 SV=4	MGA	2.68	7	7	7	2008.92	2241.67	1707.27	1842.2	1.03021	1.14957	0.875516	0.944711
Q9BQP7	Mitochondrial genome maintenance exonuclease 1 OS=Homo sapiens OX=9606 GN=MGME1 PE=1 SV=1	MGME1	9.59	3	3	3	592.457	1195.53	810.964	1411.69	0.590885	1.19236	0.808812	1.40794
O14880	Glutathione S-transferase 3, mitochondrial OS=Homo sapiens OX=9606 GN=MGST3 PE=1 SV=1	MGST3	9.21	1	1	1			647.836	630.186			1.01381	0.98619
Q5JRA6	Transport and Golgi organization protein 1 homolog OS=Homo sapiens OX=9606 GN=MIA3 PE=1 SV=1	MIA3	1.84	3	3	3	1874.19	1939.33	1126.32	1007.76	1.26047	1.30428	0.757495	0.677759
Q86YT6	E3 ubiquitin-protein ligase MIB1 OS=Homo sapiens OX=9606 GN=MIB1 PE=1 SV=1	MIB1	15.21	14	14	14	3500.41	3712.77	4924.84	6494.8	0.75145	0.797039	1.05724	1.39427
Q96AX9	E3 ubiquitin-protein ligase MIB2 OS=Homo sapiens OX=9606 GN=MIB2 PE=1 SV=4	MIB2	4.82	4	4	4	1318.77	1960.53	1519.85	3233.01	0.656745	0.97634	0.756882	1.61003
Q8TDZ2	[F-actin]-monooxygenase MICAL1 OS=Homo sapiens OX=9606 GN=MICAL1 PE=1 SV=2	MICAL1	1.41	1	1	1	2115.61	2177.54	1727.84	1742.29	1.09006	1.12197	0.890263	0.897708
Q7RTP6	[F-actin]-monooxygenase MICAL3 OS=Homo sapiens OX=9606 GN=MICAL3 PE=1 SV=2	MICAL3	11.49	23	23	23	4849.46	5163.52	4494.29	4446.71	1.02342	1.0897	0.948464	0.938422
Q9BPX6	Calcium uptake protein 1, mitochondrial OS=Homo sapiens OX=9606 GN=MICU1 PE=1 SV=1	MICU1	5.88	3	3	3	2325.18	1847.81	2805.18	3780.3	0.864502	0.687016	1.04297	1.40552
Q8IYU8	Calcium uptake protein 2, mitochondrial OS=Homo sapiens OX=9606 GN=MICU2 PE=1 SV=2	MICU2	8.06	3	3	3	3713.47	4636.16	5297.9	4486.31	0.819125	1.02265	1.16862	0.9896
O15344	E3 ubiquitin-protein ligase Midline-1 OS=Homo sapiens OX=9606 GN=MID1 PE=1 SV=1	MID1	8.1	5	5	5	1898.67	1920.75	2646.25	3140.35	0.790617	0.799811	1.10191	1.30766
Q6PJG2	Mitotic deacetylase-associated SANT domain protein OS=Homo sapiens OX=9606 GN=MIDEAS PE=1 SV=2	MIDEAS	13.59	12	12	12	4759.84	3964.54	4241.17	3844.07	1.13265	0.943398	1.00922	0.914731
Q8N108	Mesoderm induction early response protein 1 OS=Homo sapiens OX=9606 GN=MIER1 PE=1 SV=2	MIER1	12.89	6	6	6	8396.39	11057.5	10400.4	9679.44	0.849542	1.11879	1.05231	0.97936
Q8N344	Mesoderm induction early response protein 2 OS=Homo sapiens OX=9606 GN=MIER2 PE=1 SV=2	MIER2	5.5	3	2	2	817.811	647.463	983.423	706.832	1.03667	0.820735	1.2466	0.895992
Q7Z3K6	Mesoderm induction early response protein 3 OS=Homo sapiens OX=9606 GN=MIER3 PE=1 SV=2	MIER3	8.73	5	5	5	11115.7	10312.6	10902	11270.4	1.01977	0.946095	1.00017	1.03397
Q4G0A6	Probable ubiquitin carboxyl-terminal hydrolase MINDY-4 OS=Homo sapiens OX=9606 GN=MINDY4 PE=1 SV=2	MINDY4	2.25	2	2	2	1087.68	896.114	1150.36	930.681	1.07033	0.881821	1.13201	0.915836
Q8N4C8	Misshapen-like kinase 1 OS=Homo sapiens OX=9606 GN=MINK1 PE=1 SV=2	MINK1	11.04	13	6	6	2152.81	2158.13	2512.38	3097.64	0.867985	0.87013	1.01296	1.24893
Q9NXC5	GATOR2 complex protein MIOS OS=Homo sapiens OX=9606 GN=MIOS PE=1 SV=2	MIOS	23.66	20	20	20	7396.46	9416.63	11008.6	11428.1	0.753783	0.959662	1.1219	1.16465
Q8WV92	MIT domain-containing protein 1 OS=Homo sapiens OX=9606 GN=MITD1 PE=1 SV=1	MITD1	12.85	3	3	3	883.063	829.437	1321.85	1097.19	0.854948	0.803029	1.27976	1.06226
P46013	Proliferation marker protein Ki-67 OS=Homo sapiens OX=9606 GN=MKI67 PE=1 SV=2	MKI67	27.09	76	76	76	25914	24126.5	25213.6	18354.6	1.10733	1.03095	1.0774	0.784312
Q9UHC7	E3 ubiquitin-protein ligase makorin-1 OS=Homo sapiens OX=9606 GN=MKRN1 PE=1 SV=3	MKRN1	13.69	6	6	5	12344.2	12831.5	12057.3	11721.1	1.00863	1.04845	0.985192	0.957722
Q9H000	E3 ubiquitin-protein ligase makorin-2 OS=Homo sapiens OX=9606 GN=MKRN2 PE=1 SV=2	MKRN2	22.12	10	10	10	12971.5	14103.8	10550.3	13984.1	1.00535	1.09311	0.817699	1.08384
Q14165	Malectin OS=Homo sapiens OX=9606 GN=MLEC PE=1 SV=1	MLEC	4.45	1	1	1	1756.94	2666.52	2161.81	1876.64	0.830517	1.26048	1.0219	0.8871
Q15773	Myeloid leukemia factor 2 OS=Homo sapiens OX=9606 GN=MLF2 PE=1 SV=1	MLF2	8.47	2	2	2	434.482	994.604	1261.21	1060.29	0.463375	1.06075	1.34508	1.1308
Q03111	Protein ENL OS=Homo sapiens OX=9606 GN=MLLT1 PE=1 SV=2	MLLT1	11.27	5	5	5	4950.37	6269.13	4876.71	5819.62	0.903524	1.14422	0.89008	1.06218
P55197	Protein AF-10 OS=Homo sapiens OX=9606 GN=MLLT10 PE=1 SV=2	MLLT10	4.03	4	4	4	1303.99	987.541	731.352	1325.06	1.19964	0.908513	0.672826	1.21902
Q13015	Protein AF1q OS=Homo sapiens OX=9606 GN=MLLT11 PE=1 SV=1	MLLT11	13.33	1	1	1	1473.47	2225.21	2476.72	3040.09	0.639562	0.965856	1.07502	1.31956
P09238	Stromelysin-2 OS=Homo sapiens OX=9606 GN=MMP10 PE=1 SV=1	MMP10	5.04	2	2	2	626.197	1291.91		1036.7	0.635775	1.31167		1.05256
Q96T76	MMS19 nucleotide excision repair protein homolog OS=Homo sapiens OX=9606 GN=MMS19 PE=1 SV=2	MMS19	0.87	1	1	1	418.022	359.515		122.461	1.39341	1.19839		0.408204
[truncated: 2,292 more rows]

## Sheet: Peptide_quant
Sequence	Length	Protein accession	Protein description	Gene name	Charge	Unique [yes/no]	Coverage [%]	Intensity K	Intensity K_0	Intensity gfp	Intensity gfp_0
IPDTHLR	7	A0A1B0GTW7	Ciliated left-right organizer metallopeptidase OS=Homo sapiens OX=9606 GN=CIROP PE=1 SV=1	CIROP	2	yes	0.89	1178.55	1939.64	1564.46
DYAFVHFTSR	10	A0AV96	RNA-binding protein 47 OS=Homo sapiens OX=9606 GN=RBM47 PE=1 SV=2	RBM47	2	yes	16.36	1012.95	618.592	944.294	898.25
GFAFVEYESHR	11	A0AV96	RNA-binding protein 47 OS=Homo sapiens OX=9606 GN=RBM47 PE=1 SV=2	RBM47	2	no	16.36	4538.53	4436.23	3889.83	2877.81
LLGVCCSVDNCR	12	A0AV96	RNA-binding protein 47 OS=Homo sapiens OX=9606 GN=RBM47 PE=1 SV=2	RBM47	2	yes	16.36	3840.28	4042.92	4040.92	4643.24
NLMIETTEDTIK	12	A0AV96	RNA-binding protein 47 OS=Homo sapiens OX=9606 GN=RBM47 PE=1 SV=2	RBM47	2	yes	16.36		1685.11		502.915
NLMIETTEDTIKK	13	A0AV96	RNA-binding protein 47 OS=Homo sapiens OX=9606 GN=RBM47 PE=1 SV=2	RBM47	2	yes	16.36		1001.7	966.306	867.688
PITPVYTVAPNVQR	14	A0AV96	RNA-binding protein 47 OS=Homo sapiens OX=9606 GN=RBM47 PE=1 SV=2	RBM47	2	yes	16.36	343.584	770.96	307.085
REEILEEIAK	10	A0AV96	RNA-binding protein 47 OS=Homo sapiens OX=9606 GN=RBM47 PE=1 SV=2	RBM47	2	yes	16.36	1740.8	1130.43	1442.87	853.076
SFGQFNPGCVER	12	A0AV96	RNA-binding protein 47 OS=Homo sapiens OX=9606 GN=RBM47 PE=1 SV=2	RBM47	2	yes	16.36	3962.93	5115.04	4593.37	4353.36
YGGPPPGWEGPHPQR	15	A0AV96	RNA-binding protein 47 OS=Homo sapiens OX=9606 GN=RBM47 PE=1 SV=2	RBM47	2	yes	16.36	747.115	370.863	484.637	298.421
ALEEYENATK	10	A0AVF1	Intraflagellar transport protein 56 OS=Homo sapiens OX=9606 GN=IFT56 PE=1 SV=1	IFT56	2	yes	10.29	635.544	1503.31	425.202	698.703
EVLHLLR	7	A0AVF1	Intraflagellar transport protein 56 OS=Homo sapiens OX=9606 GN=IFT56 PE=1 SV=1	IFT56	2	yes	10.29	1906.11	1318.86	1263.32	935.99
GVVNAALGQEMGSR	14	A0AVF1	Intraflagellar transport protein 56 OS=Homo sapiens OX=9606 GN=IFT56 PE=1 SV=1	IFT56	2	yes	10.29	1829.61	2684.07	2367.85	3167.01
HNLVVFR	7	A0AVF1	Intraflagellar transport protein 56 OS=Homo sapiens OX=9606 GN=IFT56 PE=1 SV=1	IFT56	2	yes	10.29	1189.11	2461.84	1971.22	3009.71
LLFHLAHK	8	A0AVF1	Intraflagellar transport protein 56 OS=Homo sapiens OX=9606 GN=IFT56 PE=1 SV=1	IFT56	2	yes	10.29	1408.15	1721.12	1194.44	1898.26
SHYQEAIDIYK	11	A0AVF1	Intraflagellar transport protein 56 OS=Homo sapiens OX=9606 GN=IFT56 PE=1 SV=1	IFT56	2	yes	10.29		84.4544	721.158	899.026
YVLGDTAMQK	10	A0AVT1	Ubiquitin-like modifier-activating enzyme 6 OS=Homo sapiens OX=9606 GN=UBA6 PE=1 SV=1	UBA6	2	yes	0.95	687.372	714.462	608.814	365.947
FQLSNSGPNSTIK	13	A0FGR8	Extended synaptotagmin-2 OS=Homo sapiens OX=9606 GN=ESYT2 PE=1 SV=1	ESYT2	2	yes	3.37	303.091	691.233	657.26	469.587
VDVGQQPLR	9	A0FGR8	Extended synaptotagmin-2 OS=Homo sapiens OX=9606 GN=ESYT2 PE=1 SV=1	ESYT2	2	yes	3.37	1061.25	1063.35	1323.14	1516.02
VGNQIFQSR	9	A0FGR8	Extended synaptotagmin-2 OS=Homo sapiens OX=9606 GN=ESYT2 PE=1 SV=1	ESYT2	2	yes	3.37	2176.11	1742.83	2023.53	2776.31
LHTGPLPEQCR	11	A0JLT2	Mediator of RNA polymerase II transcription subunit 19 OS=Homo sapiens OX=9606 GN=MED19 PE=1 SV=2	MED19	2	yes	7.79	3708.08	3988.15	3838.13	3854.56
LHTGPLPEQCR	11	A0JLT2	Mediator of RNA polymerase II transcription subunit 19 OS=Homo sapiens OX=9606 GN=MED19 PE=1 SV=2	MED19	3	yes	7.79	456.791	1291.22	1153.45	1477.55
LMHIQPPK	8	A0JLT2	Mediator of RNA polymerase II transcription subunit 19 OS=Homo sapiens OX=9606 GN=MED19 PE=1 SV=2	MED19	2	yes	7.79	10569.2	9524.2	8036.13	8651.94
DALLHHIK	8	A0JNW5	Bridge-like lipid transfer protein family member 3B OS=Homo sapiens OX=9606 GN=BLTP3B PE=1 SV=2	BLTP3B	2	yes	1.64	410.789	682.449	583.375	373.668
TTQTSNAPDVNDAIVK	16	A0JNW5	Bridge-like lipid transfer protein family member 3B OS=Homo sapiens OX=9606 GN=BLTP3B PE=1 SV=2	BLTP3B	2	yes	1.64	212.467	385.313	722.25	399.202
LTQQLEEER	9	A0MZ66	Shootin-1 OS=Homo sapiens OX=9606 GN=SHTN1 PE=1 SV=4	SHTN1	2	yes	1.43	248.075	348.085
AHEAELER	8	A1A4S6	Rho GTPase-activating protein 10 OS=Homo sapiens OX=9606 GN=ARHGAP10 PE=1 SV=1	ARHGAP10	2	yes	6.11	3403.8	4441.06	3802.87	2465.55
EALSHSFNTAIIPR	14	A1A4S6	Rho GTPase-activating protein 10 OS=Homo sapiens OX=9606 GN=ARHGAP10 PE=1 SV=1	ARHGAP10	2	yes	6.11		313.724		533.011
KQWLEALGGK	10	A1A4S6	Rho GTPase-activating protein 10 OS=Homo sapiens OX=9606 GN=ARHGAP10 PE=1 SV=1	ARHGAP10	2	yes	6.11	2408.16	2550.53	2670.05	1345.19
LQEIQER	7	A1A4S6	Rho GTPase-activating protein 10 OS=Homo sapiens OX=9606 GN=ARHGAP10 PE=1 SV=1	ARHGAP10	2	yes	6.11		2066.63	2358.92	2723.95
PEGNAQLDK	9	A1A4S6	Rho GTPase-activating protein 10 OS=Homo sapiens OX=9606 GN=ARHGAP10 PE=1 SV=1	ARHGAP10	2	yes	6.11	788.11	817.571	777.573
EMVPAKPPK	9	A1L0T0	2-hydroxyacyl-CoA lyase 2 OS=Homo sapiens OX=9606 GN=ILVBL PE=1 SV=2	ILVBL	2	yes	5.85	1477.79	715.72		1354.55
HGGENVAAVLR	11	A1L0T0	2-hydroxyacyl-CoA lyase 2 OS=Homo sapiens OX=9606 GN=ILVBL PE=1 SV=2	ILVBL	2	yes	5.85	1293.77	1116.58	1699.21	1186.01
NHPLHIR	7	A1L0T0	2-hydroxyacyl-CoA lyase 2 OS=Homo sapiens OX=9606 GN=ILVBL PE=1 SV=2	ILVBL	2	yes	5.85	1460.37	2063.35	1093.99	1283.94
VLHDAQQQCR	10	A1L0T0	2-hydroxyacyl-CoA lyase 2 OS=Homo sapiens OX=9606 GN=ILVBL PE=1 SV=2	ILVBL	2	yes	5.85	1203.21	2266.7	2509.63	2316.54
IVQLSHVMDSHVSER	15	A1L390	Pleckstrin homology domain-containing family G member 3 OS=Homo sapiens OX=9606 GN=PLEKHG3 PE=1 SV=1	PLEKHG3	3	yes	1.23	720.279	546.886	341.465	849.833
APTNVTCILK	10	A3KMH1	von Willebrand factor A domain-containing protein 8 OS=Homo sapiens OX=9606 GN=VWA8 PE=1 SV=2	VWA8	2	yes	6.61		931.076	1000.07	1190.14
DAVPEEVKR	9	A3KMH1	von Willebrand factor A domain-containing protein 8 OS=Homo sapiens OX=9606 GN=VWA8 PE=1 SV=2	VWA8	2	yes	6.61	1205.96	583.716	1176.67	1024.14
DTTVQTLTLQPSVK	14	A3KMH1	von Willebrand factor A domain-containing protein 8 OS=Homo sapiens OX=9606 GN=VWA8 PE=1 SV=2	VWA8	2	yes	6.61		215.129
EELQLSDEQLQK	12	A3KMH1	von Willebrand factor A domain-containing protein 8 OS=Homo sapiens OX=9606 GN=VWA8 PE=1 SV=2	VWA8	2	yes	6.61	1318.19	2112.92	2742.99	3024.15
EILINTLHK	9	A3KMH1	von Willebrand factor A domain-containing protein 8 OS=Homo sapiens OX=9606 GN=VWA8 PE=1 SV=2	VWA8	2	yes	6.61	1839.8	3452.95	3429.96	2974.55
EKVPNVPQEALDK	13	A3KMH1	von Willebrand factor A domain-containing protein 8 OS=Homo sapiens OX=9606 GN=VWA8 PE=1 SV=2	VWA8	2	yes	6.61	790.91	586.702	561.664	877.211
HQATGELDDAK	11	A3KMH1	von Willebrand factor A domain-containing protein 8 OS=Homo sapiens OX=9606 GN=VWA8 PE=1 SV=2	VWA8	2	yes	6.61	386.331	801.281	451.245
ILPPGEVPLK	10	A3KMH1	von Willebrand factor A domain-containing protein 8 OS=Homo sapiens OX=9606 GN=VWA8 PE=1 SV=2	VWA8	2	yes	6.61	1096.86	1130.52	1626.82
LLSQPCASDR	10	A3KMH1	von Willebrand factor A domain-containing protein 8 OS=Homo sapiens OX=9606 GN=VWA8 PE=1 SV=2	VWA8	2	yes	6.61	912.755	1693.81	810.528	1579.94
PTSVQLAK	8	A3KMH1	von Willebrand factor A domain-containing protein 8 OS=Homo sapiens OX=9606 GN=VWA8 PE=1 SV=2	VWA8	2	yes	6.61	639.756	1255.71	910.951	1070.46
SGTDTSFYR	9	A3KMH1	von Willebrand factor A domain-containing protein 8 OS=Homo sapiens OX=9606 GN=VWA8 PE=1 SV=2	VWA8	2	yes	6.61	1003.43		736.985	1318.57
VNAGTLAVLQR	11	A3KMH1	von Willebrand factor A domain-containing protein 8 OS=Homo sapiens OX=9606 GN=VWA8 PE=1 SV=2	VWA8	2	yes	6.61	1047.96	1541.71	3101.33	3732.69
VPNVPQEALDK	11	A3KMH1	von Willebrand factor A domain-containing protein 8 OS=Homo sapiens OX=9606 GN=VWA8 PE=1 SV=2	VWA8	2	yes	6.61	1921.75	4107.18	3757.96	3833.48
GGSGGMGYPR	10	A4D1E9	GTP-binding protein 10 OS=Homo sapiens OX=9606 GN=GTPBP10 PE=1 SV=1	GTPBP10	2	yes	14.47		1341.89		2602.33
IIHLDLK	7	A4D1E9	GTP-binding protein 10 OS=Homo sapiens OX=9606 GN=GTPBP10 PE=1 SV=1	GTPBP10	2	yes	14.47	5693.26	7462.57	8234.13	9231.11
ILVAQGGLGGK	11	A4D1E9	GTP-binding protein 10 OS=Homo sapiens OX=9606 GN=GTPBP10 PE=1 SV=1	GTPBP10	2	yes	14.47	4904.27	6947.04	7740.11	6811.52
MDLPDAQDK	9	A4D1E9	GTP-binding protein 10 OS=Homo sapiens OX=9606 GN=GTPBP10 PE=1 SV=1	GTPBP10	2	yes	14.47	1680.81	797.478	1533.69	2737.7
PALLAVNK	8	A4D1E9	GTP-binding protein 10 OS=Homo sapiens OX=9606 GN=GTPBP10 PE=1 SV=1	GTPBP10	2	yes	14.47	1317.69	2596.14	1809.2	2534.71
SSLLSCVSHAK	11	A4D1E9	GTP-binding protein 10 OS=Homo sapiens OX=9606 GN=GTPBP10 PE=1 SV=1	GTPBP10	2	yes	14.47	622.064
LLQQALEACSTER	13	A4GXA9	Probable crossover junction endonuclease EME2 OS=Homo sapiens OX=9606 GN=EME2 PE=1 SV=3	EME2	2	yes	3.43	1211.07	390.664	686.322	899.158
AAANFSDR	8	A5YKK6	CCR4-NOT transcription complex subunit 1 OS=Homo sapiens OX=9606 GN=CNOT1 PE=1 SV=2	CNOT1	2	yes	8.63	2599.63	2833.59	1768.16
ASQQEIQHIVNR	12	A5YKK6	CCR4-NOT transcription complex subunit 1 OS=Homo sapiens OX=9606 GN=CNOT1 PE=1 SV=2	CNOT1	2	yes	8.63	1313.51	1417.49	1230.6	1330.44
AVQELVHPVVDR	12	A5YKK6	CCR4-NOT transcription complex subunit 1 OS=Homo sapiens OX=9606 GN=CNOT1 PE=1 SV=2	CNOT1	2	yes	8.63	3630.55	2171.49	2124.08	1969.92
AYGSPWCNK	9	A5YKK6	CCR4-NOT transcription complex subunit 1 OS=Homo sapiens OX=9606 GN=CNOT1 PE=1 SV=2	CNOT1	2	yes	8.63	1382.8	1211.59	872.478	1163.79
ECHLLVLK	8	A5YKK6	CCR4-NOT transcription complex subunit 1 OS=Homo sapiens OX=9606 GN=CNOT1 PE=1 SV=2	CNOT1	2	yes	8.63	1921.56	1249.35	1690.67	1432.61
EIDDEANSYFQR	12	A5YKK6	CCR4-NOT transcription complex subunit 1 OS=Homo sapiens OX=9606 GN=CNOT1 PE=1 SV=2	CNOT1	2	yes	8.63	796.171	1369.56	791.586	722.33
EVTAAQVAR	9	A5YKK6	CCR4-NOT transcription complex subunit 1 OS=Homo sapiens OX=9606 GN=CNOT1 PE=1 SV=2	CNOT1	2	yes	8.63	2433.52	3611.51	4444.93	3949.09
GLHNVVYGIQR	11	A5YKK6	CCR4-NOT transcription complex subunit 1 OS=Homo sapiens OX=9606 GN=CNOT1 PE=1 SV=2	CNOT1	2	yes	8.63	2498.17	1386.09	1916.58	1057.54
HSGEATNTVTK	11	A5YKK6	CCR4-NOT transcription complex subunit 1 OS=Homo sapiens OX=9606 GN=CNOT1 PE=1 SV=2	CNOT1	2	yes	8.63	352.259	826.892	464.363	1345.85
IVEPPENIQEK	11	A5YKK6	CCR4-NOT transcription complex subunit 1 OS=Homo sapiens OX=9606 GN=CNOT1 PE=1 SV=2	CNOT1	2	yes	8.63	4024.63	4675.53	3309.31	3476.74
LAEVGQYEQVK	11	A5YKK6	CCR4-NOT transcription complex subunit 1 OS=Homo sapiens OX=9606 GN=CNOT1 PE=1 SV=2	CNOT1	2	yes	8.63	1491.89	1804.39	2590.97	1571.76
LATEFELR	8	A5YKK6	CCR4-NOT transcription complex subunit 1 OS=Homo sapiens OX=9606 GN=CNOT1 PE=1 SV=2	CNOT1	2	yes	8.63	1578.89	2260.25	2313.6	2167.78
LFQSVAQCCMGQK	13	A5YKK6	CCR4-NOT transcription complex subunit 1 OS=Homo sapiens OX=9606 GN=CNOT1 PE=1 SV=2	CNOT1	2	yes	8.63	1243.2	900.801	788.266	1528.03
LGTSGLNQPTFQQSK	15	A5YKK6	CCR4-NOT transcription complex subunit 1 OS=Homo sapiens OX=9606 GN=CNOT1 PE=1 SV=2	CNOT1	2	yes	8.63	1131.06	1286.24	901.429	1572.87
MLAHTPQQK	9	A5YKK6	CCR4-NOT transcription complex subunit 1 OS=Homo sapiens OX=9606 GN=CNOT1 PE=1 SV=2	CNOT1	2	yes	8.63	1339.92	1356.2	1631.24	728.402
MVLNETYR	8	A5YKK6	CCR4-NOT transcription complex subunit 1 OS=Homo sapiens OX=9606 GN=CNOT1 PE=1 SV=2	CNOT1	2	yes	8.63	1736.42	1364.58	2184.17	2548.71
NKPILHTDLDVK	12	A5YKK6	CCR4-NOT transcription complex subunit 1 OS=Homo sapiens OX=9606 GN=CNOT1 PE=1 SV=2	CNOT1	2	yes	8.63	932.222	1224.14	687.768	1118.71
SNLQVSNEPGNR	12	A5YKK6	CCR4-NOT transcription complex subunit 1 OS=Homo sapiens OX=9606 GN=CNOT1 PE=1 SV=2	CNOT1	2	yes	8.63	1798.81	2108.02	1080.09	1893.71
TDDLITR	7	A5YKK6	CCR4-NOT transcription complex subunit 1 OS=Homo sapiens OX=9606 GN=CNOT1 PE=1 SV=2	CNOT1	2	yes	8.63	1419.53	481.191	1101.87	936.133
YVLEALR	7	A5YKK6	CCR4-NOT transcription complex subunit 1 OS=Homo sapiens OX=9606 GN=CNOT1 PE=1 SV=2	CNOT1	2	yes	8.63			445.974	1080.36
EMVPAEINTK	10	A6H8Y1	Transcription factor TFIIIB component B'' homolog OS=Homo sapiens OX=9606 GN=BDP1 PE=1 SV=3	BDP1	2	yes	0.38	3821.52	1799.51	2723.79	1981.19
ACVCQTLGISPEEK	14	A6NHR9	Structural maintenance of chromosomes flexible hinge domain-containing protein 1 OS=Homo sapiens OX=9606 GN=SMCHD1 PE=1 SV=2	SMCHD1	2	yes	23.09	8603.58	11157.6	9494.72	8891.21
AHVEGDGVVEGIIR	14	A6NHR9	Structural maintenance of chromosomes flexible hinge domain-containing protein 1 OS=Homo sapiens OX=9606 GN=SMCHD1 PE=1 SV=2	SMCHD1	2	yes	23.09	2124.16	2849.1	2575.34	2451.02
CQVEEAR	7	A6NHR9	Structural maintenance of chromosomes flexible hinge domain-containing protein 1 OS=Homo sapiens OX=9606 GN=SMCHD1 PE=1 SV=2	SMCHD1	2	yes	23.09	3115.69	3271.91	3852.8	4322.35
EIISHISQHGGK	12	A6NHR9	Structural maintenance of chromosomes flexible hinge domain-containing protein 1 OS=Homo sapiens OX=9606 GN=SMCHD1 PE=1 SV=2	SMCHD1	2	yes	23.09	363.748	309.614	986.52	456.13
EINITSALAEK	11	A6NHR9	Structural maintenance of chromosomes flexible hinge domain-containing protein 1 OS=Homo sapiens OX=9606 GN=SMCHD1 PE=1 SV=2	SMCHD1	2	yes	23.09	1239.39	529.261	1345.36	1961.85
EITCDNFDETVK	12	A6NHR9	Structural maintenance of chromosomes flexible hinge domain-containing protein 1 OS=Homo sapiens OX=9606 GN=SMCHD1 PE=1 SV=2	SMCHD1	2	yes	23.09	1115.87	1383.46	2249.13	1288.46
EKDQLSQSIVMYK	13	A6NHR9	Structural maintenance of chromosomes flexible hinge domain-containing protein 1 OS=Homo sapiens OX=9606 GN=SMCHD1 PE=1 SV=2	SMCHD1	2	yes	23.09	2388.98	2229.53	2043.53	2441.23
ETYPDDPCFPSK	12	A6NHR9	Structural maintenance of chromosomes flexible hinge domain-containing protein 1 OS=Homo sapiens OX=9606 GN=SMCHD1 PE=1 SV=2	SMCHD1	2	yes	23.09	4564.35	5438.15	5435.12	3267.79
FIPGPPGNK	9	A6NHR9	Structural maintenance of chromosomes flexible hinge domain-containing protein 1 OS=Homo sapiens OX=9606 GN=SMCHD1 PE=1 SV=2	SMCHD1	2	yes	23.09	1421.28	2351.56	2502.98	2843.8
FLHHLIIEEK	10	A6NHR9	Structural maintenance of chromosomes flexible hinge domain-containing protein 1 OS=Homo sapiens OX=9606 GN=SMCHD1 PE=1 SV=2	SMCHD1	3	yes	23.09	802.221	2299.76	1563.06	1302.51
FQVSTNK	7	A6NHR9	Structural maintenance of chromosomes flexible hinge domain-containing protein 1 OS=Homo sapiens OX=9606 GN=SMCHD1 PE=1 SV=2	SMCHD1	2	yes	23.09	1326	1907.94	1633.86	1840.79
FVITTTSR	8	A6NHR9	Structural maintenance of chromosomes flexible hinge domain-containing protein 1 OS=Homo sapiens OX=9606 GN=SMCHD1 PE=1 SV=2	SMCHD1	2	yes	23.09	2428.76	2245.01	2048.14	1846.49
GEHTLQVK	8	A6NHR9	Structural maintenance of chromosomes flexible hinge domain-containing protein 1 OS=Homo sapiens OX=9606 GN=SMCHD1 PE=1 SV=2	SMCHD1	2	yes	23.09	1655.93	1766.75	2657.91	2806.26
GLAPIECYNR	10	A6NHR9	Structural maintenance of chromosomes flexible hinge domain-containing protein 1 OS=Homo sapiens OX=9606 GN=SMCHD1 PE=1 SV=2	SMCHD1	2	yes	23.09	4539.91	7551.61	6916.48	3832.48
GMVFGAPVPK	10	A6NHR9	Structural maintenance of chromosomes flexible hinge domain-containing protein 1 OS=Homo sapiens OX=9606 GN=SMCHD1 PE=1 SV=2	SMCHD1	2	yes	23.09	654.731	1470.91	1096.01	1116.38
GPNCVIR	7	A6NHR9	Structural maintenance of chromosomes flexible hinge domain-containing protein 1 OS=Homo sapiens OX=9606 GN=SMCHD1 PE=1 SV=2	SMCHD1	2	yes	23.09	1328.41	2010.98		2123.85
GSNEEDTDTPLFIGK	15	A6NHR9	Structural maintenance of chromosomes flexible hinge domain-containing protein 1 OS=Homo sapiens OX=9606 GN=SMCHD1 PE=1 SV=2	SMCHD1	2	yes	23.09		339.923
GVITRPDLPSK	11	A6NHR9	Structural maintenance of chromosomes flexible hinge domain-containing protein 1 OS=Homo sapiens OX=9606 GN=SMCHD1 PE=1 SV=2	SMCHD1	2	yes	23.09	4826.45	8850.09	6657.1	9014.72
IAHLAQIEDDR	11	A6NHR9	Structural maintenance of chromosomes flexible hinge domain-containing protein 1 OS=Homo sapiens OX=9606 GN=SMCHD1 PE=1 SV=2	SMCHD1	2	yes	23.09	5111.67	6941.16	7015.16	5114.6
IAHLAQIEDDR	11	A6NHR9	Structural maintenance of chromosomes flexible hinge domain-containing protein 1 OS=Homo sapiens OX=9606 GN=SMCHD1 PE=1 SV=2	SMCHD1	3	yes	23.09	1204.41	1613.98	980.016	1530.07
IEIPSCK	7	A6NHR9	Structural maintenance of chromosomes flexible hinge domain-containing protein 1 OS=Homo sapiens OX=9606 GN=SMCHD1 PE=1 SV=2	SMCHD1	2	yes	23.09	2349.14	3142.3	2591.77	2120.17
IKPPTPAVSNVR	12	A6NHR9	Structural maintenance of chromosomes flexible hinge domain-containing protein 1 OS=Homo sapiens OX=9606 GN=SMCHD1 PE=1 SV=2	SMCHD1	2	yes	23.09	14116.6	16889.6	13798.9	11118.2
IKPPTPAVSNVR	12	A6NHR9	Structural maintenance of chromosomes flexible hinge domain-containing protein 1 OS=Homo sapiens OX=9606 GN=SMCHD1 PE=1 SV=2	SMCHD1	3	yes	23.09	1279.64	1732.68	2092.57	1118.98
ISGALFTNDK	10	A6NHR9	Structural maintenance of chromosomes flexible hinge domain-containing protein 1 OS=Homo sapiens OX=9606 GN=SMCHD1 PE=1 SV=2	SMCHD1	2	yes	23.09	3488.69	6175.15	4695.11	5799.36
ITHCPTLLTR	10	A6NHR9	Structural maintenance of chromosomes flexible hinge domain-containing protein 1 OS=Homo sapiens OX=9606 GN=SMCHD1 PE=1 SV=2	SMCHD1	2	yes	23.09	5399.92	6979.06	6073.1	7249.08
ITHCPTLLTR	10	A6NHR9	Structural maintenance of chromosomes flexible hinge domain-containing protein 1 OS=Homo sapiens OX=9606 GN=SMCHD1 PE=1 SV=2	SMCHD1	3	yes	23.09		664.333	514.582	1075.96
IYDETQGR	8	A6NHR9	Structural maintenance of chromosomes flexible hinge domain-containing protein 1 OS=Homo sapiens OX=9606 GN=SMCHD1 PE=1 SV=2	SMCHD1	2	yes	23.09	3329.9	4800.96	5472.43	3948
KPSDSVHITNDDER	14	A6NHR9	Structural maintenance of chromosomes flexible hinge domain-containing protein 1 OS=Homo sapiens OX=9606 GN=SMCHD1 PE=1 SV=2	SMCHD1	2	yes	23.09		243.961
KYVEDEMAR	9	A6NHR9	Structural maintenance of chromosomes flexible hinge domain-containing protein 1 OS=Homo sapiens OX=9606 GN=SMCHD1 PE=1 SV=2	SMCHD1	2	yes	23.09	846.205	2216.75	1508.42	1963.78
LLFDETQGK	9	A6NHR9	Structural maintenance of chromosomes flexible hinge domain-containing protein 1 OS=Homo sapiens OX=9606 GN=SMCHD1 PE=1 SV=2	SMCHD1	2	yes	23.09	8495.46	12972.1	12659.5	11748.9
LMILPDPEKPVR	12	A6NHR9	Structural maintenance of chromosomes flexible hinge domain-containing protein 1 OS=Homo sapiens OX=9606 GN=SMCHD1 PE=1 SV=2	SMCHD1	2	yes	23.09	1342.99	2434.7	2599.7	3424.89
LMILPDPEKPVR	12	A6NHR9	Structural maintenance of chromosomes flexible hinge domain-containing protein 1 OS=Homo sapiens OX=9606 GN=SMCHD1 PE=1 SV=2	SMCHD1	3	yes	23.09	972.019	982.323	562.809	1001.47
LMPSNQQHK	9	A6NHR9	Structural maintenance of chromosomes flexible hinge domain-containing protein 1 OS=Homo sapiens OX=9606 GN=SMCHD1 PE=1 SV=2	SMCHD1	2	yes	23.09	5696.71	9583	7725.46	5768.91
LQIFSVEGQK	10	A6NHR9	Structural maintenance of chromosomes flexible hinge domain-containing protein 1 OS=Homo sapiens OX=9606 GN=SMCHD1 PE=1 SV=2	SMCHD1	2	yes	23.09	977.064	1481.33	1071.83	982.302
LSEQEELK	8	A6NHR9	Structural maintenance of chromosomes flexible hinge domain-containing protein 1 OS=Homo sapiens OX=9606 GN=SMCHD1 PE=1 SV=2	SMCHD1	2	yes	23.09	1172.4	1676.68	2904.1	3144.51
LSEQEELKK	9	A6NHR9	Structural maintenance of chromosomes flexible hinge domain-containing protein 1 OS=Homo sapiens OX=9606 GN=SMCHD1 PE=1 SV=2	SMCHD1	2	yes	23.09	756.33		869.421	922.925
MISKPADSQDVHELVLSK	18	A6NHR9	Structural maintenance of chromosomes flexible hinge domain-containing protein 1 OS=Homo sapiens OX=9606 GN=SMCHD1 PE=1 SV=2	SMCHD1	3	yes	23.09	2359.34	1725.17	1786.36	2035.1
NYFHLWTR	8	A6NHR9	Structural maintenance of chromosomes flexible hinge domain-containing protein 1 OS=Homo sapiens OX=9606 GN=SMCHD1 PE=1 SV=2	SMCHD1	2	yes	23.09	767.928	2043.2	1284.56	672.688
PADSQDVHELVLSK	14	A6NHR9	Structural maintenance of chromosomes flexible hinge domain-containing protein 1 OS=Homo sapiens OX=9606 GN=SMCHD1 PE=1 SV=2	SMCHD1	2	yes	23.09	436.424	183.979	222.975
PADSQDVHELVLSK	14	A6NHR9	Structural maintenance of chromosomes flexible hinge domain-containing protein 1 OS=Homo sapiens OX=9606 GN=SMCHD1 PE=1 SV=2	SMCHD1	3	yes	23.09	494.549	714.023	1415.6	999.012
PAGTPIGALR	10	A6NHR9	Structural maintenance of chromosomes flexible hinge domain-containing protein 1 OS=Homo sapiens OX=9606 GN=SMCHD1 PE=1 SV=2	SMCHD1	2	yes	23.09	7511.83	10945.1	11104.2	10574
PAVAVIDNGR	10	A6NHR9	Structural maintenance of chromosomes flexible hinge domain-containing protein 1 OS=Homo sapiens OX=9606 GN=SMCHD1 PE=1 SV=2	SMCHD1	2	yes	23.09	1452.59	1820.2	1121.99	1317.46
PIGDPVFAR	9	A6NHR9	Structural maintenance of chromosomes flexible hinge domain-containing protein 1 OS=Homo sapiens OX=9606 GN=SMCHD1 PE=1 SV=2	SMCHD1	2	yes	23.09	11602.5	16533	14835	14095.6
QELDEHEK	8	A6NHR9	Structural maintenance of chromosomes flexible hinge domain-containing protein 1 OS=Homo sapiens OX=9606 GN=SMCHD1 PE=1 SV=2	SMCHD1	2	yes	23.09	950.509	1547.21	1439.98	1429.06
SCTLPNYTK	9	A6NHR9	Structural maintenance of chromosomes flexible hinge domain-containing protein 1 OS=Homo sapiens OX=9606 GN=SMCHD1 PE=1 SV=2	SMCHD1	2	yes	23.09	3762.39	5906.05	4906.12	5293.12
SLNSDISYFGVGGK	14	A6NHR9	Structural maintenance of chromosomes flexible hinge domain-containing protein 1 OS=Homo sapiens OX=9606 GN=SMCHD1 PE=1 SV=2	SMCHD1	2	yes	23.09		725.746		692.27
TTFQENTQSISVR	13	A6NHR9	Structural maintenance of chromosomes flexible hinge domain-containing protein 1 OS=Homo sapiens OX=9606 GN=SMCHD1 PE=1 SV=2	SMCHD1	2	yes	23.09	4582.84	5750.57	5739.41	5491.03
TVYLFDR	7	A6NHR9	Structural maintenance of chromosomes flexible hinge domain-containing protein 1 OS=Homo sapiens OX=9606 GN=SMCHD1 PE=1 SV=2	SMCHD1	2	yes	23.09	890.774	664.343	472.582	833.36
VILHSSSGNK	10	A6NHR9	Structural maintenance of chromosomes flexible hinge domain-containing protein 1 OS=Homo sapiens OX=9606 GN=SMCHD1 PE=1 SV=2	SMCHD1	2	yes	23.09	2172.24	3317.61	3848.06	3174.23
VNWTPEINK	9	A6NHR9	Structural maintenance of chromosomes flexible hinge domain-containing protein 1 OS=Homo sapiens OX=9606 GN=SMCHD1 PE=1 SV=2	SMCHD1	2	yes	23.09	3319.52	4870.11	4909.15	4129.69
VQLISGPPAK	10	A6NHR9	Structural maintenance of chromosomes flexible hinge domain-containing protein 1 OS=Homo sapiens OX=9606 GN=SMCHD1 PE=1 SV=2	SMCHD1	2	yes	23.09	9902.06	13800.7	9751.89	11185.5
YHPFLYDR	8	A6NHR9	Structural maintenance of chromosomes flexible hinge domain-containing protein 1 OS=Homo sapiens OX=9606 GN=SMCHD1 PE=1 SV=2	SMCHD1	2	yes	23.09	3222.66	4884.48	3498.1	3192.16
AAAAASAAGPGGLVAGK	17	A6NIH7	Protein unc-119 homolog B OS=Homo sapiens OX=9606 GN=UNC119B PE=1 SV=1	UNC119B	2	yes	6.77	734.654	820.674	1342.53	1479.21
AAVPELSAQPAGSPR	15	A6NIX2	Wilms tumor protein 1-interacting protein OS=Homo sapiens OX=9606 GN=WTIP PE=1 SV=3	WTIP	2	yes	22.56	2830.12	2159.48	1333.28	2076.64
ALEARTAR	8	A6NIX2	Wilms tumor protein 1-interacting protein OS=Homo sapiens OX=9606 GN=WTIP PE=1 SV=3	WTIP	2	yes	22.56		3749.91	7713.66	5557.79
ASLAGSDGGGGGGSAR	16	A6NIX2	Wilms tumor protein 1-interacting protein OS=Homo sapiens OX=9606 GN=WTIP PE=1 SV=3	WTIP	2	yes	22.56	758.503	893.674	437.605	708.146
GSGGPEAGADGLSR	14	A6NIX2	Wilms tumor protein 1-interacting protein OS=Homo sapiens OX=9606 GN=WTIP PE=1 SV=3	WTIP	2	yes	22.56	7093.37	2352.05	2946.42	3533.86
PGPGPPSVGSAR	12	A6NIX2	Wilms tumor protein 1-interacting protein OS=Homo sapiens OX=9606 GN=WTIP PE=1 SV=3	WTIP	2	yes	22.56	749.094	1170.42	1222.17	1348.44
PILPAQGCETTIR	13	A6NIX2	Wilms tumor protein 1-interacting protein OS=Homo sapiens OX=9606 GN=WTIP PE=1 SV=3	WTIP	2	yes	22.56	1156.85	1293.59	1418.4	904.135
SSGISLGYDQR	11	A6NIX2	Wilms tumor protein 1-interacting protein OS=Homo sapiens OX=9606 GN=WTIP PE=1 SV=3	WTIP	2	yes	22.56	2535.39	1824.41	1976.3	1915.64
IYPGPDTEK	9	A6NNM8	Tubulin polyglutamylase TTLL13 OS=Homo sapiens OX=9606 GN=TTLL13 PE=1 SV=2	TTLL13	2	yes	1.1		480.205
EGATSCSASGIR	12	A7E2V4	Zinc finger SWIM domain-containing protein 8 OS=Homo sapiens OX=9606 GN=ZSWIM8 PE=1 SV=1	ZSWIM8	2	yes	1.2	543.493	593.538	846.061	308.986
IHNASAVCLR	10	A7E2V4	Zinc finger SWIM domain-containing protein 8 OS=Homo sapiens OX=9606 GN=ZSWIM8 PE=1 SV=1	ZSWIM8	2	yes	1.2	386.397	935.494	1260.01	913.609
FIRIHFGPSGK	11	A7E2Y1	Myosin-7B OS=Homo sapiens OX=9606 GN=MYH7B PE=1 SV=4	MYH7B	2	yes	1.51	1794.25	1032.17	1596.02	822.626
FSDAVSAATDEER	13	A7KAX9	Rho GTPase-activating protein 32 OS=Homo sapiens OX=9606 GN=ARHGAP32 PE=1 SV=1	ARHGAP32	2	yes	3.79	1223.15	882.12	1557.62
FSQLSELPR	9	A7KAX9	Rho GTPase-activating protein 32 OS=Homo sapiens OX=9606 GN=ARHGAP32 PE=1 SV=1	ARHGAP32	2	yes	3.79	1397.27	1008.84	1287.37	1274.03
ISMAMQEGAASLSR	14	A7KAX9	Rho GTPase-activating protein 32 OS=Homo sapiens OX=9606 GN=ARHGAP32 PE=1 SV=1	ARHGAP32	2	yes	3.79	775.873	521.633	954.799
LLTLEEAQAR	10	A7KAX9	Rho GTPase-activating protein 32 OS=Homo sapiens OX=9606 GN=ARHGAP32 PE=1 SV=1	ARHGAP32	2	yes	3.79	4128.77	2842.24	3598.71	2125.45
VEYVSSLSSSVR	12	A7KAX9	Rho GTPase-activating protein 32 OS=Homo sapiens OX=9606 GN=ARHGAP32 PE=1 SV=1	ARHGAP32	2	yes	3.79	783.848	463.126	1197.61	1098.97
VPLLHLR	7	A7KAX9	Rho GTPase-activating protein 32 OS=Homo sapiens OX=9606 GN=ARHGAP32 PE=1 SV=1	ARHGAP32	2	yes	3.79	3376.76	1504.67	2643.44	2265.61
YIEVGEGPAALQGK	14	A7KAX9	Rho GTPase-activating protein 32 OS=Homo sapiens OX=9606 GN=ARHGAP32 PE=1 SV=1	ARHGAP32	2	yes	3.79	546.901	430.562		449.46
AAPPCPPCQSPVPQR	15	A7MCY6	TANK-binding kinase 1-binding protein 1 OS=Homo sapiens OX=9606 GN=TBKBP1 PE=1 SV=1	TBKBP1	2	yes	23.74	15843.2	10415.4	13156.4	11081.1
ALVETHLR	8	A7MCY6	TANK-binding kinase 1-binding protein 1 OS=Homo sapiens OX=9606 GN=TBKBP1 PE=1 SV=1	TBKBP1	2	yes	23.74	10453.8	5511.63	7083.24	3630.62
AQDLASNQSER	11	A7MCY6	TANK-binding kinase 1-binding protein 1 OS=Homo sapiens OX=9606 GN=TBKBP1 PE=1 SV=1	TBKBP1	2	yes	23.74	6119.97	4113.17	4131.42	3060.36
AYAKPPSHHVK	11	A7MCY6	TANK-binding kinase 1-binding protein 1 OS=Homo sapiens OX=9606 GN=TBKBP1 PE=1 SV=1	TBKBP1	3	yes	23.74	1182.83	1155.13	788.791	688.449
AYGSELYGPGR	11	A7MCY6	TANK-binding kinase 1-binding protein 1 OS=Homo sapiens OX=9606 GN=TBKBP1 PE=1 SV=1	TBKBP1	2	yes	23.74	7296.72	4834.37	6803.28	5703.4
EEQLQAECER	10	A7MCY6	TANK-binding kinase 1-binding protein 1 OS=Homo sapiens OX=9606 GN=TBKBP1 PE=1 SV=1	TBKBP1	2	yes	23.74	4016.27	4453.62	4500.43	5024.57
ELSSLQGR	8	A7MCY6	TANK-binding kinase 1-binding protein 1 OS=Homo sapiens OX=9606 GN=TBKBP1 PE=1 SV=1	TBKBP1	2	yes	23.74	3573.71	2358.79	3681.87	3525.63
HIDSHLENSK	10	A7MCY6	TANK-binding kinase 1-binding protein 1 OS=Homo sapiens OX=9606 GN=TBKBP1 PE=1 SV=1	TBKBP1	2	yes	23.74	541.632	626.459	1227.66	557.748
LEEALEAAQGEAR	13	A7MCY6	TANK-binding kinase 1-binding protein 1 OS=Homo sapiens OX=9606 GN=TBKBP1 PE=1 SV=1	TBKBP1	2	yes	23.74	4639.27	4161.88	4367.79	2525.56
LNQFQHELQK	10	A7MCY6	TANK-binding kinase 1-binding protein 1 OS=Homo sapiens OX=9606 GN=TBKBP1 PE=1 SV=1	TBKBP1	2	yes	23.74	3233.45	1575.99	2255.6	1161.58
QICGLEQQLR	10	A7MCY6	TANK-binding kinase 1-binding protein 1 OS=Homo sapiens OX=9606 GN=TBKBP1 PE=1 SV=1	TBKBP1	2	yes	23.74	10672.7	6458.88	9585.33	7363.3
RLEEALEAAQGEAR	14	A7MCY6	TANK-binding kinase 1-binding protein 1 OS=Homo sapiens OX=9606 GN=TBKBP1 PE=1 SV=1	TBKBP1	3	yes	23.74	4456.05	2705.61	2734.36	2842.85
SPASPSCPSPVPQR	14	A7MCY6	TANK-binding kinase 1-binding protein 1 OS=Homo sapiens OX=9606 GN=TBKBP1 PE=1 SV=1	TBKBP1	2	yes	23.74	3135.23	1351.03	2487.23	1918.9
SPVPPSCQSPSPQR	14	A7MCY6	TANK-binding kinase 1-binding protein 1 OS=Homo sapiens OX=9606 GN=TBKBP1 PE=1 SV=1	TBKBP1	2	yes	23.74	1578.89		1601.32
DRGTLPDR	8	A8CG34	Nuclear envelope pore membrane protein POM 121C OS=Homo sapiens OX=9606 GN=POM121C PE=1 SV=3	POM121C	2	yes	3.91	7462.48		7039.72	6466.67
GLNSQSSDDHLNK	13	A8CG34	Nuclear envelope pore membrane protein POM 121C OS=Homo sapiens OX=9606 GN=POM121C PE=1 SV=3	POM121C	2	yes	3.91	138.015	239.728	380.885	107.446
NAITSSYSSTR	11	A8CG34	Nuclear envelope pore membrane protein POM 121C OS=Homo sapiens OX=9606 GN=POM121C PE=1 SV=3	POM121C	2	yes	3.91	1754.03	1101.33	1300.14	1993.2
PGPPQPAPAPEGQDLR	16	A8CG34	Nuclear envelope pore membrane protein POM 121C OS=Homo sapiens OX=9606 GN=POM121C PE=1 SV=3	POM121C	2	yes	3.91	3013.52	2273.76	1937.23	927.262
VLHGEVIVEKDD	12	B0YJ81	Very-long-chain (3R)-3-hydroxyacyl-CoA dehydratase 1 OS=Homo sapiens OX=9606 GN=HACD1 PE=1 SV=1	HACD1	2	yes	4.17	607.233	613.641	418.341	596.374
ETKPEVGLVNIK	12	B2RTY4	Unconventional myosin-IXa OS=Homo sapiens OX=9606 GN=MYO9A PE=1 SV=2	MYO9A	2	yes	3.89	825.635	1220.3	1293.34	1107.32
FEDNEHTLR	9	B2RTY4	Unconventional myosin-IXa OS=Homo sapiens OX=9606 GN=MYO9A PE=1 SV=2	MYO9A	2	yes	3.89		1498.94	1868.27	991.123
IGECLVAPSSYQSK	14	B2RTY4	Unconventional myosin-IXa OS=Homo sapiens OX=9606 GN=MYO9A PE=1 SV=2	MYO9A	2	yes	3.89	399.066	865.494	388.46
INLNPDNYQVGK	12	B2RTY4	Unconventional myosin-IXa OS=Homo sapiens OX=9606 GN=MYO9A PE=1 SV=2	MYO9A	2	yes	3.89	1919.34	1740.05	1878.8	2144.83
LSSGTSLLDK	10	B2RTY4	Unconventional myosin-IXa OS=Homo sapiens OX=9606 GN=MYO9A PE=1 SV=2	MYO9A	2	yes	3.89	6444.57
LVYQEHNER	9	B2RTY4	Unconventional myosin-IXa OS=Homo sapiens OX=9606 GN=MYO9A PE=1 SV=2	MYO9A	2	yes	3.89	223.534	605.492	395.1	416.922
TMSQGEITK	9	B2RTY4	Unconventional myosin-IXa OS=Homo sapiens OX=9606 GN=MYO9A PE=1 SV=2	MYO9A	2	yes	3.89	518.332		883.242	784.903
SQVQAIGEK	9	C4AMC7	Putative WAS protein family homolog 3 OS=Homo sapiens OX=9606 GN=WASH3P PE=1 SV=2	WASH3P	2	no	6.26	1761.89	1919.31	419.641	1977.91
THVMLGAETEEK	12	C4AMC7	Putative WAS protein family homolog 3 OS=Homo sapiens OX=9606 GN=WASH3P PE=1 SV=2	WASH3P	2	no	6.26	273.094		278.92	296.418
VSGDIFSR	8	C4AMC7	Putative WAS protein family homolog 3 OS=Homo sapiens OX=9606 GN=WASH3P PE=1 SV=2	WASH3P	2	no	6.26	1537.57	2812.42	2030.1	2374.16
AHGHCLHEIFLLR	13	O00116	Alkyldihydroxyacetonephosphate synthase, peroxisomal OS=Homo sapiens OX=9606 GN=AGPS PE=1 SV=1	AGPS	3	yes	11.25	805.916	1149.69	1128.72	992.079
ETNISYSQEADDR	13	O00116	Alkyldihydroxyacetonephosphate synthase, peroxisomal OS=Homo sapiens OX=9606 GN=AGPS PE=1 SV=1	AGPS	2	yes	11.25	611.827	1076.16	1144.5	997.282
EWIQNTLGVNVEHK	14	O00116	Alkyldihydroxyacetonephosphate synthase, peroxisomal OS=Homo sapiens OX=9606 GN=AGPS PE=1 SV=1	AGPS	2	yes	11.25	417.968	242.365	552.655	262.486
FGGLAAGEDNGQR	13	O00116	Alkyldihydroxyacetonephosphate synthase, peroxisomal OS=Homo sapiens OX=9606 GN=AGPS PE=1 SV=1	AGPS	2	yes	11.25	545.063	734.185	755.161	921.572
IRPVPEYQK	9	O00116	Alkyldihydroxyacetonephosphate synthase, peroxisomal OS=Homo sapiens OX=9606 GN=AGPS PE=1 SV=1	AGPS	2	yes	11.25		1856.31	1134.71	1678.36
TIISLDTSQMNR	12	O00116	Alkyldihydroxyacetonephosphate synthase, peroxisomal OS=Homo sapiens OX=9606 GN=AGPS PE=1 SV=1	AGPS	2	yes	11.25	668.644	706.009	677.485	1297.61
AALQEEEQASK	11	O00139	Kinesin-like protein KIF2A OS=Homo sapiens OX=9606 GN=KIF2A PE=1 SV=3	KIF2A	2	yes	27.48	13477.3	14863.9	13514.9	16712.6
AVFQESIR	8	O00139	Kinesin-like protein KIF2A OS=Homo sapiens OX=9606 GN=KIF2A PE=1 SV=3	KIF2A	2	yes	27.48	9243.92	8649.04	8490.88	10488.6
DSFIGENSR	9	O00139	Kinesin-like protein KIF2A OS=Homo sapiens OX=9606 GN=KIF2A PE=1 SV=3	KIF2A	2	yes	27.48	5470.62	5484.01	4221.83	5466.12
DVVMVHEPK	9	O00139	Kinesin-like protein KIF2A OS=Homo sapiens OX=9606 GN=KIF2A PE=1 SV=3	KIF2A	2	yes	27.48	12033.3	12546.5	13576.9	12356.1
ELTVDPTAAGDVR	13	O00139	Kinesin-like protein KIF2A OS=Homo sapiens OX=9606 GN=KIF2A PE=1 SV=3	KIF2A	2	yes	27.48	10121.4	11900.1	12300.2	10350.7
GMATCFAYGQTGSGK	15	O00139	Kinesin-like protein KIF2A OS=Homo sapiens OX=9606 GN=KIF2A PE=1 SV=3	KIF2A	2	yes	27.48	4988.57	4949.49	4406.62	5081.4
KEFGPPSR	8	O00139	Kinesin-like protein KIF2A OS=Homo sapiens OX=9606 GN=KIF2A PE=1 SV=3	KIF2A	2	yes	27.48	6632.73	7464.89	4995.92	7404.19
LEGAEINK	8	O00139	Kinesin-like protein KIF2A OS=Homo sapiens OX=9606 GN=KIF2A PE=1 SV=3	KIF2A	2	yes	27.48	5460.42	5744.68	6163.68	7473.4
LIDIGNSCR	9	O00139	Kinesin-like protein KIF2A OS=Homo sapiens OX=9606 GN=KIF2A PE=1 SV=3	KIF2A	2	yes	27.48	29627.8	24890.6	25693.6	30915.6
LQQQELR	7	O00139	Kinesin-like protein KIF2A OS=Homo sapiens OX=9606 GN=KIF2A PE=1 SV=3	KIF2A	2	yes	27.48	17951.6	17435.3	13251.8	19063.1
NKPHTPFR	8	O00139	Kinesin-like protein KIF2A OS=Homo sapiens OX=9606 GN=KIF2A PE=1 SV=3	KIF2A	2	yes	27.48	6409.65	5965.94	5200.76	6953.25
PIMHHPPNQIDDLETQWGVGSSPQR	25	O00139	Kinesin-like protein KIF2A OS=Homo sapiens OX=9606 GN=KIF2A PE=1 SV=3	KIF2A	4	yes	27.48	1144.86	8593.15	14201	18541.3
PLTTADPIDEHR	12	O00139	Kinesin-like protein KIF2A OS=Homo sapiens OX=9606 GN=KIF2A PE=1 SV=3	KIF2A	2	yes	27.48	4375.89	3644.85	4320.3	4392.38
PLTTADPIDEHR	12	O00139	Kinesin-like protein KIF2A OS=Homo sapiens OX=9606 GN=KIF2A PE=1 SV=3	KIF2A	3	yes	27.48	10248.1	11037	11009.1	12029.8
QQVQVVGLQER	11	O00139	Kinesin-like protein KIF2A OS=Homo sapiens OX=9606 GN=KIF2A PE=1 SV=3	KIF2A	2	yes	27.48	23422.6	22400.3	20155.1	22535
SHAVFQIILR	10	O00139	Kinesin-like protein KIF2A OS=Homo sapiens OX=9606 GN=KIF2A PE=1 SV=3	KIF2A	2	yes	27.48	335.53	552.443	331.215	412.108
THTMGGDFSGK	11	O00139	Kinesin-like protein KIF2A OS=Homo sapiens OX=9606 GN=KIF2A PE=1 SV=3	KIF2A	2	yes	27.48	5369.89	4325.05	5886.24	4455.99
TVASIKNDPPSR	12	O00139	Kinesin-like protein KIF2A OS=Homo sapiens OX=9606 GN=KIF2A PE=1 SV=3	KIF2A	2	yes	27.48	1403.51		477.004	267.72
YLENQTFR	8	O00139	Kinesin-like protein KIF2A OS=Homo sapiens OX=9606 GN=KIF2A PE=1 SV=3	KIF2A	2	yes	27.48	18606.5	15829.7	17878.3	19121.6
TNPETCYQR	9	O00142	Thymidine kinase 2, mitochondrial OS=Homo sapiens OX=9606 GN=TK2 PE=1 SV=4	TK2	2	yes	3.4		920.126	909.606	808.144
DIRPVCR	7	O00148	ATP-dependent RNA helicase DDX39A OS=Homo sapiens OX=9606 GN=DDX39A PE=1 SV=2	DDX39A	2	yes	12.88	3853.74	4498.58	4092.25	4707.06
HFVLDECDK	9	O00148	ATP-dependent RNA helicase DDX39A OS=Homo sapiens OX=9606 GN=DDX39A PE=1 SV=2	DDX39A	2	yes	12.88	2856.54	1937.6	3191.53	1656.74
NCPHVVVGTPGR	12	O00148	ATP-dependent RNA helicase DDX39A OS=Homo sapiens OX=9606 GN=DDX39A PE=1 SV=2	DDX39A	2	yes	12.88	924.735	1146.15	1150.19	1741.97
GHFFVEDQIYCEK	13	O00151	PDZ and LIM domain protein 1 OS=Homo sapiens OX=9606 GN=PDLIM1 PE=1 SV=4	PDLIM1	2	yes	3.95	718.238		124.487
ADLPPCGACITGR	13	O00154	Cytosolic acyl coenzyme A thioester hydrolase OS=Homo sapiens OX=9606 GN=ACOT7 PE=1 SV=3	ACOT7	2	yes	6.58	4673.63	5673.85	5746.62	2070.86
MIEEAGAIISTR	12	O00154	Cytosolic acyl coenzyme A thioester hydrolase OS=Homo sapiens OX=9606 GN=ACOT7 PE=1 SV=3	ACOT7	2	yes	6.58	1880.57			762.808
CIKPNDAK	8	O00159	Unconventional myosin-Ic OS=Homo sapiens OX=9606 GN=MYO1C PE=1 SV=4	MYO1C	2	yes	22.39	10427.1	10314.4	9038.08	5952.63
CPENAFFLDHVR	12	O00159	Unconventional myosin-Ic OS=Homo sapiens OX=9606 GN=MYO1C PE=1 SV=4	MYO1C	2	yes	22.39	1168.05	1054.23	355.048	369.933
DNYPQSVPR	9	O00159	Unconventional myosin-Ic OS=Homo sapiens OX=9606 GN=MYO1C PE=1 SV=4	MYO1C	2	yes	22.39	34054.3	41946.4	36576.4	48118.1
DQAVMISGESGAGK	14	O00159	Unconventional myosin-Ic OS=Homo sapiens OX=9606 GN=MYO1C PE=1 SV=4	MYO1C	2	yes	22.39	13917.7	19844.9	12755.4	21024.4
DVESPSWR	8	O00159	Unconventional myosin-Ic OS=Homo sapiens OX=9606 GN=MYO1C PE=1 SV=4	MYO1C	2	yes	22.39	2238.69	3326.62	2226.16	4265.4
EASELLR	7	O00159	Unconventional myosin-Ic OS=Homo sapiens OX=9606 GN=MYO1C PE=1 SV=4	MYO1C	2	yes	22.39	11220.5	12347.6	12154.2	19839.9
FDEVLIR	7	O00159	Unconventional myosin-Ic OS=Homo sapiens OX=9606 GN=MYO1C PE=1 SV=4	MYO1C	2	yes	22.39	7215.68	9355.89	7785.44	9253.9
HHPHFLTHK	9	O00159	Unconventional myosin-Ic OS=Homo sapiens OX=9606 GN=MYO1C PE=1 SV=4	MYO1C	2	yes	22.39	320.202	2661.76	650.368	3799.92
HLGYKPEEYK	10	O00159	Unconventional myosin-Ic OS=Homo sapiens OX=9606 GN=MYO1C PE=1 SV=4	MYO1C	2	yes	22.39	859.797	1156.33		1055.9
HLGYKPEEYK	10	O00159	Unconventional myosin-Ic OS=Homo sapiens OX=9606 GN=MYO1C PE=1 SV=4	MYO1C	3	yes	22.39	7600.4	8054.95	5913.67	7975.49
IICDLVEEK	9	O00159	Unconventional myosin-Ic OS=Homo sapiens OX=9606 GN=MYO1C PE=1 SV=4	MYO1C	2	yes	22.39	2729.64	4203.36	3260.85	5185.77
KDNYPQSVPR	10	O00159	Unconventional myosin-Ic OS=Homo sapiens OX=9606 GN=MYO1C PE=1 SV=4	MYO1C	2	yes	22.39	2065.91	1330.05	2223.33	129.834
KYEAFLQR	8	O00159	Unconventional myosin-Ic OS=Homo sapiens OX=9606 GN=MYO1C PE=1 SV=4	MYO1C	2	yes	22.39	8894.99	10325.1	11559.6	15465.2
LGTDEISPR	9	O00159	Unconventional myosin-Ic OS=Homo sapiens OX=9606 GN=MYO1C PE=1 SV=4	MYO1C	2	yes	22.39	29234.7	41108.7	31303.1	51975.8
LLQFYAETCPAPER	14	O00159	Unconventional myosin-Ic OS=Homo sapiens OX=9606 GN=MYO1C PE=1 SV=4	MYO1C	2	yes	22.39	2651.21	2102.56	2482.03	4585.5
LLSVEGSTLR	10	O00159	Unconventional myosin-Ic OS=Homo sapiens OX=9606 GN=MYO1C PE=1 SV=4	MYO1C	2	yes	22.39	44590.6	46159	46412.7	62332
NGHLAVVAPR	10	O00159	Unconventional myosin-Ic OS=Homo sapiens OX=9606 GN=MYO1C PE=1 SV=4	MYO1C	2	yes	22.39	4383.57	8694.32	5506.03	10384.3
NLKETMCSSK	10	O00159	Unconventional myosin-Ic OS=Homo sapiens OX=9606 GN=MYO1C PE=1 SV=4	MYO1C	2	yes	22.39	1078.82	528.557		752.251
NNDLLFR	7	O00159	Unconventional myosin-Ic OS=Homo sapiens OX=9606 GN=MYO1C PE=1 SV=4	MYO1C	2	yes	22.39	2524.92	7278.02	3310.02	7093.04
NPIMSQCFDR	10	O00159	Unconventional myosin-Ic OS=Homo sapiens OX=9606 GN=MYO1C PE=1 SV=4	MYO1C	2	yes	22.39	40592.7	46194.3	42767.7	58623.1
NPQSYLYLVK	10	O00159	Unconventional myosin-Ic OS=Homo sapiens OX=9606 GN=MYO1C PE=1 SV=4	MYO1C	2	yes	22.39			982.612	1190.9
PQDGVAVLVR	10	O00159	Unconventional myosin-Ic OS=Homo sapiens OX=9606 GN=MYO1C PE=1 SV=4	MYO1C	2	yes	22.39	33927.7	50600.8	40885	55171.2
QKGDVVLQSDHVIETLTK	18	O00159	Unconventional myosin-Ic OS=Homo sapiens OX=9606 GN=MYO1C PE=1 SV=4	MYO1C	3	yes	22.39	975.108	1857.18	1403.57	664.384
RDQAVMISGESGAGK	15	O00159	Unconventional myosin-Ic OS=Homo sapiens OX=9606 GN=MYO1C PE=1 SV=4	MYO1C	3	yes	22.39	747.63			1114.31
RPETVATQFK	10	O00159	Unconventional myosin-Ic OS=Homo sapiens OX=9606 GN=MYO1C PE=1 SV=4	MYO1C	2	yes	22.39	2423.35	2557.96	2561.55	3847.19
VTMESALTAR	10	O00159	Unconventional myosin-Ic OS=Homo sapiens OX=9606 GN=MYO1C PE=1 SV=4	MYO1C	2	yes	22.39	20866.5	21885.6	20788.2	29108.2
WAAQTIR	7	O00159	Unconventional myosin-Ic OS=Homo sapiens OX=9606 GN=MYO1C PE=1 SV=4	MYO1C	2	yes	22.39	24547.7	29324.5	23710	32718.3
FDDVWPMDPHPR	12	O00165	HCLS1-associated protein X-1 OS=Homo sapiens OX=9606 GN=HAX1 PE=1 SV=2	HAX1	2	yes	15.05	803.825	883.665	1056.36	303.661
IFGGVLESDAR	11	O00165	HCLS1-associated protein X-1 OS=Homo sapiens OX=9606 GN=HAX1 PE=1 SV=2	HAX1	2	yes	15.05	1910.54	1811.69	1953.93	2037.05
ITKPDGIVEER	11	O00165	HCLS1-associated protein X-1 OS=Homo sapiens OX=9606 GN=HAX1 PE=1 SV=2	HAX1	2	yes	15.05	2277.2	2943.25	3065.23	3158.49
ITKPDGIVEER	11	O00165	HCLS1-associated protein X-1 OS=Homo sapiens OX=9606 GN=HAX1 PE=1 SV=2	HAX1	3	yes	15.05	410.875	304.408		252.2
YPDSHQPR	8	O00165	HCLS1-associated protein X-1 OS=Homo sapiens OX=9606 GN=HAX1 PE=1 SV=2	HAX1	2	yes	15.05	1138.93	1868.18	1807.29	2537.1
AVPLIHQEGNR	11	O00170	AH receptor-interacting protein OS=Homo sapiens OX=9606 GN=AIP PE=1 SV=3	AIP	2	yes	6.06	2782.72	2777.86	2222.99	2010.38
HCCGVAQMR	9	O00170	AH receptor-interacting protein OS=Homo sapiens OX=9606 GN=AIP PE=1 SV=3	AIP	2	yes	6.06	519.626			609.586
GVVSLSQELSSPEQK	15	O00189	AP-4 complex subunit mu-1 OS=Homo sapiens OX=9606 GN=AP4M1 PE=1 SV=2	AP4M1	2	yes	3.31		908.052	726.941	732.639
ALKDPNQLIR	10	O00203	AP-3 complex subunit beta-1 OS=Homo sapiens OX=9606 GN=AP3B1 PE=1 SV=3	AP3B1	2	yes	8.59	1219.86	1731.77	1161.43	940.113
EASADLSPYVR	11	O00203	AP-3 complex subunit beta-1 OS=Homo sapiens OX=9606 GN=AP3B1 PE=1 SV=3	AP3B1	2	yes	8.59	1566.02	3254.05	4135.49	3170.47
EGSTAQLIINTEK	13	O00203	AP-3 complex subunit beta-1 OS=Homo sapiens OX=9606 GN=AP3B1 PE=1 SV=3	AP3B1	2	yes	8.59	1557.9	3819.95	3058.78	3033.46
KIENIHIGEK	10	O00203	AP-3 complex subunit beta-1 OS=Homo sapiens OX=9606 GN=AP3B1 PE=1 SV=3	AP3B1	2	yes	8.59		1218.31	1536.95	1339.34
LLQMQPAQHGEIIK	14	O00203	AP-3 complex subunit beta-1 OS=Homo sapiens OX=9606 GN=AP3B1 PE=1 SV=3	AP3B1	2	yes	8.59	1572.72	3240.14	1279.21	1789.39
LYSLDPEQK	9	O00203	AP-3 complex subunit beta-1 OS=Homo sapiens OX=9606 GN=AP3B1 PE=1 SV=3	AP3B1	2	yes	8.59	3737.21	6643.1	6538.34	6182.62
QFAAATIQTIGR	12	O00203	AP-3 complex subunit beta-1 OS=Homo sapiens OX=9606 GN=AP3B1 PE=1 SV=3	AP3B1	2	yes	8.59		3461.66	3770.55	2753.95
THVLLHR	7	O00203	AP-3 complex subunit beta-1 OS=Homo sapiens OX=9606 GN=AP3B1 PE=1 SV=3	AP3B1	2	yes	8.59	2859.93	4651.04	4838.19	4862.86
YDQNYDIR	8	O00203	AP-3 complex subunit beta-1 OS=Homo sapiens OX=9606 GN=AP3B1 PE=1 SV=3	AP3B1	2	yes	8.59	1998.28		2616.91	1207.19
LQATAVGPK	9	O00213	Amyloid beta precursor protein binding family B member 1 OS=Homo sapiens OX=9606 GN=APBB1 PE=1 SV=2	APBB1	2	yes	5.07	2260.43	1519.13	2161	1500.33
SAMGEGGGPEPGPANAK	17	O00213	Amyloid beta precursor protein binding family B member 1 OS=Homo sapiens OX=9606 GN=APBB1 PE=1 SV=2	APBB1	2	yes	5.07	725.599	945.735	1110.62	1368.35
SSVAVNNCIR	10	O00213	Amyloid beta precursor protein binding family B member 1 OS=Homo sapiens OX=9606 GN=APBB1 PE=1 SV=2	APBB1	2	yes	5.07	3072.63	2365.14	4285.35	3376.9
AGCIVCNTLINEK	13	O00214	Galectin-8 OS=Homo sapiens OX=9606 GN=LGALS8 PE=1 SV=4	LGALS8	2	yes	9.78	511.543	992.759	690.985	510.543
DIALHLNPR	9	O00214	Galectin-8 OS=Homo sapiens OX=9606 GN=LGALS8 PE=1 SV=4	LGALS8	2	yes	9.78	730.149	946.494	607.467	924.365
IDTLGIYGK	9	O00214	Galectin-8 OS=Homo sapiens OX=9606 GN=LGALS8 PE=1 SV=4	LGALS8	2	yes	9.78	2210.09	1889.43	2128.87	2711.81
EPATINYPFEK	11	O00217	NADH dehydrogenase [ubiquinone] iron-sulfur protein 8, mitochondrial OS=Homo sapiens OX=9606 GN=NDUFS8 PE=1 SV=1	NDUFS8	2	yes	14.76	1099.62	869.286	1284.83	1957.44
RYPSGEER	8	O00217	NADH dehydrogenase [ubiquinone] iron-sulfur protein 8, mitochondrial OS=Homo sapiens OX=9606 GN=NDUFS8 PE=1 SV=1	NDUFS8	2	yes	14.76		1099.25	925.9	1250.86
YVNMQDPEMDMK	12	O00217	NADH dehydrogenase [ubiquinone] iron-sulfur protein 8, mitochondrial OS=Homo sapiens OX=9606 GN=NDUFS8 PE=1 SV=1	NDUFS8	2	yes	14.76	2058.11	1376.27	1968.97	2113.71
TALHLAVETQER	12	O00221	NF-kappa-B inhibitor epsilon OS=Homo sapiens OX=9606 GN=NFKBIE PE=1 SV=3	NFKBIE	2	yes	2.4	1487.63	1201.48	2369.51	1083.6
DIQENDEEAVQVK	13	O00231	26S proteasome non-ATPase regulatory subunit 11 OS=Homo sapiens OX=9606 GN=PSMD11 PE=1 SV=3	PSMD11	2	yes	3.08	498.276
IYVEIER	7	O00232	26S proteasome non-ATPase regulatory subunit 12 OS=Homo sapiens OX=9606 GN=PSMD12 PE=1 SV=3	PSMD12	2	yes	1.54	1244.83	615.144	1232.1	1684.13
SDVDLYQVR	9	O00233	26S proteasome non-ATPase regulatory subunit 9 OS=Homo sapiens OX=9606 GN=PSMD9 PE=1 SV=3	PSMD9	2	yes	4.04	2326.86	2522.2	3036.76	1688.52
GLGTGQGAVSGPPR	14	O00255	Menin OS=Homo sapiens OX=9606 GN=MEN1 PE=1 SV=5	MEN1	2	yes	2.3	1409.87	859.031	808.418	593.112
EAFGEQPLQLTTK	13	O00257	E3 SUMO-protein ligase CBX4 OS=Homo sapiens OX=9606 GN=CBX4 PE=1 SV=3	CBX4	2	yes	19.82	628.214
EAPSPTCPDLGAK	13	O00257	E3 SUMO-protein ligase CBX4 OS=Homo sapiens OX=9606 GN=CBX4 PE=1 SV=3	CBX4	2	yes	19.82	1684.49	1536.66	1164.98	2075.33
HHPYQPDPK	9	O00257	E3 SUMO-protein ligase CBX4 OS=Homo sapiens OX=9606 GN=CBX4 PE=1 SV=3	CBX4	2	yes	19.82	515.025	410.34	160.516	516.602
MYDLQYQGGHK	11	O00257	E3 SUMO-protein ligase CBX4 OS=Homo sapiens OX=9606 GN=CBX4 PE=1 SV=3	CBX4	2	yes	19.82	2531.68	4199.42	1690.34	2005.03
PKPLVVQVPTFAR	13	O00257	E3 SUMO-protein ligase CBX4 OS=Homo sapiens OX=9606 GN=CBX4 PE=1 SV=3	CBX4	3	yes	19.82			676.351	831.399
PLAGAAGAPGK	11	O00257	E3 SUMO-protein ligase CBX4 OS=Homo sapiens OX=9606 GN=CBX4 PE=1 SV=3	CBX4	2	yes	19.82	1646.65	2146.7	1547.77	726.472
SGEVAEGEAR	10	O00257	E3 SUMO-protein ligase CBX4 OS=Homo sapiens OX=9606 GN=CBX4 PE=1 SV=3	CBX4	2	yes	19.82	3683.01	4624.09	3969.5	4611.07
SISTPTCLGGSPAAER	16	O00257	E3 SUMO-protein ligase CBX4 OS=Homo sapiens OX=9606 GN=CBX4 PE=1 SV=3	CBX4	2	yes	19.82	1929.62	3266.7	2309.44	2641.8
SNVLTGLQDSSTDNR	15	O00257	E3 SUMO-protein ligase CBX4 OS=Homo sapiens OX=9606 GN=CBX4 PE=1 SV=3	CBX4	2	yes	19.82	3106.69	3976.05	3299.9	4084.34
ATAISLMR	8	O00267	Transcription elongation factor SPT5 OS=Homo sapiens OX=9606 GN=SUPT5H PE=1 SV=1	SUPT5H	2	yes	28.43	24090.9	27038.2	19136.1	25740.2
DNELIGQTVR	10	O00267	Transcription elongation factor SPT5 OS=Homo sapiens OX=9606 GN=SUPT5H PE=1 SV=1	SUPT5H	2	yes	28.43	144376	162277	135693	147256
DPNLWTVK	8	O00267	Transcription elongation factor SPT5 OS=Homo sapiens OX=9606 GN=SUPT5H PE=1 SV=1	SUPT5H	2	yes	28.43	3500.49	3820.18	3982.32	4011.65
DQREEELGEYYMK	13	O00267	Transcription elongation factor SPT5 OS=Homo sapiens OX=9606 GN=SUPT5H PE=1 SV=1	SUPT5H	2	yes	28.43	4593.51	4290.26	3882.14	4713.83
EEELGEYYMK	10	O00267	Transcription elongation factor SPT5 OS=Homo sapiens OX=9606 GN=SUPT5H PE=1 SV=1	SUPT5H	2	yes	28.43	19898	20317.1	20666.7	16068.7
EMTDVLK	7	O00267	Transcription elongation factor SPT5 OS=Homo sapiens OX=9606 GN=SUPT5H PE=1 SV=1	SUPT5H	2	yes	28.43	5911.71	6575.34	6824.17	6080.57
EREHNFQPGDNVEVCEGELINLQGK	25	O00267	Transcription elongation factor SPT5 OS=Homo sapiens OX=9606 GN=SUPT5H PE=1 SV=1	SUPT5H	4	yes	28.43	306.405	341.139	924.272	1127.25
EVANLKPK	8	O00267	Transcription elongation factor SPT5 OS=Homo sapiens OX=9606 GN=SUPT5H PE=1 SV=1	SUPT5H	2	yes	28.43	64438	69434.4	58826.6	65450
FAVALDSEQNNIHVK	15	O00267	Transcription elongation factor SPT5 OS=Homo sapiens OX=9606 GN=SUPT5H PE=1 SV=1	SUPT5H	2	yes	28.43	9023.93	8043.74	6103.6	5404.28
FAVALDSEQNNIHVK	15	O00267	Transcription elongation factor SPT5 OS=Homo sapiens OX=9606 GN=SUPT5H PE=1 SV=1	SUPT5H	3	yes	28.43	2477.72	4191.93	3554.3	4955.05
FEGDTGLIVR	10	O00267	Transcription elongation factor SPT5 OS=Homo sapiens OX=9606 GN=SUPT5H PE=1 SV=1	SUPT5H	2	yes	28.43	89447.4	91368.4	97514.4	86024.5
HLVLAGGSK	9	O00267	Transcription elongation factor SPT5 OS=Homo sapiens OX=9606 GN=SUPT5H PE=1 SV=1	SUPT5H	2	yes	28.43	75494	72230.2	69968.8	68567
ILSVDGNK	8	O00267	Transcription elongation factor SPT5 OS=Homo sapiens OX=9606 GN=SUPT5H PE=1 SV=1	SUPT5H	2	yes	28.43	8197.72	10326.2	15374.8	10935.9
ISSPMHPSAGGQR	13	O00267	Transcription elongation factor SPT5 OS=Homo sapiens OX=9606 GN=SUPT5H PE=1 SV=1	SUPT5H	2	yes	28.43	5482.17	8502.37	8194.24	7839.47
KLVENGGMFVCK	12	O00267	Transcription elongation factor SPT5 OS=Homo sapiens OX=9606 GN=SUPT5H PE=1 SV=1	SUPT5H	2	yes	28.43	991.792	233.145	1000.66	301.128
LVENGGMFVCK	11	O00267	Transcription elongation factor SPT5 OS=Homo sapiens OX=9606 GN=SUPT5H PE=1 SV=1	SUPT5H	2	yes	28.43	18966	18313.9	18626.4	17233.7
MDLDEQLK	8	O00267	Transcription elongation factor SPT5 OS=Homo sapiens OX=9606 GN=SUPT5H PE=1 SV=1	SUPT5H	2	yes	28.43	27346.1	31820.6	32220.6	32905.4
PTLSELEK	8	O00267	Transcription elongation factor SPT5 OS=Homo sapiens OX=9606 GN=SUPT5H PE=1 SV=1	SUPT5H	2	yes	28.43	15696.1	13776.5	11441.4	13380.7
QAIEGVGNLR	10	O00267	Transcription elongation factor SPT5 OS=Homo sapiens OX=9606 GN=SUPT5H PE=1 SV=1	SUPT5H	2	yes	28.43	177967	183196	170475	164367
RDNELIGQTVR	11	O00267	Transcription elongation factor SPT5 OS=Homo sapiens OX=9606 GN=SUPT5H PE=1 SV=1	SUPT5H	2	yes	28.43	6267.06	6614.63	4913.01	6234.26
RDNELIGQTVR	11	O00267	Transcription elongation factor SPT5 OS=Homo sapiens OX=9606 GN=SUPT5H PE=1 SV=1	SUPT5H	3	yes	28.43	3771.33	4091.49	8453.45	5933.77
RLQNLWR	7	O00267	Transcription elongation factor SPT5 OS=Homo sapiens OX=9606 GN=SUPT5H PE=1 SV=1	SUPT5H	2	yes	28.43	5746.15	4112.34	6044.08	5740.75
RPGGMTSTYGR	11	O00267	Transcription elongation factor SPT5 OS=Homo sapiens OX=9606 GN=SUPT5H PE=1 SV=1	SUPT5H	2	yes	28.43	1218.54	2342.67	1879.35	2195.91
SFAFLHCK	8	O00267	Transcription elongation factor SPT5 OS=Homo sapiens OX=9606 GN=SUPT5H PE=1 SV=1	SUPT5H	2	yes	28.43	78710	91968	84240.6	80323.1
SSDGEEAEVDEER	13	O00267	Transcription elongation factor SPT5 OS=Homo sapiens OX=9606 GN=SUPT5H PE=1 SV=1	SUPT5H	2	yes	28.43				295.235
SVTGGMCSVYLK	12	O00267	Transcription elongation factor SPT5 OS=Homo sapiens OX=9606 GN=SUPT5H PE=1 SV=1	SUPT5H	2	yes	28.43	46966.2	52303.2	52383.9	47267.5
SVVAPEHVK	9	O00267	Transcription elongation factor SPT5 OS=Homo sapiens OX=9606 GN=SUPT5H PE=1 SV=1	SUPT5H	2	yes	28.43	122677	136280	126784	112683
TPHYGSQTPLHDGSR	15	O00267	Transcription elongation factor SPT5 OS=Homo sapiens OX=9606 GN=SUPT5H PE=1 SV=1	SUPT5H	2	yes	28.43	1706.7	1550.14	1666.75	2121.51
TPHYGSQTPLHDGSR	15	O00267	Transcription elongation factor SPT5 OS=Homo sapiens OX=9606 GN=SUPT5H PE=1 SV=1	SUPT5H	4	yes	28.43	1716.67	1254.09	992.119	1198.97
TPMYGSQTPLQDGSR	15	O00267	Transcription elongation factor SPT5 OS=Homo sapiens OX=9606 GN=SUPT5H PE=1 SV=1	SUPT5H	2	yes	28.43	29584	37691.1	34802	31368.8
VELHSTCQTISVDR	14	O00267	Transcription elongation factor SPT5 OS=Homo sapiens OX=9606 GN=SUPT5H PE=1 SV=1	SUPT5H	2	yes	28.43	10414.4	11860.6	9005.42	10372
VIDGPHSGR	9	O00267	Transcription elongation factor SPT5 OS=Homo sapiens OX=9606 GN=SUPT5H PE=1 SV=1	SUPT5H	2	yes	28.43	96032.7	117495	104686	110970
VILGEDR	7	O00267	Transcription elongation factor SPT5 OS=Homo sapiens OX=9606 GN=SUPT5H PE=1 SV=1	SUPT5H	2	yes	28.43	26866.8	35555.3	35319	38190.9
VVSISSEHLEPITPTK	16	O00267	Transcription elongation factor SPT5 OS=Homo sapiens OX=9606 GN=SUPT5H PE=1 SV=1	SUPT5H	3	yes	28.43	78634.3	103424	91277.6	91514.7
ALSAVSAQAAAAQK	14	O00268	Transcription initiation factor TFIID subunit 4 OS=Homo sapiens OX=9606 GN=TAF4 PE=1 SV=2	TAF4	2	yes	13.82	297.793	582.205	929.961	330.356
DDDRYEQASDVR	12	O00268	Transcription initiation factor TFIID subunit 4 OS=Homo sapiens OX=9606 GN=TAF4 PE=1 SV=2	TAF4	2	yes	13.82	577.276			452.548
EMQQQELAQMR	11	O00268	Transcription initiation factor TFIID subunit 4 OS=Homo sapiens OX=9606 GN=TAF4 PE=1 SV=2	TAF4	2	yes	13.82	2652.34	2148.47	2505.16	2459.67
GAAGAVTQSLSR	12	O00268	Transcription initiation factor TFIID subunit 4 OS=Homo sapiens OX=9606 GN=TAF4 PE=1 SV=2	TAF4	2	yes	13.82	2725.64	543.877	1651.24	2061.14
HGITELHPDVVSYVSHATQQR	21	O00268	Transcription initiation factor TFIID subunit 4 OS=Homo sapiens OX=9606 GN=TAF4 PE=1 SV=2	TAF4	4	yes	13.82		2495.62	1740.81	1654.89
IEAEDFTSR	9	O00268	Transcription initiation factor TFIID subunit 4 OS=Homo sapiens OX=9606 GN=TAF4 PE=1 SV=2	TAF4	2	yes	13.82	3389.66	1479.45	2410.4	2392.17
ISETAQQK	8	O00268	Transcription initiation factor TFIID subunit 4 OS=Homo sapiens OX=9606 GN=TAF4 PE=1 SV=2	TAF4	2	yes	13.82	2131.37	1275.96	1386.64	1289.62
LKEPGGGSFR	10	O00268	Transcription initiation factor TFIID subunit 4 OS=Homo sapiens OX=9606 GN=TAF4 PE=1 SV=2	TAF4	2	yes	13.82	1739.55	1644.91	2400.26	2211.91
PAGPAALAAR	10	O00268	Transcription initiation factor TFIID subunit 4 OS=Homo sapiens OX=9606 GN=TAF4 PE=1 SV=2	TAF4	2	yes	13.82	3370.02	2998.89	2855.42	1664.58
QEDPEQLR	8	O00268	Transcription initiation factor TFIID subunit 4 OS=Homo sapiens OX=9606 GN=TAF4 PE=1 SV=2	TAF4	2	yes	13.82	2638.89	1315.02	1591.07	1788.37
QVTPTTIIK	9	O00268	Transcription initiation factor TFIID subunit 4 OS=Homo sapiens OX=9606 GN=TAF4 PE=1 SV=2	TAF4	2	yes	13.82	1971.36	1576.47	998.367	1445.24
VVSDLVGSLESQLAASAAHHHHLAPR	26	O00268	Transcription initiation factor TFIID subunit 4 OS=Homo sapiens OX=9606 GN=TAF4 PE=1 SV=2	TAF4	4	yes	13.82	739.821	1173.82
LQHTLQQVLDQR	12	O00273	DNA fragmentation factor subunit alpha OS=Homo sapiens OX=9606 GN=DFFA PE=1 SV=1	DFFA	2	yes	3.63	382.894	1031.89	1439.84	1767.77
GVTFNVTTVDTK	12	O00299	Chloride intracellular channel protein 1 OS=Homo sapiens OX=9606 GN=CLIC1 PE=1 SV=4	CLIC1	2	yes	20.75	803.319	349.481	1203.98	1162.51
IGNCPFSQR	9	O00299	Chloride intracellular channel protein 1 OS=Homo sapiens OX=9606 GN=CLIC1 PE=1 SV=4	CLIC1	2	yes	20.75	824.895		963.599	809.529
LHIVQVVCK	9	O00299	Chloride intracellular channel protein 1 OS=Homo sapiens OX=9606 GN=CLIC1 PE=1 SV=4	CLIC1	2	yes	20.75	1895.35	2844.85	1366.81	2871.19
NSNPALNDNLEK	12	O00299	Chloride intracellular channel protein 1 OS=Homo sapiens OX=9606 GN=CLIC1 PE=1 SV=4	CLIC1	2	yes	20.75	453.77	1042.52	1025.84	1571.57
YLSNAYAR	8	O00299	Chloride intracellular channel protein 1 OS=Homo sapiens OX=9606 GN=CLIC1 PE=1 SV=4	CLIC1	2	yes	20.75		624.744		923.469
AYVSTLMGVPGR	12	O00303	Eukaryotic translation initiation factor 3 subunit F OS=Homo sapiens OX=9606 GN=EIF3F PE=1 SV=1	EIF3F	2	yes	11.2	8655.3	8929.8	8460.56	6956.58
VIGLSSDLQQVGGASAR	17	O00303	Eukaryotic translation initiation factor 3 subunit F OS=Homo sapiens OX=9606 GN=EIF3F PE=1 SV=1	EIF3F	2	yes	11.2	3428.55	3711.79	3875.43	4192.68
VIGTLLGTVDK	11	O00303	Eukaryotic translation initiation factor 3 subunit F OS=Homo sapiens OX=9606 GN=EIF3F PE=1 SV=1	EIF3F	2	yes	11.2	5355.46	6275.03	4890.95	5870.55
FYYVDHNTR	9	O00308	NEDD4-like E3 ubiquitin-protein ligase WWP2 OS=Homo sapiens OX=9606 GN=WWP2 PE=1 SV=2	WWP2	2	yes	8.85	610.984	1695.77	915.633	1262.09
GEEGLDYGGIAR	12	O00308	NEDD4-like E3 ubiquitin-protein ligase WWP2 OS=Homo sapiens OX=9606 GN=WWP2 PE=1 SV=2	WWP2	2	yes	8.85	1518.63	2523.63	2491.13	2888.97
TTPATGEQSPGAR	13	O00308	NEDD4-like E3 ubiquitin-protein ligase WWP2 OS=Homo sapiens OX=9606 GN=WWP2 PE=1 SV=2	WWP2	2	yes	8.85		1976.71	1541.33	979.938
VYYVDHNTK	9	O00308	NEDD4-like E3 ubiquitin-protein ligase WWP2 OS=Homo sapiens OX=9606 GN=WWP2 PE=1 SV=2	WWP2	2	yes	8.85	1466.37	1376.03	758.968	846.61
VYYVNHNTR	9	O00308	NEDD4-like E3 ubiquitin-protein ligase WWP2 OS=Homo sapiens OX=9606 GN=WWP2 PE=1 SV=2	WWP2	2	yes	8.85	335.504	1078.73	454.3	488.544
YFVDHNTR	8	O00308	NEDD4-like E3 ubiquitin-protein ligase WWP2 OS=Homo sapiens OX=9606 GN=WWP2 PE=1 SV=2	WWP2	2	yes	8.85	2604.4	1773.92	2236.34	2193.24
EGSVGLSVQR	10	O00311	Cell division cycle 7-related protein kinase OS=Homo sapiens OX=9606 GN=CDC7 PE=1 SV=1	CDC7	2	yes	6.62	1680.87		1584.22	1127.53
FVQSEAQQER	10	O00311	Cell division cycle 7-related protein kinase OS=Homo sapiens OX=9606 GN=CDC7 PE=1 SV=1	CDC7	2	yes	6.62	813.317	650.284	955.781
IHQFGIVHR	9	O00311	Cell division cycle 7-related protein kinase OS=Homo sapiens OX=9606 GN=CDC7 PE=1 SV=1	CDC7	2	yes	6.62	1165.39	631.849	947.924	571.725
LLDLNPASR	9	O00311	Cell division cycle 7-related protein kinase OS=Homo sapiens OX=9606 GN=CDC7 PE=1 SV=1	CDC7	2	yes	6.62	3160.66	2038.49	3063.94	1712.73
LAGAPSEDPQFPK	13	O00391	Sulfhydryl oxidase 1 OS=Homo sapiens OX=9606 GN=QSOX1 PE=1 SV=3	QSOX1	2	yes	1.74	658.636	724.382	846.531	1100.95
PSVAVPPPPPNR	12	O00401	Actin nucleation-promoting factor WASL OS=Homo sapiens OX=9606 GN=WASL PE=1 SV=2	WASL	2	yes	2.38		1431.81	3520.58
AVQNPPEGTAEDQK	14	O00408	cGMP-dependent 3',5'-cyclic phosphodiesterase OS=Homo sapiens OX=9606 GN=PDE2A PE=1 SV=1	PDE2A	2	yes	1.49	656.783	470.951	348.441
ENVNATENCISAVGK	15	O00410	Importin-5 OS=Homo sapiens OX=9606 GN=IPO5 PE=1 SV=4	IPO5	2	yes	5.93		688.206	567.064	547.962
FYFHDGVR	8	O00410	Importin-5 OS=Homo sapiens OX=9606 GN=IPO5 PE=1 SV=4	IPO5	2	yes	5.93	2755.02	2413	2960.59	3096.72
HIVENAVQK	9	O00410	Importin-5 OS=Homo sapiens OX=9606 GN=IPO5 PE=1 SV=4	IPO5	2	yes	5.93	837.549	1119.03	1465.43	1478.53
NTTAAEEAR	9	O00410	Importin-5 OS=Homo sapiens OX=9606 GN=IPO5 PE=1 SV=4	IPO5	2	yes	5.93		919.812	1039.17	1285.94
QAEETYENIPGQSK	14	O00410	Importin-5 OS=Homo sapiens OX=9606 GN=IPO5 PE=1 SV=4	IPO5	2	yes	5.93	641.665	412.991	139.784	329.48
VCDIAAELAR	10	O00410	Importin-5 OS=Homo sapiens OX=9606 GN=IPO5 PE=1 SV=4	IPO5	2	yes	5.93	1134.9	2242.11	1696.13	2671.1
ALLEFAQGR	9	O00411	DNA-directed RNA polymerase, mitochondrial OS=Homo sapiens OX=9606 GN=POLRMT PE=1 SV=2	POLRMT	2	yes	12.6	1837.97	1525.01	2012.88	2349.72
CLEQMSQEGLK	11	O00411	DNA-directed RNA polymerase, mitochondrial OS=Homo sapiens OX=9606 GN=POLRMT PE=1 SV=2	POLRMT	2	yes	12.6	1364.87	1947.75	842.934	1387.99
IHLVNLTGLK	10	O00411	DNA-directed RNA polymerase, mitochondrial OS=Homo sapiens OX=9606 GN=POLRMT PE=1 SV=2	POLRMT	2	yes	12.6		504.293		232.704
ILEASQLK	8	O00411	DNA-directed RNA polymerase, mitochondrial OS=Homo sapiens OX=9606 GN=POLRMT PE=1 SV=2	POLRMT	2	yes	12.6	1648.86	1506.74	1365.63	1861.89
LHSEPILQDLSR	12	O00411	DNA-directed RNA polymerase, mitochondrial OS=Homo sapiens OX=9606 GN=POLRMT PE=1 SV=2	POLRMT	2	yes	12.6	4946.04	6977.03	8120.79	8982.71
PGAFDLEQVK	10	O00411	DNA-directed RNA polymerase, mitochondrial OS=Homo sapiens OX=9606 GN=POLRMT PE=1 SV=2	POLRMT	2	yes	12.6	6163.94	6354.19	7247.48	6751.68
PHPAYVQLLEK	11	O00411	DNA-directed RNA polymerase, mitochondrial OS=Homo sapiens OX=9606 GN=POLRMT PE=1 SV=2	POLRMT	2	yes	12.6	3018.38	3908.14	3974.86	3725.05
QDQDAGTIER	10	O00411	DNA-directed RNA polymerase, mitochondrial OS=Homo sapiens OX=9606 GN=POLRMT PE=1 SV=2	POLRMT	2	yes	12.6	1241.9	2191.14	1211.59	2548.45
QLHMELASR	9	O00411	DNA-directed RNA polymerase, mitochondrial OS=Homo sapiens OX=9606 GN=POLRMT PE=1 SV=2	POLRMT	2	yes	12.6	2601.75	2361.72	882.277	2158.7
QLQAESVSEVVVNR	14	O00411	DNA-directed RNA polymerase, mitochondrial OS=Homo sapiens OX=9606 GN=POLRMT PE=1 SV=2	POLRMT	2	yes	12.6	2311	1053.97	1801.49	3231.25
QMAGCLEDCTR	11	O00411	DNA-directed RNA polymerase, mitochondrial OS=Homo sapiens OX=9606 GN=POLRMT PE=1 SV=2	POLRMT	2	yes	12.6	375.805	1198.22	1082.09	1027.73
SSSASPQEQDQDR	13	O00411	DNA-directed RNA polymerase, mitochondrial OS=Homo sapiens OX=9606 GN=POLRMT PE=1 SV=2	POLRMT	2	yes	12.6		392.798		804.198
VCVVSVEKPTLPSK	14	O00411	DNA-directed RNA polymerase, mitochondrial OS=Homo sapiens OX=9606 GN=POLRMT PE=1 SV=2	POLRMT	2	yes	12.6	3322.85	2171.35	2238.57	1909.13
VCVVSVEKPTLPSK	14	O00411	DNA-directed RNA polymerase, mitochondrial OS=Homo sapiens OX=9606 GN=POLRMT PE=1 SV=2	POLRMT	3	yes	12.6	1172.85	897.312	1994.71	2206.78
VSGQVQALQNHYR	13	O00411	DNA-directed RNA polymerase, mitochondrial OS=Homo sapiens OX=9606 GN=POLRMT PE=1 SV=2	POLRMT	2	yes	12.6	738.336	1071.44	595.996	951.958
AFDSGQNLSPDR	12	O00418	Eukaryotic elongation factor 2 kinase OS=Homo sapiens OX=9606 GN=EEF2K PE=1 SV=2	EEF2K	2	yes	18.76	3369.29	1746.32	4100.58	3347.39
ASAVALEVQR	10	O00418	Eukaryotic elongation factor 2 kinase OS=Homo sapiens OX=9606 GN=EEF2K PE=1 SV=2	EEF2K	2	yes	18.76	3091.16	5375.86	4482.77	9045.88
ESENSGDSGYPSEK	14	O00418	Eukaryotic elongation factor 2 kinase OS=Homo sapiens OX=9606 GN=EEF2K PE=1 SV=2	EEF2K	2	yes	18.76	933.986			915.624
LANQYYQK	8	O00418	Eukaryotic elongation factor 2 kinase OS=Homo sapiens OX=9606 GN=EEF2K PE=1 SV=2	EEF2K	2	yes	18.76	1662.52	2170.39	1900.16	2381.31
LEGVDGGQSPR	11	O00418	Eukaryotic elongation factor 2 kinase OS=Homo sapiens OX=9606 GN=EEF2K PE=1 SV=2	EEF2K	2	yes	18.76	7815.47	5705.07	8108.87	5934.11
LNALDLEK	8	O00418	Eukaryotic elongation factor 2 kinase OS=Homo sapiens OX=9606 GN=EEF2K PE=1 SV=2	EEF2K	2	yes	18.76	3658.79	1872.44	2449.66	3906.64
LSNFLHAQQWK	11	O00418	Eukaryotic elongation factor 2 kinase OS=Homo sapiens OX=9606 GN=EEF2K PE=1 SV=2	EEF2K	2	yes	18.76	679.998	302.425
LWGEEYNR	8	O00418	Eukaryotic elongation factor 2 kinase OS=Homo sapiens OX=9606 GN=EEF2K PE=1 SV=2	EEF2K	2	yes	18.76	5451.17	3378.42	4383.92	5569.43
MASQPFGR	8	O00418	Eukaryotic elongation factor 2 kinase OS=Homo sapiens OX=9606 GN=EEF2K PE=1 SV=2	EEF2K	2	yes	18.76	4758.12	2611.77	3354.46	5060.04
PLFHLEHYIEGK	12	O00418	Eukaryotic elongation factor 2 kinase OS=Homo sapiens OX=9606 GN=EEF2K PE=1 SV=2	EEF2K	3	yes	18.76		228.644	1584.66	1453.88
RGELDDPEPR	10	O00418	Eukaryotic elongation factor 2 kinase OS=Homo sapiens OX=9606 GN=EEF2K PE=1 SV=2	EEF2K	2	yes	18.76	6134.18	3510.46	5762.63	5062.99
VHLAMVR	7	O00418	Eukaryotic elongation factor 2 kinase OS=Homo sapiens OX=9606 GN=EEF2K PE=1 SV=2	EEF2K	2	yes	18.76	4713.95	2572.15	3135.98	5815.33
WNLLNSSR	8	O00418	Eukaryotic elongation factor 2 kinase OS=Homo sapiens OX=9606 GN=EEF2K PE=1 SV=2	EEF2K	2	yes	18.76	1451.56	982.738	1139.12	1001.46
YNSNSGFVR	9	O00418	Eukaryotic elongation factor 2 kinase OS=Homo sapiens OX=9606 GN=EEF2K PE=1 SV=2	EEF2K	2	yes	18.76	1985.59	1596.61	1597.22	1872.49
EIGSTMSGR	9	O00422	Histone deacetylase complex subunit SAP18 OS=Homo sapiens OX=9606 GN=SAP18 PE=1 SV=1	SAP18	2	yes	39.87	9546.01	4881.77	7152.94	5523.38
EPEKPIDR	8	O00422	Histone deacetylase complex subunit SAP18 OS=Homo sapiens OX=9606 GN=SAP18 PE=1 SV=1	SAP18	2	yes	39.87	1702.37	834.519	2222.92	799.569
EVYPEAR	7	O00422	Histone deacetylase complex subunit SAP18 OS=Homo sapiens OX=9606 GN=SAP18 PE=1 SV=1	SAP18	2	yes	39.87	6237.38	2226.06	4214.83	2254.77
GTDDSMTLQSQK	12	O00422	Histone deacetylase complex subunit SAP18 OS=Homo sapiens OX=9606 GN=SAP18 PE=1 SV=1	SAP18	2	yes	39.87	1579.13	1102.44	2269.89	1804.27
KGTDDSMTLQSQK	13	O00422	Histone deacetylase complex subunit SAP18 OS=Homo sapiens OX=9606 GN=SAP18 PE=1 SV=1	SAP18	2	yes	39.87	1848.69	1148.41	2158.54	746.861
TCPLLLR	7	O00422	Histone deacetylase complex subunit SAP18 OS=Homo sapiens OX=9606 GN=SAP18 PE=1 SV=1	SAP18	2	yes	39.87	14877.6	7195.4	13795.2	8216.07
VFTTNNGR	8	O00422	Histone deacetylase complex subunit SAP18 OS=Homo sapiens OX=9606 GN=SAP18 PE=1 SV=1	SAP18	2	yes	39.87	2361.04		891.762
VKEIGSTMSGR	11	O00422	Histone deacetylase complex subunit SAP18 OS=Homo sapiens OX=9606 GN=SAP18 PE=1 SV=1	SAP18	2	yes	39.87	1950.75	334.041	1026.6
VTQEEIK	7	O00422	Histone deacetylase complex subunit SAP18 OS=Homo sapiens OX=9606 GN=SAP18 PE=1 SV=1	SAP18	2	yes	39.87	3233.72	2011.13	1899.75	1319.83
CLAVHPDR	8	O00423	Echinoderm microtubule-associated protein-like 1 OS=Homo sapiens OX=9606 GN=EML1 PE=1 SV=3	EML1	2	yes	5.4	535.475	1012.48	690.055	366.233
ITIATGQVAGTSK	13	O00423	Echinoderm microtubule-associated protein-like 1 OS=Homo sapiens OX=9606 GN=EML1 PE=1 SV=3	EML1	2	yes	5.4	1232.19	1291.19	1508.82	1367.76
[truncated: 30,677 more rows]
