# Supplementary material for: KAT6A Condensates Impair PARP1 Trapping of PARP Inhibitors in Ovarian Cancer
Source: Adv Sci (Weinh). 2024 Jul 8;11(34):2400140. doi: 10.1002/advs.202400140 (PMC11425913; doi:10.1002/advs.202400140)
Supplement: Supplementary file 5 — Supplemental Table S2 [file ADVS-11-2400140-s002.xlsx]

## Sheet: Sheet1
Protein accession	Protein description	Gene name	Coverage [%]	Peptides	Razor + unique peptides	Unique peptides	Intensity KAT6A-1	Intensity KAT6A-2	Intensity KAT6A-ΔIDR-1	Intensity KAT6A-ΔIDR-2	KAT6A-1	KAT6A-2	KAT6A-ΔIDR-1	KAT6A-ΔIDR-2
Q9C0F3	Zinc finger protein 436 OS=Homo sapiens OX=9606 GN=ZNF436 PE=1 SV=2	ZNF436	3.83	2	2	2	1244.93	358.681	206.78		1.70456	0.295439
Q9GZN7	Protein rogdi homolog OS=Homo sapiens OX=9606 GN=ROGDI PE=1 SV=1	ROGDI	2.79	1	1	1	733.119		606.341		1
Q9H3P2	Negative elongation factor A OS=Homo sapiens OX=9606 GN=NELFA PE=1 SV=3	NELFA	2.65	1	1	1	587.257	897.137	2156.21			1
Q9H3S7	Tyrosine-protein phosphatase non-receptor type 23 OS=Homo sapiens OX=9606 GN=PTPN23 PE=1 SV=1	PTPN23	0.98	1	1	1	1176.97	398.929	688.359		1
Q9H4Q4	PR domain zinc finger protein 12 OS=Homo sapiens OX=9606 GN=PRDM12 PE=1 SV=2	PRDM12	2.45	1	1	1	395.595		426.359		1
Q9H582	Zinc finger protein 644 OS=Homo sapiens OX=9606 GN=ZNF644 PE=1 SV=2	ZNF644	1.51	2	2	2	1588.33	784.333			1.00919	0.990807
Q9H981	Actin-related protein 8 OS=Homo sapiens OX=9606 GN=ACTR8 PE=1 SV=2	ACTR8	3.04	2	2	2	1832.8	1754.38	1267.18		1.25563	0.744371
Q9NP79	Vacuolar protein sorting-associated protein VTA1 homolog OS=Homo sapiens OX=9606 GN=VTA1 PE=1 SV=1	VTA1	5.86	2	2	2	934.922	915.876	978.419		1.07082	0.929184
Q9NRR8	CDC42 small effector protein 1 OS=Homo sapiens OX=9606 GN=CDC42SE1 PE=1 SV=1	CDC42SE1	15.19	1	1	1	239.377	388.617				1
Q9NS37	CREB/ATF bZIP transcription factor OS=Homo sapiens OX=9606 GN=CREBZF PE=1 SV=2	CREBZF	3.11	1	1	1	828.847	747.536			1.64202	0.357979
Q9NS62	Thrombospondin type-1 domain-containing protein 1 OS=Homo sapiens OX=9606 GN=THSD1 PE=1 SV=1	THSD1	1.29	1	1	1			614.693		1
Q9NSB8	Homer protein homolog 2 OS=Homo sapiens OX=9606 GN=HOMER2 PE=1 SV=1	HOMER2	5.37	2	1	1	442.4	318.711			1
Q9NUW8	Tyrosyl-DNA phosphodiesterase 1 OS=Homo sapiens OX=9606 GN=TDP1 PE=1 SV=2	TDP1	1.32	1	1	1	461.815	457.329	1017.47			1
Q9UBR2	Cathepsin Z OS=Homo sapiens OX=9606 GN=CTSZ PE=1 SV=1	CTSZ	3.96	1	1	1	565.982	751.92	353.616		0.835772	1.16423
Q9UK96	F-box only protein 10 OS=Homo sapiens OX=9606 GN=FBXO10 PE=1 SV=3	FBXO10	1.26	1	1	1	317.759	452.109				1
Q9UKL0	REST corepressor 1 OS=Homo sapiens OX=9606 GN=RCOR1 PE=1 SV=2	RCOR1	1.44	1	1	1		972.874			0.617562	1.38244
Q9UNA4	DNA polymerase iota OS=Homo sapiens OX=9606 GN=POLI PE=1 SV=3	POLI	1.22	1	1	1		1133.33	713.203		0.800547	1.19945
Q9Y6Y8	SEC23-interacting protein OS=Homo sapiens OX=9606 GN=SEC23IP PE=1 SV=1	SEC23IP	2.7	2	2	2	1462.32	2227.31	1904.39			1
A6NCW0	Ubiquitin carboxyl-terminal hydrolase 17-like protein 3 OS=Homo sapiens OX=9606 GN=USP17L3 PE=3 SV=1	USP17L3	1.32	1	1	1			123335		0.842288	1.15771
O60925	Prefoldin subunit 1 OS=Homo sapiens OX=9606 GN=PFDN1 PE=1 SV=2	PFDN1	5.74	1	1	1		6507.02			0.700379	1.29962
O94854	Microtubule-actin cross-linking factor 1, isoforms 6/7 OS=Homo sapiens OX=9606 GN=MACF1 PE=2 SV=5	MACF1	7.65	26	1	1	321.813				0.803404	1.1966
Q2M3G4	Protein Shroom1 OS=Homo sapiens OX=9606 GN=SHROOM1 PE=1 SV=1	SHROOM1	1.17	1	1	1	781.931	982.189				1
Q8N4W9	Zinc finger protein 808 OS=Homo sapiens OX=9606 GN=ZNF808 PE=1 SV=2	ZNF808	3.65	3	1	1	390.735	622.101	340.136		1.33886	0.661142
Q96C28	Zinc finger protein 707 OS=Homo sapiens OX=9606 GN=ZNF707 PE=1 SV=2	ZNF707	4.85	2	2	2	659.056		403.352		0.762354	1.23765
Q9BQC6	Large ribosomal subunit protein mL63 OS=Homo sapiens OX=9606 GN=MRPL57 PE=1 SV=1	MRPL57	12.75	1	1	1	636.183	830.691	643.928		1.05158	0.948419
Q9NR77	Peroxisomal membrane protein 2 OS=Homo sapiens OX=9606 GN=PXMP2 PE=1 SV=3	PXMP2	5.13	1	1	1	1680.04	2554.29	3147.13		1.16251	0.837489
Q9NWA0	Mediator of RNA polymerase II transcription subunit 9 OS=Homo sapiens OX=9606 GN=MED9 PE=1 SV=1	MED9	14.38	2	2	2	2310.53	657.172	762.164		0.82549	1.17451
A0A0B4J1V1	Immunoglobulin heavy variable 3-21 OS=Homo sapiens OX=9606 GN=IGHV3-21 PE=1 SV=1	IGHV3-21	7.69	1	1	1		259.845				1
A0A0B4J1V2	Immunoglobulin heavy variable 2-26 OS=Homo sapiens OX=9606 GN=IGHV2-26 PE=3 SV=1	IGHV2-26	7.56	1	1	1	739.345		692.736			1
P51786	Zinc finger protein 157 OS=Homo sapiens OX=9606 GN=ZNF157 PE=2 SV=2	ZNF157	8.7	4	2	2	2785.38	2150.8			1
Q2M296	Methenyltetrahydrofolate synthase domain-containing protein OS=Homo sapiens OX=9606 GN=MTHFSD PE=1 SV=2	MTHFSD	2.87	1	1	1		569.713	641.35		0.886483	1.11352
Q76G19	PDZ domain-containing protein 4 OS=Homo sapiens OX=9606 GN=PDZD4 PE=1 SV=1	PDZD4	1.43	1	1	1		1180.35	1260.7			1
A0A494C086	Putative speedy protein E21 OS=Homo sapiens OX=9606 GN=SPDYE21 PE=5 SV=1	SPDYE21	2.99	1	1	0	1719.03	1931.31	3343.46		1.12856	0.871443
Q6P2C0	WD repeat-containing protein 93 OS=Homo sapiens OX=9606 GN=WDR93 PE=2 SV=1	WDR93	1.02	1	1	1	3127.07				1
Q8IZU2	WD repeat-containing protein 17 OS=Homo sapiens OX=9606 GN=WDR17 PE=2 SV=2	WDR17	0.53	1	1	1	12117.8				1
